# Supplementary material for: Genome-wide transcriptome profiling revealed biological macromolecules respond to low temperature stress in Brassica napus L
Source: Front Plant Sci. 2022 Nov 14;13:1050995. doi: 10.3389/fpls.2022.1050995 (PMC9702069; doi:10.3389/fpls.2022.1050995)
Supplement: Supplementary file 2 [file Table_1.xlsx]

## Sheet: Table S1
Table S1: qRT-PCR primers
BnaA03g39650D	GCCCATGTATGAACAAGGATTG
BnaA03g39650D	GTCCCAGAAGTGCATGATAAATA
BnaA03g39520D	CTTATCGTAACCTGCAGAAACG
BnaA03g39520D	GAGAGATGGGATCAGACAGAAG
BnaA01g29880D	ATCTGCTGAAAGTCAACGAAAC
BnaA01g29880D	CGGGATGGTAGACTTTAGCTAG
BnaA03g59360D	CCATGGTTCTCATTAAGATGCG
BnaA03g59360D	GATGGTACGCATCACATTCAAA
BnaA05g33200D	TCGTTTGGTAGCTAGAGTTGTT
BnaA05g33200D	AGTCTTCTCATCCTTCACCTTG
BnaA04g09470D	CTATCCAACATCTCTCCCAGAC
BnaA04g09470D	AGAAGAATCCATCAACGAAGGT
BnaA01g19110D	ACCTCAGACGCCGTTGTATTCT
BnaA01g19110D	CGGAGATTTGAGCAAACATGTT
BnaA02g23180D	TGCTTCACCTCATTTCCCTATT
BnaA02g23180D	TAATTGGTAGACCGTAGCTTCC
BnaC07g22910D	AACCACCAATCTCATCGTAACT
BnaC07g22910D	TTCGATATGTCCATTCTGGGAG
BnaC09g27520D	GCCCATGTATGAACAAGGATTG
BnaC09g27520D	GGTCCCAGAAGTGCATGATAA
BnaA03g55570D	TTTCTTAGGCGTTTCTTTCACG
BnaA03g55570D	TCTCCTTTCCTGAACAAGTACC
BnaA03g13620D	ATTTGGCTCGGTACTTTCCTAA
BnaA03g13620D	CCATGATCCTTCGTCGTATCAT
BnaC05g30500D	TTGCCAGATCTCAAATTTGTGG
BnaC05g30500D	TGGATTTAGATGAGGAAGACGG
BnaA02g33410D	CCTTGTTGTGAAAAGACTGGAG
BnaA02g33410D	CTCTTGCTACATCTCCTCAGAC
BnaA05g34850D	CAAGCACCATATACGCTTCAAA
BnaA05g34850D	TTTTGCTCTAGAGAAACCACCA
BnaC03g05820D	TACGCTCAGTTGCTTACAAGTA
BnaC03g05820D	TGGAAAGCTAAGGAGGAAGAAG
BnaC03g66580D	AGGTTTTCATTGCGTGAACTAC
BnaC03g66580D	CAGCCATGCTAATCATCTCAAC
BnaC08g49360D	GAGGTGGTTACTCCTCGAGAG
BnaC08g49360D	GTCACAACAACCTCAAAACACT
BnaA05g05170D	CGAGTTTATGTTTCACCAGTCG
BnaA05g05170D	CCTAGGATCCTTGCGGTTATAG
BnaC08g36840D	AAGCGTCTTCAAATCCTCAAAC
BnaC08g36840D	GGGGAAGTAAATACGGAGAGAG
BnaA04g21960D	CGATGGTTCAAAAACGTTTTCC
BnaA04g21960D	GCAGCTTTTGAGAAAGTGTTTG
BnaA10g11080D	ACCAACGAAGAAGTGTGTGATA
BnaA10g11080D	TGTTGTCTTTGCTTCCTCTTTG
BnaA04g19410D	CAGAGGAGAAGCCAAAGGATAA
BnaA04g19410D	CTGTATCTGGAGCTACTAGTGC
BnaC07g15270D	GGCGTCCATTACTCAGATGATA
BnaC07g15270D	GTGAGCACATTTTGGAGCATTA
BnaC09g40740D	TCAAGCTTTTTGAATCTCGAGC
BnaC09g40740D	CACTAAAGGGTGTACCAAAACG
BnaA09g49440D	AGAAAGGAAAGATGAGGAGGTG
BnaA09g49440D	TTCTTCTTCTGCTGAGGTCAAT
BnaA06g22800D	CGCATCTTTGTCACTAATCCAG
BnaA06g22800D	CTTGGGTTGTCTCTCTTGTAGT
BnaC04g09030D	GTTCCACCGAGGGTTAATAAGA
BnaC04g09030D	CTAGTACTACGTCCGTTGTTGT
BnaC07g45790D	CATCTCCATAGCTCACCCTATG
BnaC07g45790D	ACTTCATCTCGATGTACAGAGC
BnaA09g24370D	TCTCGCTCATACTTTGTCACTT
BnaA09g24370D	GGTTAACTATTTTGAGGTCGACTC
BnaC07g35800D	CGGAGAGAAGAGAGAACAGATC
BnaC07g35800D	CTTTCCTTATTGCCATCTGCTC
BnaA10g14710D	CTTGACATGATCCGTCTTCTCT
BnaA10g14710D	GAATGTAAACAACCTGACCACC
BnaA10g03060D	GTTGTGGTTCAAGAAGAGACAC
BnaA10g03060D	GCTTTCAAAAGGGTGGTTATGT
BnaA05g11350D	CATCAAAGGAAGAAGCCAAGAC
BnaA05g11350D	ATCGTCGATCTTGTTACTTCCA
BnaA09g48480D	AGGACTAAGGAAAGCTAAGAGC
BnaA09g48480D	CAAACTGAGTTTGGTTATCCGG
