# Supplementary material for: Genome-wide transcriptome profiling revealed biological macromolecules respond to low temperature stress in Brassica napus L
Source: Front Plant Sci. 2022 Nov 14;13:1050995. doi: 10.3389/fpls.2022.1050995 (PMC9702069; doi:10.3389/fpls.2022.1050995)
Supplement: Supplementary file 3 [file Table_2.xlsx]

## Sheet: Sheet1
#GO_classify1	GO_classify2	All gene	DE gene	Genes
#Total_gene		79061	1968
cellular component	extracellular region	8151	206	BnaA09g36610D;BnaC03g76260D;BnaC09g40690D;BnaC08g13980D;BnaC09g02410D;BnaC05g28300D;BnaA03g35580D;BnaA06g04040D;BnaC03g36530D;BnaA10g01160D;BnaC03g35240D;BnaA08g31370D;BnaC01g38380D;BnaC02g03580D;BnaA03g50070D;BnaA03g31200D;BnaC05g46790D;BnaAnng13040D;BnaA05g30860D;BnaC07g36420D;BnaAnng20740D;BnaCnng40260D;BnaA10g08330D;BnaC05g05720D;BnaC01g37450D;BnaA03g20340D;BnaA06g01810D;BnaA08g25990D;BnaC08g…
cellular component	cell	66971	1762	BnaC06g16650D;Brassica_napus_newGene_6679;BnaA01g15720D;BnaC06g43530D;BnaA08g29500D;BnaA09g02630D;BnaA04g14430D;BnaC02g06950D;BnaC08g39670D;BnaC03g52400D;BnaA09g43030D;BnaA06g36020D;BnaA09g49180D;BnaC06g21690D;BnaA01g32490D;BnaA09g26330D;BnaC02g05970D;BnaA02g10980D;BnaC02g07210D;BnaA03g42340D;BnaC08g26550D;BnaA03g17400D;BnaA04g11520D;BnaC03g14710D;BnaA02g13910D;BnaAnng00640D;BnaC05g09700D;BnaA01g…
cellular component	nucleoid	158	6	BnaC07g28460D;BnaAnng02880D;BnaC05g11940D;BnaA02g31450D;BnaC02g48360D;BnaA06g28380D
cellular component	membrane	23648	636	BnaC05g04490D;BnaA07g10870D;BnaA09g51890D;BnaA09g13770D;BnaA05g29190D;BnaA09g29240D;BnaA02g29530D;BnaC01g41550D;BnaA09g33120D;BnaC04g00880D;BnaA10g17580D;BnaC01g36510D;Brassica_napus_newGene_4683;BnaCnng06580D;BnaA03g59400D;BnaA09g11500D;BnaAnng38250D;BnaC03g18600D;BnaA07g35920D;BnaC04g41120D;BnaC05g15780D;BnaA07g38940D;BnaC07g34970D;BnaC01g25940D;BnaA06g15540D;BnaA08g26700D;BnaA07g28360D;BnaA10g…
cellular component	virion	4	0
cellular component	cell junction	4731	158	BnaCnng71820D;BnaA02g35710D;BnaA09g47670D;BnaC09g48680D;BnaCnng03470D;BnaCnng52210D;BnaA10g27060D;BnaA01g10750D;BnaC04g50490D;BnaC04g41900D;BnaA03g08110D;BnaUnng02300D;BnaA03g27800D;BnaA01g04020D;BnaC08g49360D;BnaC07g27700D;BnaC02g30040D;BnaA07g38210D;BnaC05g19030D;Brassica_napus_newGene_5061;BnaA02g00880D;BnaC08g16680D;BnaA01g05410D;BnaC07g15270D;BnaA08g00080D;BnaA09g35230D;BnaA08g17380D;BnaAnng…
cellular component	membrane-enclosed lumen	2943	151	BnaC03g60490D;BnaA02g31450D;BnaA05g27100D;BnaC06g33630D;BnaA09g05860D;BnaA03g34850D;BnaA01g33660D;BnaA03g25240D;BnaC06g16620D;BnaC06g28570D;BnaA09g48560D;BnaA10g14710D;BnaC07g39530D;BnaA07g34930D;BnaC04g07120D;BnaA03g29810D;BnaA03g32490D;BnaA07g30190D;BnaA08g15870D;BnaC03g35050D;BnaA03g57210D;BnaC09g37040D;BnaC08g26410D;BnaA04g03570D;BnaAnng02880D;BnaC09g32470D;BnaC02g46010D;BnaA03g30090D;BnaA05g…
cellular component	macromolecular complex	7890	129	BnaA02g35820D;BnaA01g18480D;BnaC07g24140D;BnaC09g27520D;BnaA10g17720D;BnaA03g46710D;BnaC06g19470D;BnaCnng40350D;Brassica_napus_newGene_6679;BnaA05g06350D;BnaC03g30140D;BnaA03g35980D;BnaC02g14950D;BnaC05g23480D;BnaA08g05600D;BnaC04g23460D;BnaC03g34400D;BnaC08g13070D;Brassica_napus_newGene_15473;BnaC01g12380D;BnaA08g25600D;BnaC05g48410D;BnaA09g01960D;BnaC05g30240D;BnaC01g43110D;BnaA03g01910D;BnaC09…
cellular component	organelle	53487	1425	BnaC06g09250D;BnaA09g11500D;BnaC07g29370D;BnaC04g09800D;BnaA01g34380D;BnaC08g50010D;BnaC07g07130D;BnaCnng06580D;BnaA07g01250D;BnaA08g17040D;BnaA10g17580D;BnaC03g52550D;BnaC01g41550D;BnaC02g20120D;BnaC05g34570D;BnaA09g21830D;BnaA09g29630D;BnaC03g24670D;BnaC03g23750D;BnaA02g29530D;BnaC01g37490D;BnaA07g10870D;BnaA07g26450D;BnaA05g29930D;BnaA01g11880D;BnaC01g01330D;BnaA07g34670D;BnaA10g01980D;BnaA09g…
cellular component	other organism	1	0
cellular component	other organism part	1	0
cellular component	extracellular region part	195	3	BnaC03g10190D;BnaAnng05030D;BnaC05g00240D
cellular component	organelle part	14439	407	BnaC04g53030D;BnaA08g03640D;BnaA01g14860D;BnaA03g30090D;BnaA07g00260D;Brassica_napus_newGene_6638;BnaA05g33200D;BnaC03g61170D;BnaA07g03740D;BnaC02g46010D;BnaC09g07150D;BnaA09g44610D;Brassica_napus_newGene_2812;BnaC09g32470D;BnaAnng02880D;BnaC07g39690D;BnaA08g16310D;BnaA08g24040D;BnaC08g13860D;BnaA09g47750D;BnaA08g19980D;BnaA09g46540D;BnaA03g35540D;BnaC01g36330D;BnaC09g05510D;BnaA08g30600D;BnaC03g…
cellular component	virion part	4	0
cellular component	membrane part	8936	218	BnaA04g02290D;BnaA02g36180D;Brassica_napus_newGene_15473;BnaA09g18880D;BnaCnng06490D;BnaC02g11860D;BnaC04g29740D;BnaC07g50320D;BnaA02g03750D;BnaA01g06030D;Brassica_napus_newGene_15526;BnaC05g37450D;BnaC09g01400D;BnaA09g48650D;BnaC07g28230D;BnaC01g31340D;Brassica_napus_newGene_353;BnaA10g11680D;BnaA08g24500D;BnaC01g20120D;BnaA03g22630D;BnaA09g01960D;BnaA03g42010D;BnaC09g27520D;BnaC07g13360D;BnaC04…
cellular component	cell part	66970	1762	BnaC05g37470D;BnaA02g07120D;BnaA09g35210D;BnaA09g14900D;BnaC04g41900D;BnaA08g18850D;BnaCnng52210D;BnaA05g24630D;BnaA03g15120D;BnaA01g22680D;BnaA02g23180D;BnaA10g21700D;BnaA01g26740D;BnaC08g06450D;BnaA09g10320D;BnaA01g27170D;BnaC05g36520D;BnaC01g17280D;BnaC01g10590D;BnaA10g22870D;BnaC09g47820D;BnaCnng60750D;BnaC08g31500D;BnaC07g41790D;BnaA07g28000D;BnaC05g16650D;BnaA03g08110D;BnaA06g19930D;BnaC01g…
cellular component	symplast	4713	154	BnaA02g08330D;BnaC01g40210D;BnaCnng20150D;BnaA09g48420D;BnaA01g32490D;BnaCnng34340D;BnaCnng77050D;BnaC08g26550D;Brassica_napus_newGene_6679;BnaAnng34880D;BnaC01g03450D;BnaA05g06210D;BnaC03g59660D;BnaA04g03540D;BnaA10g23750D;Brassica_napus_newGene_15473;BnaC01g12380D;BnaA10g24070D;BnaA07g37860D;BnaC02g11860D;BnaA07g11450D;BnaC02g48820D;BnaA04g17560D;BnaA01g06030D;BnaA03g25130D;BnaA08g05600D;BnaC03…
cellular component	supramolecular complex	505	10	BnaC09g07150D;BnaC02g10900D;BnaC03g48670D;BnaC06g27340D;BnaA07g25540D;BnaA01g10800D;BnaA06g24910D;Brassica_napus_newGene_6638;BnaC01g12380D;BnaA09g07270D
molecular function	transcription factor activity, protein binding	257	5	Brassica_napus_newGene_3767;BnaA06g25030D;BnaC03g48540D;BnaC03g52400D;BnaC05g00750D
molecular function	nucleic acid binding transcription factor activity	5943	173	BnaC09g05650D;BnaC04g40940D;BnaC01g36040D;BnaA02g09600D;BnaA01g16400D;BnaA07g31680D;BnaC03g22460D;BnaAnng08880D;BnaC03g71900D;BnaA05g34370D;BnaC07g07130D;BnaA05g01930D;BnaC06g09250D;BnaC05g31460D;BnaC07g29370D;BnaC08g04820D;BnaA06g26680D;BnaA06g17950D;BnaC06g30680D;BnaC04g50970D;BnaA05g24390D;BnaC07g35130D;BnaAnng25630D;BnaA09g55520D;BnaC08g31770D;BnaC01g33270D;BnaC06g12880D;BnaA01g18170D;BnaA06g…
molecular function	catalytic activity	30874	744	BnaC01g25960D;BnaA09g47630D;BnaA10g14710D;BnaCnng53280D;BnaC09g31740D;BnaC08g19690D;BnaA05g37350D;BnaC06g35970D;BnaA06g11500D;BnaA01g29260D;BnaA08g05370D;BnaA04g15750D;BnaA06g05020D;BnaC07g16020D;BnaA03g43720D;BnaC06g27340D;BnaC08g27510D;BnaA04g16090D;BnaC01g07290D;Brassica_napus_newGene_6638;BnaA08g03640D;BnaAnng02880D;BnaC09g32470D;BnaA07g25530D;BnaA07g38670D;BnaA01g32040D;BnaCnng45090D;BnaA06g…
molecular function	signal transducer activity	1091	32	BnaA01g25260D;BnaCnng43250D;BnaC09g37350D;BnaA03g43720D;BnaC07g29960D;BnaA10g14990D;BnaA09g21830D;BnaC09g05250D;BnaA07g01250D;BnaC09g04380D;BnaC06g43530D;BnaA02g32550D;BnaUnng00010D;BnaA06g26980D;BnaC07g35180D;BnaC07g26470D;BnaAnng35320D;BnaC06g05650D;BnaC04g40280D;BnaA04g16950D;BnaA03g40160D;BnaC02g34410D;BnaC04g34470D;BnaA03g34150D;BnaA06g30230D;BnaA06g01470D;BnaC09g02410D;BnaA09g35480D;BnaA09g…
molecular function	structural molecule activity	1931	24	BnaCnng40260D;BnaA01g10800D;BnaCnng49050D;BnaC06g19470D;BnaC06g16790D;BnaC06g12970D;BnaC03g35240D;BnaA10g01850D;BnaCnng58710D;BnaA07g17990D;BnaC04g23460D;BnaA07g25550D;BnaC08g19430D;BnaA03g15750D;BnaA04g01900D;BnaC03g75630D;BnaC03g24670D;BnaA09g29240D;BnaA08g24040D;BnaA08g21690D;BnaA09g49950D;BnaC01g12380D;BnaA08g19980D;BnaA06g14580D
molecular function	transporter activity	5114	142	BnaA05g06210D;BnaA10g00970D;BnaA03g57010D;BnaC09g52290D;BnaCnng46720D;BnaA07g14320D;BnaC09g17930D;BnaA07g25410D;BnaC04g26800D;BnaA06g09880D;BnaC02g05970D;BnaA08g23810D;BnaC02g07510D;BnaA02g08330D;BnaC04g06080D;BnaA03g09920D;BnaA02g36790D;BnaA08g24500D;BnaC01g31340D;BnaA09g48650D;BnaA02g03750D;BnaC07g47890D;BnaA07g28390D;BnaC02g11860D;BnaCnng06490D;BnaA02g36180D;BnaA09g18880D;BnaA03g59400D;BnaA01g…
molecular function	binding	36436	987	BnaC06g14210D;BnaC01g36330D;BnaC01g41430D;BnaA09g46540D;BnaC07g39680D;BnaA05g00150D;BnaA10g29460D;BnaCnng55170D;BnaC05g38150D;BnaC03g51040D;BnaCnng30830D;BnaC07g39690D;BnaC05g11890D;BnaC03g74750D;Brassica_napus_newGene_2812;BnaA01g30570D;BnaA07g21820D;BnaC02g02350D;BnaA07g35260D;BnaA09g43140D;BnaC03g61170D;BnaA05g05560D;BnaC09g53480D;BnaA05g33200D;BnaC08g13450D;BnaA01g14860D;BnaC06g02740D;BnaA03g…
molecular function	electron carrier activity	1498	39	BnaA03g35580D;BnaA03g22350D;BnaC06g02740D;BnaA01g10750D;BnaA02g23180D;BnaC01g01500D;BnaC01g20120D;BnaC09g37560D;BnaA05g00170D;BnaA03g43960D;BnaC08g40680D;BnaC07g36420D;BnaA04g17560D;BnaAnng35830D;BnaC04g00060D;BnaC01g23810D;BnaC04g41120D;BnaC07g50320D;BnaC07g51130D;BnaC07g35800D;BnaA01g16530D;BnaC01g12320D;BnaAnng10050D;BnaCnng22600D;BnaC05g00460D;BnaC05g38890D;BnaA03g33530D;BnaA06g03010D;BnaA04g…
molecular function	antioxidant activity	525	7	BnaA08g06260D;BnaA07g25540D;BnaC02g02350D;BnaC05g27530D;BnaC06g27340D;BnaAnng12900D;BnaC07g15270D
molecular function	metallochaperone activity	21	0
molecular function	protein tag	20	0
molecular function	translation regulator activity	13	0
molecular function	nutrient reservoir activity	179	3	BnaC07g29150D;BnaA09g48420D;BnaC03g10190D
molecular function	molecular transducer activity	532	14	BnaA06g30230D;BnaC07g26470D;BnaC09g02410D;BnaC09g37350D;BnaA03g43720D;BnaAnng35320D;BnaA10g14990D;BnaA01g00320D;BnaC04g40280D;BnaA04g16950D;BnaC01g01330D;BnaC07g35180D;BnaA04g16920D;BnaC02g34410D
molecular function	molecular function regulator	1098	30	BnaC03g51740D;BnaA10g09440D;BnaA09g06030D;BnaC06g06830D;BnaA10g24060D;BnaA09g48470D;Brassica_napus_newGene_8625;BnaA02g33370D;BnaC09g48680D;BnaA01g27350D;BnaC05g11140D;BnaA06g21800D;BnaA01g30570D;BnaA10g20530D;BnaA05g26660D;BnaAnng20740D;BnaC05g40690D;BnaCnng60750D;BnaA10g24070D;BnaA05g26650D;BnaC08g13070D;BnaA10g28610D;BnaC03g51710D;BnaA10g01400D;BnaA08g31370D;BnaA04g25190D;BnaC06g01160D;BnaC09g…
biological process	reproduction	9709	244	BnaA02g26620D;BnaA06g13250D;BnaC08g26550D;BnaC03g26480D;BnaC02g07210D;BnaC06g22050D;BnaC05g35990D;BnaA01g32490D;BnaA03g53010D;BnaC09g38380D;BnaC03g39150D;BnaAnng21610D;BnaA09g45010D;BnaC06g01770D;BnaC06g29900D;BnaC09g12360D;BnaC03g48540D;BnaA10g17720D;BnaC02g38900D;BnaA01g24420D;BnaA04g09540D;BnaA07g34520D;BnaC09g17930D;BnaA05g08020D;BnaA02g32550D;BnaA05g26770D;BnaC09g22070D;BnaA05g23860D;BnaC08g…
biological process	cell killing	30	1	BnaC02g23400D
biological process	immune system process	4064	162	BnaCnng45090D;BnaA07g35260D;BnaC01g13990D;BnaA01g32040D;BnaC05g11890D;BnaA03g37390D;BnaA04g03570D;BnaA05g34850D;BnaC06g05920D;BnaA10g24060D;BnaC06g05910D;BnaC01g38950D;BnaA10g17020D;BnaC01g36330D;BnaA03g16430D;BnaC03g69420D;BnaCnng60590D;BnaC03g21800D;BnaC03g40070D;BnaC02g34410D;BnaC03g24360D;BnaA09g44300D;BnaA09g35410D;BnaC05g38150D;BnaA04g12350D;BnaCnng55170D;BnaA06g15020D;BnaC06g21240D;BnaC02g…
biological process	behavior	5	0
biological process	metabolic process	42019	1125	BnaC01g36040D;BnaA06g20500D;BnaA06g02990D;BnaC05g27530D;BnaC08g16700D;BnaA09g51830D;BnaCnng23510D;BnaC03g18150D;BnaA09g03360D;BnaA06g12980D;BnaC04g49660D;BnaA06g16270D;BnaC04g42440D;Brassica_napus_newGene_8625;BnaC08g17480D;BnaC05g05720D;BnaA10g08330D;BnaC08g19730D;BnaC07g26280D;BnaA04g19410D;BnaA03g20340D;BnaA05g34370D;BnaA09g35630D;BnaA01g29060D;BnaC08g40310D;BnaCnng17780D;BnaA05g09000D;BnaA07g…
biological process	cellular process	45440	1191	BnaC01g06000D;BnaC06g05920D;BnaC08g23910D;BnaC03g58020D;BnaA05g24530D;BnaC08g26410D;BnaC08g38350D;Brassica_napus_newGene_792;BnaC02g27050D;BnaC02g15280D;BnaA06g14580D;BnaA03g43640D;BnaA09g44330D;BnaC05g45320D;BnaA01g17800D;BnaA07g30400D;BnaCnng60590D;BnaC01g15870D;BnaCnng43380D;BnaC03g27400D;BnaA03g04310D;BnaA08g01560D;BnaA02g02750D;BnaA03g25240D;BnaC02g38400D;BnaCnng33060D;BnaC02g33670D;BnaC04g0…
biological process	reproductive process	9688	244	BnaA05g23860D;BnaC09g22070D;BnaC08g27000D;BnaC07g35800D;BnaA03g51290D;BnaA04g07110D;BnaA09g55590D;BnaC04g55740D;BnaC03g30140D;BnaC04g31760D;BnaCnng45980D;BnaC07g38080D;BnaA03g43960D;BnaC06g40890D;BnaA03g01910D;BnaC03g37480D;BnaC05g47450D;BnaC05g04880D;BnaAnng17910D;BnaA10g11680D;BnaC06g12130D;BnaA06g40890D;BnaC08g16470D;BnaC02g48360D;BnaA02g26620D;BnaA06g13250D;BnaC08g26550D;BnaC02g07210D;BnaC03g…
biological process	biological adhesion	446	2	BnaUnng02300D;BnaAnng34880D
biological process	signaling	8510	248	BnaC06g21690D;BnaC03g69740D;BnaC07g27240D;BnaC09g02080D;BnaA09g45010D;BnaC03g62770D;BnaA02g27300D;BnaA06g13250D;BnaC01g10530D;BnaC01g41180D;BnaA03g53010D;BnaA06g09880D;BnaA02g10980D;BnaC02g07210D;BnaA08g09740D;BnaC06g43530D;BnaAnng02890D;BnaA01g11280D;BnaUnng00130D;BnaC04g41050D;BnaC02g37620D;BnaC02g01760D;BnaA02g32550D;BnaCnng22600D;BnaA05g08020D;BnaC09g35160D;BnaC07g35180D;BnaC02g23400D;BnaC05g…
biological process	multicellular organismal process	15834	386	BnaC01g13780D;BnaA09g08990D;BnaC08g48320D;BnaA03g42350D;BnaAnng26200D;BnaA01g16490D;BnaA06g20940D;BnaA05g29600D;BnaAnng35040D;BnaC03g02430D;BnaC08g49360D;BnaC08g03190D;BnaA03g40160D;BnaA01g22600D;BnaA04g22810D;BnaA10g21640D;BnaA04g22900D;BnaA06g28380D;BnaA05g25410D;BnaA08g23820D;BnaA03g56900D;BnaC05g06800D;BnaA05g37410D;BnaA06g07030D;BnaC09g41090D;BnaC02g34760D;BnaC05g11630D;BnaC03g05820D;BnaC09g…
biological process	developmental process	16752	392	BnaA04g09540D;BnaA02g32550D;BnaC09g17930D;BnaA07g34520D;BnaA05g08020D;BnaA01g18270D;BnaC05g47920D;BnaA04g03540D;BnaC02g38900D;BnaA10g17720D;BnaC06g01770D;BnaA09g45010D;BnaC03g20630D;BnaC09g47250D;BnaC07g13550D;BnaC07g24140D;BnaA06g13250D;BnaA03g01010D;BnaC09g38380D;BnaC05g35990D;BnaC04g51980D;BnaAnng17910D;BnaCnng24070D;BnaC05g00750D;BnaC03g37480D;BnaC06g40890D;BnaAnng40320D;BnaC05g48410D;BnaA04g…
biological process	growth	3363	55	BnaA09g56290D;BnaA09g51890D;BnaC08g26400D;BnaA04g26210D;BnaC07g37190D;BnaC07g24140D;BnaA03g20780D;BnaCnng02280D;BnaA09g29240D;BnaC09g50850D;BnaA01g08320D;BnaA09g45010D;BnaC06g29900D;BnaA04g09450D;BnaA09g35150D;BnaC04g25430D;BnaA10g00370D;BnaCnng40260D;BnaA08g18930D;BnaA04g03540D;BnaA06g35110D;BnaC09g17930D;BnaA07g34520D;BnaC03g24830D;BnaCnng05630D;BnaC04g28680D;BnaA06g23130D;BnaA09g16930D;BnaC02g…
biological process	locomotion	104	3	BnaA06g10010D;BnaC05g11630D;BnaA10g18300D
biological process	single-organism process	41983	1144	BnaA09g35480D;BnaC02g10900D;BnaC05g47450D;BnaA08g24460D;BnaA02g12880D;BnaC09g01400D;BnaA06g40890D;BnaA05g08950D;BnaA02g36790D;BnaA10g11680D;BnaA08g25840D;BnaC07g47890D;BnaC08g24280D;BnaA09g55590D;BnaA04g07110D;BnaC02g14950D;BnaA06g26030D;BnaCnng45980D;BnaA09g39290D;BnaCnng40350D;BnaA05g00540D;BnaC09g35160D;BnaA01g04650D;BnaA08g09740D;BnaA03g57010D;BnaC08g17310D;BnaAnng34880D;BnaC06g22050D;BnaA03g…
biological process	biological phase	312	9	BnaA01g14860D;BnaA05g01820D;BnaAnng24490D;BnaA03g30090D;BnaCnng45980D;BnaA08g13850D;BnaA03g47570D;BnaC09g40690D;BnaA08g00200D
biological process	rhythmic process	534	40	BnaC04g11770D;BnaA06g17950D;BnaC01g00280D;BnaC01g04340D;BnaA05g30860D;BnaA08g11690D;BnaA08g16610D;BnaC03g77120D;BnaC03g60270D;BnaA02g30040D;BnaC05g45320D;BnaA09g47750D;BnaC08g49610D;BnaC08g24510D;BnaC05g03020D;BnaA03g42350D;BnaC06g06830D;BnaA06g30350D;BnaC07g26320D;BnaC06g12130D;BnaA07g08670D;BnaC02g07210D;BnaA05g12950D;BnaC01g18840D;BnaC05g13750D;BnaA10g04510D;BnaA01g03080D;BnaA01g05410D;BnaC03g…
biological process	response to stimulus	28083	929	BnaA01g10800D;BnaA03g53450D;BnaC01g01330D;BnaA09g19550D;BnaA05g29930D;BnaC05g16330D;BnaC03g26220D;BnaA04g29360D;BnaC08g15830D;BnaC08g31770D;BnaA07g33490D;BnaC08g24510D;BnaA03g34150D;BnaC07g35130D;BnaAnng13040D;BnaC07g34970D;BnaC05g39200D;BnaA01g00320D;BnaA10g17210D;BnaA08g26700D;BnaC03g18600D;BnaA07g35920D;BnaA10g08550D;BnaC06g31440D;BnaC04g41120D;BnaA05g31720D;BnaC05g15780D;BnaA05g01930D;BnaC08g…
biological process	localization	15886	537	BnaA06g21890D;BnaC02g32490D;BnaC09g12290D;BnaA04g23730D;BnaA04g04400D;BnaA05g01820D;BnaC02g39170D;BnaAnng05030D;BnaA03g57210D;BnaC04g06480D;BnaA09g27690D;BnaA07g26030D;BnaC08g10420D;BnaA02g24040D;BnaC05g07890D;BnaC03g27400D;BnaA07g36760D;BnaA08g01560D;BnaC04g09030D;BnaA07g30400D;BnaC03g40070D;BnaA09g07860D;BnaC03g24360D;BnaA08g16610D;BnaA09g44300D;BnaA03g43640D;BnaA04g11770D;BnaCnng60590D;BnaC05g…
biological process	multi-organism process	9456	337	BnaC06g19690D;BnaC09g40190D;BnaAnng17910D;BnaC01g31340D;BnaA01g28970D;BnaAnng32590D;BnaC03g37480D;BnaA09g04550D;BnaC08g49610D;BnaA02g06780D;BnaA03g43960D;BnaC09g22070D;Brassica_napus_newGene_15526;BnaA03g56750D;BnaA03g51290D;BnaC07g15380D;BnaA07g11450D;BnaUnng00130D;BnaA07g34520D;BnaC09g17930D;BnaCnng22600D;BnaC03g61120D;BnaC02g23400D;BnaC05g47920D;BnaC01g35360D;BnaC07g19920D;BnaA02g33200D;BnaC08…
biological process	biological regulation	26060	683	BnaC07g39210D;BnaC06g30480D;BnaA05g31480D;BnaC03g48340D;BnaA01g25260D;BnaA10g28610D;BnaA03g04290D;BnaC07g41980D;BnaA07g03470D;BnaA03g55570D;BnaA07g14910D;BnaA03g21030D;BnaC03g05820D;BnaA09g49440D;BnaC05g52020D;BnaA04g29310D;BnaAnng12900D;BnaA08g18930D;BnaC07g46430D;BnaCnng38220D;BnaC03g20060D;BnaC04g40280D;BnaA10g11600D;BnaC04g45720D;BnaA10g22550D;BnaC07g26470D;BnaC05g41830D;BnaA06g21330D;BnaA05g…
biological process	cellular component organization or biogenesis	15448	338	BnaA01g15720D;Brassica_napus_newGene_6679;BnaA05g26770D;BnaA05g00540D;BnaAnng34880D;BnaC03g48540D;BnaC09g46640D;BnaAnng21610D;BnaA08g21690D;BnaC09g27520D;BnaC06g29900D;BnaC03g39150D;BnaA10g00370D;BnaC01g40210D;BnaA06g09880D;BnaA09g56360D;BnaA06g40890D;BnaC08g16470D;BnaC02g48360D;BnaA02g12880D;BnaC09g01400D;BnaC02g10900D;BnaA09g01960D;BnaA03g01910D;BnaC05g47450D;BnaA02g29990D;BnaC08g13070D;BnaC01g…
biological process	detoxification	1469	46	BnaC07g26280D;BnaC09g13680D;BnaAnng12900D;BnaC02g38400D;BnaA06g11500D;BnaA06g30390D;BnaC03g61120D;BnaC05g03670D;BnaC07g15270D;BnaC03g05820D;BnaA02g06130D;BnaC05g07890D;BnaCnng58650D;BnaC07g07130D;BnaA08g26010D;BnaC04g28680D;BnaC01g25960D;BnaA10g03720D;BnaA07g05580D;BnaA10g09440D;BnaA08g06260D;BnaC05g27530D;BnaC03g16650D;BnaC06g27340D;BnaA03g04290D;BnaC03g62770D;BnaC07g33110D;BnaC02g02350D;BnaCnng…

## Sheet: Sheet2
#GO_classify1	GO_classify2	All gene	DE gene	Genes
#Total_gene		79061	1355
cellular component	extracellular region	8151	203	BnaC07g29670D;BnaA06g24680D;BnaA03g16600D;BnaA03g11220D;BnaA09g56140D;BnaA10g28720D;BnaA08g06520D;BnaA07g23000D;BnaC06g29050D;BnaC06g12400D;BnaA03g49470D;BnaC05g15970D;BnaA05g01790D;BnaAnng29550D;BnaA10g16720D;BnaA03g19400D;BnaC04g32070D;BnaA03g49480D;BnaA03g51560D;BnaC08g06270D;BnaC05g32390D;BnaC07g46630D;BnaC06g24160D;BnaC08g14510D;BnaC04g10730D;BnaC09g38470D;BnaA01g13860D;BnaA09g15080D;BnaC02g…
cellular component	cell	66971	1154	BnaA02g31040D;BnaCnng65550D;BnaC06g35000D;BnaC09g19620D;BnaC08g20040D;BnaA06g27610D;BnaCnng12090D;BnaA06g39660D;BnaA05g28900D;BnaA07g35450D;Brassica_napus_newGene_5060;BnaCnng34030D;BnaC06g28400D;BnaC02g19970D;Brassica_napus_newGene_270;BnaA01g03240D;BnaA04g17890D;BnaA05g30820D;BnaA06g18970D;BnaA03g32210D;BnaC01g00660D;BnaCnng55900D;BnaC04g33210D;BnaA06g23500D;BnaC08g26880D;BnaC04g50680D;BnaC01g3…
cellular component	nucleoid	158	1	BnaC07g24760D
cellular component	membrane	23648	380	BnaA08g23230D;BnaCnng24260D;BnaC03g61160D;BnaCnng05610D;BnaA02g09590D;Brassica_napus_newGene_16875;BnaA02g14340D;BnaAnng30500D;BnaCnng38440D;BnaC01g04180D;BnaCnng15230D;BnaA10g22000D;BnaCnng22120D;BnaC03g46730D;BnaA02g07850D;BnaC05g10420D;BnaAnng20940D;BnaA05g06940D;BnaA08g20540D;BnaA03g22080D;Brassica_napus_newGene_11530;BnaCnng73600D;Brassica_napus_newGene_5987;BnaC07g36970D;BnaC05g08660D;BnaC0…
cellular component	virion	4	0
cellular component	cell junction	4731	83	BnaA03g42030D;BnaA10g07650D;BnaC02g06690D;BnaC08g12490D;BnaC08g36450D;BnaA05g10240D;BnaC05g08040D;BnaC07g24760D;BnaC03g39560D;BnaA06g18500D;BnaC03g13260D;BnaAnng20430D;BnaC09g30720D;BnaA03g10570D;BnaA04g17890D;BnaC03g38540D;BnaAnng23190D;BnaC02g28190D;BnaA10g20560D;BnaC05g37160D;BnaAnng11630D;BnaA03g18540D;BnaA05g05660D;BnaA06g12810D;BnaC05g32390D;BnaC09g17820D;BnaC08g06270D;BnaC08g10290D;BnaC09g…
cellular component	membrane-enclosed lumen	2943	28	BnaAnng17140D;BnaA07g32170D;BnaA05g14810D;BnaA08g17900D;BnaC07g07150D;BnaA07g12120D;BnaC05g05150D;BnaC08g02040D;BnaA04g23340D;BnaC02g25060D;BnaC01g22420D;BnaA03g35020D;BnaA09g07370D;BnaA03g10740D;BnaCnng59660D;BnaA07g05600D;BnaA09g49520D;BnaA05g25830D;BnaA02g08560D;BnaC04g23000D;BnaC04g47250D;BnaA02g21020D;BnaC09g07290D;BnaC02g12160D;BnaC04g25050D;BnaA01g15440D;BnaC03g13410D;BnaA06g00410D
cellular component	macromolecular complex	7890	102	BnaC03g59670D;BnaA01g27000D;BnaC07g33330D;BnaC08g50020D;BnaC05g18420D;BnaA03g22080D;BnaC03g38550D;BnaA08g18090D;BnaA07g16560D;BnaC04g25050D;BnaC05g10420D;BnaC08g35820D;BnaC03g01570D;Brassica_napus_newGene_7241;BnaC01g31000D;BnaA08g01590D;BnaC03g69350D;BnaAnng00440D;BnaCnng05610D;BnaC01g36940D;BnaA04g23340D;BnaC05g05150D;BnaC03g61160D;BnaA03g55060D;BnaC03g58970D;BnaA03g46050D;BnaA03g25790D;Brassic…
cellular component	organelle	53487	932	BnaCnng49960D;Brassica_napus_newGene_13607;BnaC08g03520D;BnaA09g36150D;BnaA06g04830D;BnaA06g27960D;BnaA02g31440D;BnaA09g05710D;BnaA09g05400D;BnaA08g13820D;BnaA07g31640D;BnaA10g07800D;BnaA09g14360D;BnaC08g15730D;BnaC09g05370D;BnaA08g19660D;BnaA08g11350D;BnaAnng17030D;BnaAnng04910D;BnaA03g10580D;BnaA04g14490D;BnaA09g52100D;BnaA08g31430D;BnaC05g23260D;BnaA03g25060D;BnaA07g38970D;BnaA08g10490D;BnaC08…
cellular component	other organism	1	0
cellular component	other organism part	1	0
cellular component	extracellular region part	195	2	BnaC06g24160D;BnaA07g23000D
cellular component	organelle part	14439	195	BnaC05g15970D;BnaA06g32810D;BnaC03g43360D;BnaC08g37250D;BnaA09g18190D;BnaA05g28900D;BnaC07g14470D;BnaA09g13950D;BnaA05g29390D;BnaC08g06270D;BnaA06g17400D;BnaA05g14810D;BnaA07g20150D;BnaA07g32170D;BnaA03g49480D;BnaA10g11490D;BnaC05g37160D;BnaA02g28150D;Brassica_napus_newGene_5560;BnaC09g07290D;BnaC04g05700D;BnaC06g04530D;BnaAnng22300D;BnaA05g25830D;BnaC06g40110D;BnaC02g28190D;BnaA08g10490D;BnaAnng…
cellular component	virion part	4	0
cellular component	membrane part	8936	161	BnaA09g29760D;BnaA03g05390D;Brassica_napus_newGene_10690;BnaC01g12690D;BnaA09g33470D;BnaC03g25710D;Brassica_napus_newGene_9618;BnaA02g34030D;BnaA02g27350D;BnaC05g25190D;Brassica_napus_newGene_3128;BnaC01g32320D;BnaA10g02230D;BnaC07g36030D;BnaA05g12830D;BnaC05g14330D;BnaC08g31360D;BnaC08g40260D;BnaCnng62860D;BnaCnng48800D;BnaCnng74640D;Brassica_napus_newGene_3366;BnaC08g15370D;BnaA03g13810D;BnaA09…
cellular component	cell part	66970	1154	BnaC07g29670D;BnaC05g51320D;BnaA05g28870D;BnaC03g59300D;BnaA10g28720D;BnaA05g04160D;BnaC06g29050D;BnaA06g14200D;BnaC03g49010D;BnaA09g07340D;BnaA01g36300D;BnaAnng06690D;BnaA07g26660D;BnaA03g10010D;BnaC05g37160D;BnaC03g07540D;BnaC02g23660D;BnaC05g43350D;BnaAnng15250D;BnaA09g06820D;BnaA02g30300D;BnaA05g22750D;BnaC08g43670D;BnaC07g46630D;BnaAnng30680D;BnaC04g10730D;BnaA08g30380D;BnaA05g25830D;BnaCnng…
cellular component	symplast	4713	83	BnaC08g10290D;BnaC08g06270D;BnaC09g17820D;BnaC05g32390D;BnaA06g12810D;BnaA05g05660D;BnaA03g18540D;BnaA10g20560D;BnaC05g37160D;BnaAnng11630D;BnaC03g46360D;BnaC03g21900D;BnaA08g22500D;Brassica_napus_newGene_3940;BnaC05g15970D;BnaA09g16850D;BnaC05g39570D;BnaC05g02150D;BnaC06g26630D;BnaC07g41180D;BnaAnng19060D;BnaA09g56140D;BnaA10g28720D;BnaC09g39400D;BnaA05g25660D;BnaA06g18500D;BnaC03g39560D;BnaC07g…
cellular component	supramolecular complex	505	5	Brassica_napus_newGene_539;BnaA08g10490D;BnaA01g20470D;BnaC02g13200D;BnaA06g17210D
molecular function	transcription factor activity, protein binding	257	6	BnaA03g54130D;BnaA02g31040D;BnaA07g05600D;BnaC07g46630D;BnaC07g07150D;BnaC08g43670D
molecular function	nucleic acid binding transcription factor activity	5943	140	BnaC06g25850D;BnaA06g03350D;BnaA04g25900D;BnaCnng36390D;BnaA06g13460D;BnaC01g10080D;BnaC02g06270D;BnaA03g33970D;BnaCnng37830D;BnaA03g40370D;BnaA07g13700D;BnaA04g23480D;BnaC03g65270D;BnaC08g20340D;BnaCnng35720D;BnaC02g25060D;Brassica_napus_newGene_4280;BnaC07g03450D;BnaC09g29440D;BnaC05g50730D;BnaC03g55550D;BnaC03g39380D;BnaA06g12480D;BnaA03g53460D;BnaA05g22250D;Brassica_napus_newGene_1813;BnaC07g…
molecular function	catalytic activity	30874	513	BnaA01g21620D;BnaA03g16600D;BnaA06g24680D;BnaC03g08490D;BnaA03g49480D;BnaA03g19400D;BnaA10g16720D;BnaC03g60820D;BnaC02g10510D;BnaA03g51560D;BnaA07g32170D;BnaC08g15730D;BnaA01g13860D;Brassica_napus_newGene_957;BnaCnng18010D;BnaA08g31430D;BnaC05g23260D;BnaA03g25060D;Brassica_napus_newGene_16716;BnaC03g08110D;Brassica_napus_newGene_13607;BnaA09g36150D;BnaA10g29200D;BnaA06g27960D;BnaA10g07650D;BnaA08…
molecular function	signal transducer activity	1091	21	Brassica_napus_newGene_9000;BnaC07g16330D;BnaC07g07800D;BnaC08g27970D;Brassica_napus_newGene_2146;BnaA08g23230D;BnaA09g36380D;BnaA10g01600D;BnaA09g51040D;BnaA03g14030D;BnaA02g25910D;BnaA02g35860D;BnaA07g31820D;BnaCnng12090D;BnaA10g22000D;BnaA09g47730D;BnaC05g01630D;BnaA01g21880D;BnaC04g29780D;BnaC03g16990D;BnaA07g06220D
molecular function	structural molecule activity	1931	9	BnaC04g25050D;Brassica_napus_newGene_9770;BnaC09g09090D;BnaCnng47750D;BnaA06g12480D;BnaA02g20630D;BnaC07g24760D;BnaC09g30700D;BnaC03g38990D
molecular function	transporter activity	5114	55	BnaA08g17490D;BnaA09g18190D;BnaC04g11250D;BnaA03g42260D;BnaC03g37220D;BnaC01g03410D;BnaCnng06010D;BnaC05g15970D;BnaC03g49010D;BnaC08g11290D;Brassica_napus_newGene_6962;BnaC05g20350D;BnaA03g34110D;BnaC08g31360D;BnaC08g15370D;BnaA03g13810D;BnaC03g18950D;BnaA10g11490D;BnaAnng11630D;BnaC05g37160D;BnaA09g39170D;BnaC04g43660D;BnaA03g00940D;BnaC02g39660D;BnaC09g19660D;Brassica_napus_newGene_5458;BnaC08g…
molecular function	binding	36436	632	BnaC07g47550D;BnaC09g09610D;BnaC07g03450D;BnaA09g15090D;BnaC05g47180D;BnaA05g06800D;BnaC09g00680D;BnaC06g42410D;BnaCnng36390D;BnaA07g37480D;BnaC09g30720D;BnaA03g40370D;BnaA03g33970D;BnaA06g13460D;BnaC04g40260D;BnaAnng36570D;BnaC03g48010D;BnaA06g30120D;BnaC03g23970D;BnaC03g03480D;BnaA03g38970D;BnaC09g54150D;Brassica_napus_newGene_2146;BnaC06g28500D;BnaC08g44330D;BnaA02g17830D;BnaA09g14230D;BnaC02g…
molecular function	electron carrier activity	1498	42	BnaC03g29490D;BnaA09g15080D;BnaA01g28110D;BnaC03g17010D;BnaCnng32820D;BnaC03g06920D;BnaA03g25060D;BnaA01g12380D;BnaC09g51620D;BnaA03g05390D;BnaA06g27960D;BnaA06g06760D;BnaA06g08980D;BnaA05g23450D;BnaA09g15090D;BnaC06g35910D;BnaA08g11940D;BnaC05g00720D;BnaC07g28980D;BnaA06g04960D;BnaC05g10420D;BnaC07g47170D;BnaAnng20940D;BnaC07g25290D;BnaA10g27940D;BnaA09g51570D;BnaC03g29500D;BnaC07g24400D;BnaC03g…
molecular function	antioxidant activity	525	8	BnaA10g16720D;BnaAnng11640D;BnaA10g03290D;BnaA03g52510D;Brassica_napus_newGene_9770;BnaC05g03300D;BnaA10g03280D;BnaC05g15970D
molecular function	metallochaperone activity	21	0
molecular function	protein tag	20	1	BnaAnng17030D
molecular function	translation regulator activity	13	2	BnaA04g12990D;BnaC08g17250D
molecular function	nutrient reservoir activity	179	5	BnaC01g16290D;BnaC06g24160D;BnaA01g13860D;BnaC08g50020D;BnaA07g23000D
molecular function	molecular transducer activity	532	9	BnaC08g11070D;BnaC04g56560D;Brassica_napus_newGene_9000;BnaA04g21960D;BnaA08g23230D;BnaC08g34170D;BnaC09g19620D;BnaCnng06010D;BnaC04g29780D
molecular function	molecular function regulator	1098	33	BnaA03g18710D;BnaA05g00320D;BnaC04g49050D;BnaA05g08410D;BnaC03g39090D;BnaA10g29250D;BnaA07g30790D;BnaC01g19450D;BnaCnng78530D;BnaA09g49520D;BnaC09g37120D;BnaC05g15900D;BnaC04g05700D;BnaA02g35860D;BnaA07g14530D;BnaA08g11350D;Brassica_napus_newGene_539;BnaA09g31270D;BnaA02g09590D;BnaC05g05150D;Brassica_napus_newGene_3914;BnaCnng71920D;BnaCnng38440D;BnaA03g37600D;Brassica_napus_newGene_6279;BnaC03g2…
biological process	reproduction	9709	107	BnaC05g20350D;BnaC07g39470D;BnaC07g27160D;BnaC03g46120D;BnaC05g01630D;BnaA01g21880D;BnaC03g40410D;BnaA10g22000D;BnaC08g50020D;BnaA10g27940D;BnaA10g01600D;BnaA09g44210D;BnaC03g29320D;BnaC07g01170D;BnaA07g26390D;BnaUnng04810D;BnaA08g14660D;BnaC03g02740D;BnaA10g13850D;BnaCnng71920D;BnaC08g17610D;BnaC08g27970D;BnaAnng17960D;BnaC05g44660D;BnaA03g25790D;BnaA08g00520D;BnaA09g18360D;BnaC03g17010D;BnaA09g…
biological process	cell killing	30	1	BnaC04g49050D
biological process	immune system process	4064	71	BnaA10g07800D;BnaA03g19970D;BnaA07g16660D;BnaA03g18710D;BnaC02g25060D;BnaC08g03660D;BnaC04g24400D;BnaC08g03670D;BnaC08g12490D;BnaA10g29200D;BnaA01g12670D;BnaCnng59660D;BnaA04g25900D;BnaA01g00140D;BnaAnng22300D;BnaC02g09350D;BnaC06g25850D;BnaC06g42620D;BnaA06g03570D;BnaC04g05700D;BnaA04g23480D;BnaC01g10080D;BnaC06g02210D;BnaC08g06270D;BnaA05g36100D;BnaC06g35000D;BnaC03g23970D;BnaC03g60820D;BnaA02g…
biological process	behavior	5	0
biological process	metabolic process	42019	721	BnaC01g16290D;Brassica_napus_newGene_5695;BnaA07g24840D;BnaA08g30360D;BnaC01g39220D;Brassica_napus_newGene_9950;Brassica_napus_newGene_3366;BnaA02g18630D;BnaCnng74640D;BnaA02g27920D;BnaC08g50020D;Brassica_napus_newGene_2135;Brassica_napus_newGene_15126;BnaC03g46120D;BnaA07g30540D;BnaA03g25050D;BnaC02g45350D;BnaCnng32750D;BnaC08g35820D;BnaA06g00040D;BnaA08g18090D;BnaA05g29850D;BnaC03g25710D;Brassi…
biological process	cellular process	45440	752	BnaC03g22750D;BnaAnng07940D;BnaC07g50250D;BnaC04g30500D;BnaA03g52510D;BnaA09g51040D;BnaC06g21200D;BnaA02g34030D;BnaAnng38950D;BnaUnng00120D;BnaA06g17210D;BnaA05g09840D;BnaA08g00950D;BnaA01g03200D;BnaCnng09720D;BnaC03g36470D;BnaA08g30000D;BnaC03g78270D;BnaC03g59670D;BnaA09g06900D;BnaA04g05810D;BnaA05g29260D;BnaC03g38550D;BnaA05g16680D;BnaC01g36710D;BnaA01g27050D;BnaA09g55500D;BnaC04g11250D;BnaC04g…
biological process	reproductive process	9688	107	BnaA09g47730D;BnaC03g17010D;BnaA09g18360D;BnaC02g39030D;BnaA09g51040D;BnaA05g02550D;BnaA03g14030D;BnaC08g13410D;BnaA06g07360D;BnaC05g42920D;BnaCnng34270D;Brassica_napus_newGene_5985;BnaC08g25190D;BnaC05g08660D;BnaA03g10070D;BnaCnng57210D;BnaA08g22530D;BnaA03g54130D;BnaA01g03200D;BnaA05g09840D;BnaA06g17210D;BnaA04g12990D;BnaA09g25390D;BnaC03g40410D;BnaC05g01630D;BnaC03g46120D;BnaA01g21880D;BnaA10g…
biological process	biological adhesion	446	1	BnaA07g12120D
biological process	signaling	8510	177	BnaC03g23970D;BnaC09g06090D;BnaAnng11090D;BnaAnng38970D;Brassica_napus_newGene_2146;BnaC07g27220D;BnaC04g22040D;BnaC03g03480D;BnaA09g14230D;Brassica_napus_newGene_9000;BnaC03g16990D;Brassica_napus_newGene_10698;BnaA07g35820D;BnaA05g05840D;BnaA06g00750D;BnaC02g38690D;BnaC07g41860D;BnaC09g07470D;BnaA06g12480D;BnaA03g53460D;BnaA02g02290D;BnaA09g03260D;BnaC04g43110D;BnaA07g22090D;BnaC04g48630D;BnaC04…
biological process	multicellular organismal process	15834	225	BnaC03g50580D;BnaA09g34300D;BnaA05g16680D;BnaA09g44210D;BnaC08g35820D;BnaC03g13380D;BnaC07g39470D;BnaA03g53980D;BnaC07g27160D;BnaA02g21300D;BnaC08g50020D;BnaA01g21880D;BnaC05g01630D;BnaC03g46120D;Brassica_napus_newGene_15126;BnaA04g26720D;Brassica_napus_newGene_11787;BnaC08g27970D;BnaC05g44660D;BnaA03g25790D;BnaA01g10340D;BnaA07g24620D;BnaA10g13850D;BnaC08g17610D;BnaA09g27850D;BnaC03g22220D;BnaC0…
biological process	developmental process	16752	252	BnaA02g21300D;BnaC07g39470D;BnaA03g53980D;BnaC03g13380D;BnaC07g27160D;BnaC03g46120D;BnaC05g01630D;BnaA01g21880D;Brassica_napus_newGene_15126;BnaC08g50020D;BnaAnng23050D;BnaC04g11250D;BnaC08g35820D;BnaA09g34300D;BnaC03g50580D;BnaA09g44210D;BnaA05g16680D;BnaA08g30360D;BnaA09g27950D;BnaA07g26390D;BnaC06g21530D;BnaA04g23340D;BnaC08g26880D;BnaA10g13850D;BnaA07g24620D;BnaA09g27850D;BnaC08g17610D;BnaA04…
biological process	growth	3363	45	BnaA05g01790D;BnaC05g01630D;BnaA01g21880D;BnaCnng71550D;BnaA02g21300D;BnaC03g36470D;BnaA05g25660D;BnaA10g01600D;BnaAnng14790D;BnaA07g14800D;BnaA05g16680D;BnaC03g14040D;BnaC02g21030D;BnaC07g29670D;BnaC05g39570D;BnaA03g19130D;BnaC08g26880D;BnaC09g17820D;BnaA07g32170D;BnaA04g21780D;BnaA02g14340D;BnaC05g44980D;BnaA03g25790D;BnaA07g02010D;BnaA04g25550D;BnaA03g31130D;BnaC04g29780D;BnaC03g22750D;BnaC02g…
biological process	locomotion	104	1	BnaA05g10240D
biological process	single-organism process	41983	721	BnaA09g36380D;BnaA09g15080D;BnaAnng20430D;BnaA02g18830D;BnaC01g40700D;BnaA01g05120D;BnaA02g28150D;BnaC04g05700D;BnaC07g31160D;BnaA09g53790D;BnaA09g23850D;BnaA01g12670D;BnaA10g13640D;BnaC08g17250D;BnaC03g28910D;BnaC08g12490D;BnaA01g20470D;BnaA06g16420D;BnaA03g18710D;BnaC08g34170D;BnaA03g24320D;BnaC03g39560D;BnaA07g21340D;BnaC09g00510D;BnaA07g24880D;BnaA09g18190D;BnaA07g23000D;BnaA03g51110D;BnaC05g…
biological process	biological phase	312	0
biological process	rhythmic process	534	23	BnaA03g10560D;BnaA08g31430D;BnaA06g12480D;BnaC08g50020D;BnaA07g31820D;BnaA05g28870D;BnaA04g24760D;Brassica_napus_newGene_539;BnaC04g48630D;BnaCnng47160D;BnaA09g36380D;BnaA03g03760D;BnaA09g35910D;BnaC08g27410D;BnaC03g23970D;BnaA03g19970D;BnaC08g26880D;BnaA02g23600D;BnaC08g27970D;BnaC02g44480D;BnaC05g43350D;BnaC09g00680D;BnaC01g18190D
biological process	response to stimulus	28083	533	BnaCnng13310D;BnaA04g21160D;BnaA06g12480D;BnaC02g14810D;Brassica_napus_newGene_10698;BnaC04g48630D;BnaC09g39400D;BnaC04g43110D;BnaA07g22090D;BnaA07g33570D;BnaA01g17700D;BnaA04g08410D;BnaC09g17820D;BnaA07g26770D;BnaCnng58240D;BnaA09g20120D;BnaA07g02010D;BnaA07g31770D;BnaA02g24490D;BnaC04g05640D;BnaA09g55990D;BnaA06g03350D;BnaC02g06270D;BnaA02g14980D;BnaC07g47570D;BnaA10g03280D;BnaC08g20340D;BnaC06…
biological process	localization	15886	224	BnaCnng67530D;BnaC03g18950D;BnaC08g30370D;BnaC05g44980D;BnaC03g02740D;BnaC02g39660D;BnaA01g01960D;BnaC07g01170D;BnaA08g16060D;BnaUnng04810D;BnaA05g03590D;BnaC03g37220D;BnaC02g13200D;BnaC01g03410D;BnaC03g70970D;BnaA08g20540D;BnaC02g41910D;BnaC03g46730D;BnaC05g20350D;BnaA01g03580D;BnaCnng57190D;BnaA07g23670D;BnaA04g12990D;BnaA10g18240D;BnaA08g08640D;Brassica_napus_newGene_2618;BnaC07g38650D;BnaA06g…
biological process	multi-organism process	9456	138	BnaA10g07800D;BnaA09g41100D;BnaA06g29500D;BnaA03g18710D;BnaA03g19970D;BnaA06g12270D;BnaC08g12490D;BnaC08g03670D;BnaA10g29200D;BnaC09g15170D;BnaA01g00140D;BnaA05g30820D;BnaCnng59660D;BnaA01g12670D;BnaC04g05700D;BnaA02g28150D;BnaC02g09350D;BnaAnng22300D;Brassica_napus_newGene_539;BnaA08g30380D;BnaAnng20430D;BnaC08g06270D;BnaC01g03720D;BnaA07g32170D;BnaA02g30300D;BnaC03g60820D;BnaC06g35000D;BnaA10g1…
biological process	biological regulation	26060	473	BnaC08g03670D;BnaA06g27960D;BnaA02g31440D;BnaC02g19970D;BnaA09g05710D;BnaA09g05400D;BnaCnng78530D;BnaC03g73080D;BnaA10g08320D;BnaA10g07800D;BnaA09g14360D;BnaA06g29500D;BnaA08g19660D;BnaA08g11350D;BnaC08g43670D;BnaCnng38040D;BnaAnng17030D;BnaA06g23500D;BnaC07g46630D;BnaC05g17850D;BnaC01g00660D;BnaAnng30680D;BnaC09g05370D;BnaA08g10490D;BnaA07g38970D;BnaCnng59660D;BnaA04g17890D;BnaA04g25550D;BnaA03g…
biological process	cellular component organization or biogenesis	15448	201	BnaAnng23050D;BnaA08g18090D;BnaA05g29260D;BnaC08g35820D;BnaA09g55500D;BnaA05g16680D;BnaC03g01570D;BnaA03g34110D;BnaC08g27690D;BnaA02g21300D;BnaC03g36470D;BnaA07g30540D;BnaC07g39470D;BnaC03g13380D;BnaA01g21880D;BnaC05g01630D;BnaC03g46120D;BnaC08g50020D;BnaC08g17610D;BnaA09g39170D;BnaA09g27850D;BnaA10g13850D;BnaA03g25790D;BnaA02g18630D;BnaA04g26720D;BnaC08g15370D;BnaC09g40820D;BnaC08g31370D;BnaC06g…
biological process	detoxification	1469	21	BnaA01g00140D;BnaC05g15970D;BnaA04g21160D;BnaC07g25290D;BnaA03g52510D;BnaA10g03290D;BnaAnng11640D;BnaAnng21660D;BnaC08g20870D;BnaA06g31330D;BnaA10g03280D;BnaA01g17700D;BnaA02g18630D;BnaA10g20560D;BnaA10g16720D;BnaA08g27840D;BnaC03g68450D;BnaC01g01050D;BnaC05g03300D;BnaC08g31370D;Brassica_napus_newGene_9770
