# Supplementary material for: Genome-wide transcriptome profiling revealed biological macromolecules respond to low temperature stress in Brassica napus L
Source: Front Plant Sci. 2022 Nov 14;13:1050995. doi: 10.3389/fpls.2022.1050995 (PMC9702069; doi:10.3389/fpls.2022.1050995)
Supplement: Supplementary file 4 [file Table_3.xlsx]

## Sheet: Sheet1
#KEGG_n	721	KEGG_N	18993
#Pathway	ko_ID	DEG	Gene
Ribosome	ko03010	10	1389
Plant hormone signal transduction	ko04075	92	1184
Carbon metabolism	ko01200	56	1088
Biosynthesis of amino acids	ko01230	45	1040
Starch and sucrose metabolism	ko00500	38	884
Protein processing in endoplasmic reticulum	ko04141	24	795
Spliceosome	ko03040	24	793
Endocytosis	ko04144	23	717
RNA transport	ko03013	14	687
Plant-pathogen interaction	ko04626	32	680
Phenylpropanoid biosynthesis	ko00940	26	674
Oxidative phosphorylation	ko00190	1	639
Purine metabolism	ko00230	26	576
Nucleotide excision repair	ko03420	7	558
Amino sugar and nucleotide sugar metabolism	ko00520	25	546
Ubiquitin mediated proteolysis	ko04120	8	536
mRNA surveillance pathway	ko03015	8	533
DNA replication	ko03030	10	526
Homologous recombination	ko03440	7	519
Pyrimidine metabolism	ko00240	17	477
RNA degradation	ko03018	15	474
Mismatch repair	ko03430	8	473
Glycolysis / Gluconeogenesis	ko00010	23	466
Cysteine and methionine metabolism	ko00270	17	432
Phagosome	ko04145	7	400
Pentose and glucuronate interconversions	ko00040	15	394
Glycerophospholipid metabolism	ko00564	15	367
Ribosome biogenesis in eukaryotes	ko03008	60	366
Glutathione metabolism	ko00480	7	364
Peroxisome	ko04146	23	360
Pyruvate metabolism	ko00620	16	347
Glyoxylate and dicarboxylate metabolism	ko00630	24	333
Glycine, serine and threonine metabolism	ko00260	20	324
2-Oxocarboxylic acid metabolism	ko01210	11	307
Carbon fixation in photosynthetic organisms	ko00710	17	302
Phosphatidylinositol signaling system	ko04070	16	292
Aminoacyl-tRNA biosynthesis	ko00970	2	275
Cyanoamino acid metabolism	ko00460	9	267
Fatty acid metabolism	ko01212	4	267
Glycerolipid metabolism	ko00561	12	264
Citrate cycle (TCA cycle)	ko00020	4	260
Proteasome	ko03050	2	260
Photosynthesis	ko00195	16	252
Fructose and mannose metabolism	ko00051	10	250
Arginine and proline metabolism	ko00330	15	249
Inositol phosphate metabolism	ko00562	8	244
Alanine, aspartate and glutamate metabolism	ko00250	17	230
Protein export	ko03060	3	226
Pentose phosphate pathway	ko00030	7	226
Phenylalanine, tyrosine and tryptophan biosynthesis	ko00400	2	203
Galactose metabolism	ko00052	11	200
Basal transcription factors	ko03022	2	197
Valine, leucine and isoleucine degradation	ko00280	10	189
Phenylalanine metabolism	ko00360	4	186
Terpenoid backbone biosynthesis	ko00900	6	184
N-Glycan biosynthesis	ko00510	2	180
Ubiquinone and other terpenoid-quinone biosynthesis	ko00130	8	179
beta-Alanine metabolism	ko00410	9	179
Fatty acid biosynthesis	ko00061	3	179
Tryptophan metabolism	ko00380	8	177
Fatty acid degradation	ko00071	6	170
RNA polymerase	ko03020	4	166
Porphyrin and chlorophyll metabolism	ko00860	4	165
SNARE interactions in vesicular transport	ko04130	2	162
Tyrosine metabolism	ko00350	5	162
alpha-Linolenic acid metabolism	ko00592	15	158
Nitrogen metabolism	ko00910	8	157
Tropane, piperidine and pyridine alkaloid biosynthesis	ko00960	6	157
Arginine biosynthesis	ko00220	7	151
Ascorbate and aldarate metabolism	ko00053	4	150
Sulfur metabolism	ko00920	5	149
Circadian rhythm - plant	ko04712	10	144
Stilbenoid, diarylheptanoid and gingerol biosynthesis	ko00945	4	143
Steroid biosynthesis	ko00100	4	139
Base excision repair	ko03410	5	134
Regulation of autophagy	ko04140	3	131
Limonene and pinene degradation	ko00903	4	126
Cutin, suberine and wax biosynthesis	ko00073	14	123
Lysine degradation	ko00310	4	121
Propanoate metabolism	ko00640	1	120
Fatty acid elongation	ko00062	3	120
Pantothenate and CoA biosynthesis	ko00770	4	115
Carotenoid biosynthesis	ko00906	13	115
Valine, leucine and isoleucine biosynthesis	ko00290	4	106
Isoquinoline alkaloid biosynthesis	ko00950	3	103
Flavonoid biosynthesis	ko00941	3	99
Diterpenoid biosynthesis	ko00904	5	98
Biosynthesis of unsaturated fatty acids	ko01040	2	96
ABC transporters	ko02010	1	96
Sphingolipid metabolism	ko00600	2	95
Ether lipid metabolism	ko00565	3	94
AGE-RAGE signaling pathway in diabetic complications	ko04933	2	87
Histidine metabolism	ko00340	4	86
Butanoate metabolism	ko00650	4	84
Taurine and hypotaurine metabolism	ko00430	5	81
One carbon pool by folate	ko00670	2	78
Photosynthesis - antenna proteins	ko00196	2	76
Biotin metabolism	ko00780	1	74
Glycosylphosphatidylinositol(GPI)-anchor biosynthesis	ko00563	1	70
Folate biosynthesis	ko00790	4	68
Sesquiterpenoid and triterpenoid biosynthesis	ko00909	3	64
Nicotinate and nicotinamide metabolism	ko00760	2	64
Lysine biosynthesis	ko00300	2	61
Other glycan degradation	ko00511	4	58
Zeatin biosynthesis	ko00908	1	58
Monobactam biosynthesis	ko00261	2	48
Linoleic acid metabolism	ko00591	5	46
Vitamin B6 metabolism	ko00750	3	44
Brassinosteroid biosynthesis	ko00905	3	40
Glucosinolate biosynthesis	ko00966	1	39
Glycosphingolipid biosynthesis - globo series	ko00603	1	37
Riboflavin metabolism	ko00740	1	34
Thiamine metabolism	ko00730	1	29
Glycosaminoglycan degradation	ko00531	3	24
Non-homologous end-joining	ko03450	1	23
Lipoic acid metabolism	ko00785	1	16
Glycosphingolipid biosynthesis - ganglio series	ko00604	1	15
Indole alkaloid biosynthesis	ko00901	1	14
Flavone and flavonol biosynthesis	ko00944	1	4
