# Supplementary material for: Genome-wide transcriptome profiling revealed biological macromolecules respond to low temperature stress in Brassica napus L
Source: Front Plant Sci. 2022 Nov 14;13:1050995. doi: 10.3389/fpls.2022.1050995 (PMC9702069; doi:10.3389/fpls.2022.1050995)
Supplement: Supplementary file 5 [file Table_4.xlsx]

## Sheet: DEGs
	FPKM
#ID	CK-Rep 1	CK-Rep 2	CK-Rep 3	LT-Rep 1	LT-Rep 2	LT-Rep 3	FDR	log2FC	regulated
BnaA04g12350D	1.34224	0.089423	0.608891	99.7379	93.3965	87.9183	2.43e-51	7.12962	up
BnaA10g20190D	2.82243	12.9916	4.38097	39.0325	33.2202	23.8544	1.13e-08	2.30638	up
BnaA10g14990D	0.182425	0.090441	0.080771	0.963684	0.850285	1.09714	6.37e-08	3.04691	up
BnaA03g03850D	0.768012	0.877117	0.322213	3.34147	2.65869	2.76858	1.09e-05	2.21276	up
BnaA10g14340D	3.36467	2.21172	4.10189	25.0989	24.6434	26.4974	6.03e-14	2.97904	up
BnaC05g14010D	9.20177	9.51662	12.0717	1.04403	1.23244	0.027148	3.46e-12	-3.73572	down
BnaCnng76200D	4.8695	4.84917	4.38797	0.891484	0.457939	0.740423	1.12e-07	-2.62167	down
BnaC03g39380D	27.9944	38.6297	44.0516	6.24717	7.01545	5.77419	2.61e-06	-2.52302	down
BnaA06g08850D	0	0.063093	0.066103	3.26379	2.47803	3.42229	9.39e-14	5.24275	up
BnaA09g35630D	1.84517	4.33837	1.72083	12.6485	15.422	11.4875	1.83e-09	2.38212	up
BnaA02g16390D	0.1251	0.164255	0.102788	3.52829	2.92712	2.57549	1.12e-17	4.37482	up
BnaC08g06180D	0.827591	1.89888	0.906273	4.22647	5.3768	5.83732	7.47e-05	2.1251	up
BnaC09g49680D	2.49046	1.26654	1.65216	0.351099	0.429212	0.282233	0.00011896	-2.25506	down
BnaC08g27710D	10.2575	14.2699	13.1696	49.8816	64.1533	57.2812	3.94e-09	2.21317	up
Brassica_napus_newGene_9000	3.5189	3.33915	4.02847	0.543424	1.00053	0.754104	6.15e-05	-2.18647	down
BnaC03g70440D	9.72318	9.00912	6.02035	38.2911	39.0208	37.4542	6.67e-09	2.26591	up
BnaA05g35980D	3.96747	3.55625	3.75496	1.02753	0.673536	0.251179	1.5e-07	-2.4188	down
BnaA01g26740D	2.31658	2.6717	1.40879	9.98062	9.37679	9.67459	2.06e-08	2.20878	up
BnaUnng00120D	12.4099	14.6228	18.577	0.889898	1.62315	2.87469	2.08e-07	-3.018	down
BnaA03g25060D	49.3529	45.0644	59.8935	10.3882	12.0115	11.1445	2.1e-07	-2.18039	down
BnaCnng03000D	1.10147	2.86436	1.65677	13.4577	16.8984	12.138	2.05e-07	2.9233	up
BnaC08g01860D	1.06437	1.74911	0.646849	4.43032	5.09693	4.13336	3.62e-06	2.01983	up
BnaC01g04180D	10.5231	5.58832	10.4816	2.07825	1.45606	1.21501	0.000182575	-2.47732	down
BnaC03g00220D	5.89837	6.1953	5.92317	34.7242	35.8741	35.2771	2.33e-12	2.68781	up
BnaA07g38350D	2.59308	3.09087	1.35007	8.88744	9.09652	8.84981	5.24e-07	2.00115	up
BnaC02g11690D	1.34997	0.927724	1.47309	0.038474	0	0	1.11e-13	-6.1058	down
BnaC09g04170D	2.91261	2.06464	1.59306	0.429652	0.653082	0.224017	0.000196201	-2.23853	down
BnaA06g28960D	8.22946	9.43705	3.84353	38.7659	34.4569	34.992	2e-09	2.37795	up
BnaC01g02610D	0.406988	0.804313	0.805273	18.6653	17.452	20.0655	1.63e-27	4.79985	up
BnaC03g40070D	0.285498	2.29948	0	4.99917	3.78849	5.39821	1.48e-06	2.72867	up
BnaC04g03430D	3.35092	3.08396	2.32311	0.466293	0.568341	0.362138	9.92e-07	-2.59482	down
BnaA10g12780D	2.34829	12.67	1.60543	18.4849	28.2574	20.7161	0.00016379	2.15789	up
BnaA10g04540D	5.81206	3.52709	3.73996	0.878879	1.09888	0.387917	2.27e-05	-2.41697	down
BnaA05g02520D	1.42507	1.58831	1.62281	6.94788	5.96889	7.20678	4.59e-06	2.21939	up
BnaC04g39590D	2.5101	1.91221	2.55819	0.28501	0.4691	0.284824	0.000163283	-2.19482	down
BnaA03g33670D	13.4251	12.24	6.96736	48.2378	48.6583	47.4916	4.33e-08	2.16107	up
BnaC04g41580D	0	0.11633	0	13.0397	6.73123	7.54293	3.1e-14	7.77388	up
BnaA02g22360D	11.8654	7.38241	9.70698	1.38776	0.927971	1.59262	9.28e-10	-2.83222	down
BnaA07g14140D	5.43175	4.27689	3.73694	0.831466	0.44443	1.70005	0.00033528	-2.01476	down
BnaC07g06590D	50.4223	67.014	46.2128	4.20747	7.10227	5.86872	7.16e-15	-3.06015	down
BnaC02g35250D	6.87727	7.16654	4.61719	1.61224	0.919352	1.71985	0.000214125	-2.06389	down
BnaC02g07510D	0.32084	0.548236	0.129763	2.61854	2.81063	3.40728	1.5e-09	3.19785	up
BnaA01g17700D	12.4467	10.5587	5.42646	1.05748	2.2101	1.78397	1.61e-05	-2.34099	down
BnaC09g41020D	0.295343	1.0927	0.207515	2.78156	3.73836	2.42831	8.06e-07	2.71536	up
BnaA09g15290D	10.6645	9.77749	7.73449	91.2297	88.1334	95.8118	4.26e-16	3.32976	up
BnaA07g32170D	7.49674	11.4443	11.116	2.77592	2.74649	1.72007	2.78e-05	-2.04448	down
BnaC02g37620D	7.19767	6.68025	4.79225	111.886	86.0874	157.42	1.24e-10	4.27958	up
BnaC03g46720D	4.5792	8.08869	3.92963	60.8092	36.7249	60.6654	1.19e-11	3.30534	up
BnaC08g42390D	2.68318	3.34146	1.92796	0.309767	0.842371	0.234619	2.28e-05	-2.32122	down
BnaA02g31370D	7.75186	5.95637	5.37148	31.5571	27.8353	31.5097	4.36e-09	2.29669	up
BnaA05g06830D	0.049573	0.163741	0.068944	17.3666	8.1613	18.4097	4.14e-15	7.2414	up
BnaC05g33330D	1.61267	2.69885	0.569482	7.19707	10.1444	10.1909	8.79e-06	2.55277	up
Brassica_napus_newGene_2048	1.11902	0.343761	0.348602	4.44346	5.74707	5.20467	2.96e-12	3.14395	up
BnaA01g32220D	0.316128	0.345442	0.321798	2.12879	2.13671	1.94338	2.06e-07	2.6551	up
BnaC07g07770D	0	0	0	1.32797	1.83222	1.25463	1.46e-20	Inf	up
BnaC05g33120D	4.43338	5.92619	5.2686	1.2662	1.14528	0.834724	9.62e-07	-2.21123	down
BnaC07g28460D	0.697889	0.553923	0.301355	2.74924	1.9802	1.93739	3.12e-07	2.13777	up
BnaC04g07130D	0.897866	1.30432	0.84249	3.09654	4.76121	6.63648	0.000624506	2.51643	up
BnaC09g04380D	0.040429	0.04723	0.049515	2.82064	3.85145	2.921	6.15e-25	6.15151	up
BnaC08g16680D	2.92087	3.06154	1.8634	14.9234	20.6683	18.4541	4.11e-12	2.83963	up
BnaA02g03750D	0.096321	0.129278	0.054801	1.99967	1.2988	1.67073	7.55e-12	4.09619	up
BnaC03g18950D	4.77277	8.18396	4.83228	1.33612	1.2418	1.15404	2.48e-06	-2.16677	down
BnaC09g46250D	0.566597	0.347651	0.189887	11.9404	10.5905	18.378	2.06e-10	4.89879	up
BnaCnng76930D	52.0761	28.3124	45.1768	10.067	7.49011	9.54165	4.15e-05	-2.1826	down
BnaC03g05820D	0.83802	3.51798	0.407076	22.1781	15.4734	17.6247	6.38e-17	3.62528	up
BnaA01g16530D	77.1717	31.7556	43.6604	390.417	242.639	399.871	2.45e-08	2.80274	up
BnaA04g01660D	0.517842	0.491424	0.2641	2.91554	4.21661	3.05875	2.62e-07	2.90957	up
BnaA01g10750D	21.2863	21.9304	18.3962	125.048	115.942	121.924	6.99e-08	2.43774	up
BnaA09g42180D	37.1337	55.0412	29.9561	1604.76	1835.7	1767.94	1.77e-23	5.47153	up
BnaA05g29930D	7.6271	6.57107	6.98583	45.5282	34.9518	38.1516	4.51e-11	2.53381	up
BnaA01g26670D	0.905952	0.500337	0.31556	3.05416	2.38903	1.94224	0.000427602	2.13225	up
Brassica_napus_newGene_11340	3.20364	3.11885	2.91897	0.946034	0.325724	0.983781	6.97e-05	-2.13745	down
BnaC07g49990D	1.03045	1.21892	0.73922	10.0485	9.21857	7.40885	2.77e-12	3.19852	up
BnaC01g12630D	1.24802	1.70463	2.18297	11.526	9.27833	8.97253	2.24e-09	2.56315	up
BnaA05g17280D	1.79461	2.42343	0.672776	24.8012	20.524	15.4823	6.16e-19	3.5447	up
BnaA03g18900D	2.98228	4.28012	3.70364	16.8258	17.5647	19.1959	9.51e-10	2.32218	up
BnaAnng21800D	9.09186	11.2824	13.4201	35.0986	46.4753	56.3866	2.45e-06	2.05242	up
Brassica_napus_newGene_16221	1.66062	1.04771	1.92832	0.30655	0.091246	0.332532	0.000214502	-2.68533	down
BnaA03g20500D	0.05853	0.101201	0	1.0544	1.132	1.028	1.79e-10	4.31758	up
BnaA09g33470D	3.49019	1.88232	2.28588	0.228555	0.368328	0.061126	9.83e-09	-3.45733	down
BnaA09g03590D	14.217	10.7129	6.39618	64.9892	56.1108	53.8849	7.95e-10	2.53497	up
BnaC08g31360D	127.907	81.8714	119.603	8.38619	8.32764	6.31564	4.44e-13	-3.79542	down
BnaA06g14030D	6.23435	6.11436	6.09168	1.79934	1.79201	0.25739	8e-05	-2.24679	down
BnaA02g03880D	3.67641	5.09352	4.41781	0	0.919088	0.484249	1.26e-06	-3.12773	down
BnaA08g21690D	65.0421	77.6605	62.5023	280.195	317.723	248.036	1.47e-05	2.08347	up
Brassica_napus_newGene_4068	1.69145	0.82379	1.75183	0.59776	0.136969	0.084047	6.61e-05	-3.19047	down
BnaA04g03470D	1.13218	1.22907	0.420066	5.40556	4.5066	3.55725	1.11e-05	2.3393	up
BnaA01g14860D	39.1731	38.3668	17.6077	140.097	153.718	115.943	3.81e-07	2.17182	up
BnaA07g29660D	0.942188	1.10131	0.462973	7.27855	7.04428	6.10849	7.49e-12	3.08353	up
BnaA05g29600D	3.59565	2.88474	2.34011	12.4508	11.4029	13.5285	3.64e-07	2.12864	up
BnaA09g03360D	25.4255	43.1778	16.9963	207.753	212.724	200.485	1.16e-12	2.92801	up
Brassica_napus_newGene_15126	4.70954	6.00566	5.50489	0.831565	1.29095	0.726484	1.57e-07	-2.37823	down
BnaC03g34740D	3.09516	2.6743	3.01618	0.614209	0.825844	0.571642	0.000323793	-2.05927	down
BnaA02g07120D	8.80546	6.71063	8.19505	83.2264	89.5607	133.031	2.3e-10	3.71837	up
BnaC01g03680D	0.883538	1.51865	1.27522	3.66337	6.17665	5.08427	0.000279645	2.01865	up
BnaC02g19350D	0.77469	0.910865	0.458936	4.42904	2.51078	2.16259	0.000503258	2.14037	up
BnaA01g29290D	0.87153	0.51949	0.26551	3.72644	2.19834	3.65374	1.79e-08	2.79707	up
BnaC08g08570D	1.0628	0.884615	1.61535	0.129111	0.097682	0.114214	0.000153596	-3.29341	down
BnaCnng09130D	1.92155	3.63213	1.94697	0.401892	0.536699	0.106995	2.4e-05	-2.65356	down
BnaA07g06360D	3.77707	4.30126	2.55527	14.5305	15.0942	12.163	6e-07	2.02495	up
BnaA07g01890D	79.6283	94.5815	92.6293	18.6168	18.0949	13.9892	1.26e-09	-2.37128	down
BnaA09g33760D	58.8602	26.8203	33.9808	234.946	145.866	167.485	5.85e-08	2.41816	up
BnaC01g12320D	15.0448	19.2307	23.6243	83.1719	79.2977	75.784	1.27e-06	2.07851	up
BnaA05g02550D	29.8421	23.0969	32.5539	7.58634	5.75986	5.59037	3.27e-07	-2.16136	down
BnaCnng16620D	12.3259	11.8857	12.3191	118.493	140.48	98.4995	4.35e-17	3.29056	up
BnaC07g14470D	61.378	47.7108	67.3071	7.0149	6.40156	6.18657	2.72e-11	-3.14516	down
BnaA02g29990D	0.903827	0.950397	0.157026	30.1255	18.2724	25.4471	6.79e-28	5.2682	up
BnaA06g17400D	41.4464	48.2742	57.0288	2.97263	3.95126	3.11468	2.11e-14	-3.84014	down
BnaA03g27800D	3.76184	14.5102	1.47927	79.4416	67.1112	74.8389	3.04e-18	3.58887	up
Brassica_napus_newGene_11530	1.30264	1.40205	1.55632	0.442408	0.276085	0.189771	0.000287119	-2.0876	down
BnaA08g15520D	3.59663	1.34555	3.56433	0.137523	0.241089	0.265418	0.000423581	-3.63778	down
BnaA05g05170D	3.59056	2.89531	3.41665	1.12804	0.531283	0.628788	3e-06	-2.0975	down
BnaA09g35150D	4.99141	16.2512	3.85169	73.3478	60.0993	90.5971	5.35e-13	3.24606	up
BnaC02g14950D	6.7603	10.4455	4.37629	32.3421	36.1779	27.6388	8.83e-09	2.22069	up
BnaAnng26280D	9.28666	9.09471	11.4947	1.11314	3.11727	2.67669	0.000206397	-2.06261	down
BnaA03g08470D	6.57463	4.13604	4.59467	0.452287	0.633334	0.192734	1.41e-12	-3.49362	down
BnaA08g17490D	2.33195	4.60208	2.9798	0.482877	0.890725	0.573062	2.29e-05	-2.2759	down
BnaA04g29380D	1.59173	1.42833	1.1649	0.119657	0.2015	0	4.81e-08	-3.5729	down
BnaC05g01200D	0.641428	0.850244	0.534547	5.33004	10.5331	8.10459	5.77e-08	3.59626	up
BnaA02g03890D	3.55413	4.95126	5.1685	0.411213	0.443722	0.18083	4.92e-08	-3.58219	down
BnaC04g29740D	1.43275	5.1049	1.03514	21.2148	19.7435	22.7589	2.83e-15	3.15683	up
BnaC07g18370D	32.2331	34.6909	35.4963	9.01772	8.43015	5.33942	1.46e-07	-2.16659	down
BnaAnng11090D	3.93663	2.73704	2.01908	0.695289	0.662556	0.196087	1.2e-05	-2.42683	down
BnaC01g31300D	19.3236	14.1856	19.5576	115.458	92.1536	97.7394	5.91e-09	2.54302	up
BnaC05g45750D	38.1579	23.126	37.0911	0.845055	1.51257	1.0592	4.34e-13	-4.79558	down
BnaA05g28900D	6.4101	4.49235	7.12074	1.11004	1.12644	1.28538	1.08e-05	-2.32997	down
BnaA03g04310D	1.35696	7.20252	1.59508	13.2492	12.2459	13.4677	2.94e-07	2.07325	up
BnaA09g43020D	6.95861	18.1485	5.39161	50.9842	51.9374	56.556	3.33e-08	2.46599	up
BnaA01g06600D	18.6617	28.6412	14.5132	106.109	89.7472	100.023	1.32e-09	2.4352	up
BnaC09g02310D	2.73468	4.62617	1.69816	14.0086	14.2729	12.9014	2.78e-08	2.25229	up
BnaC07g44290D	0	0	0	12.0189	11.249	14.2031	5.49e-27	Inf	up
BnaC08g13410D	1.91577	0.895444	1.96122	0.008023	0.009517	0.01715	2.55e-12	-6.21932	down
BnaA09g43030D	0.950298	1.67304	0.946025	8.65602	7.97852	11.3833	3.53e-09	3.00932	up
BnaA03g41770D	0.085507	0.400478	0.145102	1.25935	1.50286	1.44832	6.55e-06	2.72213	up
BnaA04g03570D	1.22056	3.69886	0.501048	8.95567	7.97612	11.5644	8.33e-08	2.54242	up
BnaA09g00050D	13.0271	14.0686	13.6917	1.49634	2.46709	1.67776	3.97e-13	-2.90129	down
BnaC05g38530D	6.50564	10.9121	4.0211	68.5495	66.3846	69.8812	1.87e-15	3.32837	up
BnaAnng14350D	0	0	0	2.21772	1.81525	2.46172	1.2e-19	Inf	up
BnaC01g12380D	8.28666	9.55817	8.32648	35.31	45.7137	36.5719	7.21e-09	2.20468	up
BnaA07g35450D	2.33654	2.1486	2.56605	0.435467	0.17741	0.382057	1.24e-07	-2.79873	down
BnaCnng59660D	0.870777	0.826071	0.682138	0.146277	0.183913	0.172799	0.000400854	-2.10277	down
BnaA06g39590D	2.49027	5.55899	3.188	17.2598	26.6294	17.3574	6.32e-08	2.48366	up
BnaC03g77120D	0	0	0	1.86898	3.37128	2.89561	3.48e-19	Inf	up
BnaA03g37780D	4.83817	3.93941	4.30375	30.6829	27.2341	31.5786	4.37e-13	2.80304	up
BnaC09g33600D	9.99614	9.35438	5.01734	218.192	262.933	235.738	3.68e-28	4.94342	up
BnaC04g00990D	0.556158	0.787332	0.720517	2.14964	4.8482	3.67577	0.000404022	2.39048	up
BnaC08g32310D	2.84507	2.23861	2.51798	14.0695	10.0617	12.9001	3.77e-09	2.29969	up
BnaC03g38020D	0.657476	0.381289	0.154475	2.46522	1.25239	1.44589	0.000527323	2.0204	up
BnaC07g26310D	2.55962	3.22131	0.604412	8.71455	8.96942	7.20682	1.04e-05	2.04496	up
BnaA06g26620D	0	0	0	0.924164	0.413724	0.479406	6.88e-10	Inf	up
BnaCnng31240D	2.72823	2.50077	3.09372	19.964	10.1782	18.2256	1.06e-07	2.5496	up
Brassica_napus_newGene_5052	76.2191	27.2837	58.8648	398.116	278.864	496.682	1.62e-07	2.87947	up
BnaC03g61170D	13.9076	15.6339	7.52201	79.8901	76.0126	76.4371	5.81e-10	2.71428	up
BnaA09g44300D	0.445224	7.79222	0.332457	15.1272	13.6061	15.9695	2.15e-07	2.45923	up
BnaA07g03060D	1.93954	1.22194	1.5709	18.7263	19.4921	20.8338	6.23e-20	3.66929	up
BnaC05g19220D	1.66935	1.23219	2.0263	0.199337	0.236476	0.191566	9.27e-06	-2.88302	down
BnaA04g19280D	0.066236	0.092898	0.123057	5.68171	2.74187	5.4125	2.71e-11	5.41435	up
BnaA04g03700D	0.58402	0.274037	0.149606	2.41194	2.74778	2.75607	1.24e-12	3.22987	up
BnaC03g48220D	2.62906	2.30594	3.63906	0.27495	0.467764	0.429939	3.11e-05	-2.79647	down
Brassica_napus_newGene_7241	0.984786	0.758628	1.17243	0	0.271203	0.047431	7.71e-07	-3.29856	down
BnaC05g14530D	2.16684	2.15124	0.992546	7.39796	7.25229	6.37791	1.1e-06	2.04656	up
BnaA06g12480D	5.47207	3.77062	5.85253	0.967399	1.4034	1.14157	2.94e-05	-2.06257	down
BnaC05g18720D	29.1067	53.1661	35.3652	5.18802	10.1279	6.45481	1.57e-06	-2.38639	down
BnaC01g37450D	0.533064	0.549965	0.243754	2.51629	1.88958	2.06137	1.21e-05	2.30145	up
BnaC06g28120D	9.51606	9.56774	9.55983	1.92184	3.22004	1.75433	0.000114882	-2.01131	down
BnaCnng48800D	5.72273	5.21235	6.29301	1.34955	1.46439	1.19633	7.01e-06	-2.11716	down
BnaC07g12460D	6.16197	7.4593	7.71958	0.987813	0.762898	1.72549	5.48e-07	-2.5616	down
BnaC05g40210D	2.67044	1.32906	1.82107	0.477479	0.269168	0.233301	2.87e-05	-2.44794	down
BnaA09g18420D	0.509022	0.559404	0.668858	0	0.227452	0.059722	0.000198194	-2.43587	down
BnaC03g64510D	6.9642	4.48934	6.662	1.90856	1.25491	1.26026	5.37e-06	-2.02248	down
BnaA06g22540D	0.213633	0.846124	0.374141	5.051	6.33507	6.68116	6.48e-15	3.80172	up
BnaC02g04420D	1.654	1.41763	1.77778	0.057548	0.204214	0.210749	1.31e-07	-3.2293	down
BnaA02g32550D	0.304419	0.201143	0.095152	7.63066	7.3648	9.49394	8.93e-28	5.3646	up
BnaA05g14810D	2.37933	2.78088	2.14596	0.65431	0.323379	0.684213	0.000230822	-2.04478	down
BnaA02g03330D	0.387527	0.980525	0.115094	4.48337	3.37036	3.52824	2.46e-10	2.95449	up
Brassica_napus_newGene_2812	6.71253	5.13831	2.6843	23.8449	14.1402	21.3885	0.000524082	2.2517	up
BnaA05g05840D	1235.76	1027.06	1239.64	24.5999	24.1278	23.3828	6.49e-14	-5.57428	down
BnaA03g12860D	0.063582	0.565488	0.071384	3.00171	2.12879	3.31886	6.05e-11	3.64097	up
BnaC01g08230D	0.655639	0.499957	0.445994	3.40664	1.89631	1.9067	3.33e-05	2.19713	up
BnaC08g34230D	3.0268	1.46676	1.41281	12.0814	9.58243	9.77275	3.4e-10	2.45798	up
BnaC06g26320D	1.27001	3.93508	0.670875	6.27872	7.1202	8.23016	1.49e-06	2.01592	up
BnaA09g49950D	1.45889	2.91272	0.948393	10.3905	9.13147	7.68939	2.82e-07	2.41227	up
BnaA02g14860D	0.227271	0.778356	0.558925	2.89524	4.51011	3.17344	6.4e-07	2.74573	up
BnaC05g45250D	3.12139	2.76894	2.66825	12.7946	14.8625	11.2576	1.29e-08	2.21794	up
BnaC09g19660D	54.6249	52.073	66.2048	7.05875	5.85902	4.62972	3.14e-14	-3.17431	down
BnaC05g30220D	3.3876	2.83496	1.97941	46.4395	42.1465	50.6955	1.41e-22	4.07563	up
BnaC03g76710D	1.45624	1.30173	0.609728	6.65346	5.08443	5.56749	1.8e-09	2.42544	up
BnaCnng09920D	0.041474	0.70782	0.043621	1.10197	1.21006	1.1582	0.000112419	2.22911	up
BnaCnng24320D	10.7388	16.046	10.3472	104	105.599	100.742	5.17e-16	3.19075	up
BnaCnng19390D	2.65267	4.06896	2.12558	16.1927	21.3457	13.601	1.1e-10	2.58132	up
BnaA06g28380D	0.675683	0.601879	0.235258	2.52721	2.3767	1.60448	4.69e-06	2.17574	up
BnaA07g25530D	3.9117	1.99996	1.25431	125.598	141.052	131.344	1.1e-32	5.85987	up
BnaCnng20480D	1.39	2.82032	1.72308	8.0233	6.79745	8.43614	5.48e-07	2.0058	up
BnaA09g06020D	1.96897	5.40984	2.63385	0.078046	0.216396	0.34154	0.000239044	-3.76509	down
BnaC02g32790D	5.81685	12.5732	5.22251	0	0.876991	1.30725	0.000406732	-3.24825	down
Brassica_napus_newGene_13093	4.22606	6.90378	4.45308	1.26027	0.519258	1.36515	2.32e-05	-2.25196	down
BnaAnng35580D	32.3077	5.54908	13.0044	374.871	440.936	309.845	1.78e-21	4.44868	up
BnaA05g29260D	7.94988	6.59316	9.31222	2.31785	1.97956	1.03872	9.3e-06	-2.151	down
BnaA03g18100D	0.527533	0.203539	0.135504	2.78733	2.06849	2.21299	1.83e-06	3.02204	up
BnaC07g15380D	83.2645	97.4053	92.9658	1223.53	1534.51	1409.25	2.57e-12	4.10935	up
BnaA01g29090D	0.023843	0.163807	0.251592	3.94304	4.13694	5.48753	1.04e-15	4.77461	up
BnaA08g14790D	40.6315	59.3918	42.716	225.495	258.84	275.115	3.25e-07	2.45799	up
BnaA02g10980D	1.95515	1.09358	1.52903	47.7252	34.7193	51.6444	3.97e-29	4.86296	up
BnaA06g15210D	101.304	70.3209	128.144	5.68886	7.57283	8.35391	9.99e-07	-3.77753	down
BnaC02g06690D	254.81	361.825	288.053	55.4638	82.2811	56.3372	1.35e-05	-2.18175	down
BnaA06g12270D	1.13263	1.3898	1.49891	0	0.091288	0.091179	4.42e-13	-4.37169	down
BnaA03g10560D	2.13474	2.67573	2.52583	0.154182	0.116873	0.071344	1.29e-12	-4.16151	down
BnaC08g13980D	2.38931	2.0202	2.01279	15.1738	9.31998	12.619	5.99e-11	2.55025	up
BnaC05g03430D	11.4403	13.4754	10.6323	68.1902	76.4738	93.9228	2.38e-11	2.56631	up
BnaA06g30350D	0.701872	0.524344	0.306622	2.7493	3.97921	3.45537	7.05e-08	2.71792	up
BnaA09g05860D	118.425	97.1322	88.5241	454.818	422.886	421.928	0.000477823	2.13656	up
BnaC09g36580D	17.5958	12.3306	21.2625	87.5416	88.1786	78.5561	8.7e-09	2.31424	up
BnaC05g06280D	6.68965	14.0975	7.6056	68.8823	59.821	77.1669	1.05e-13	2.91538	up
BnaC06g32250D	1.40614	1.11223	2.03136	9.17792	5.98143	7.04151	2.28e-08	2.27736	up
BnaC06g17940D	9.65735	14.1306	11.8009	0.635006	1.31073	1.20443	1.29e-12	-3.4339	down
BnaC04g53030D	0	0	0	2.25823	3.88982	4.52958	4.51e-16	Inf	up
BnaA05g22250D	1.67509	1.16241	1.33718	0.52946	0.397406	0	0.00036125	-2.15917	down
BnaA10g28720D	6.23208	5.33173	5.02581	1.5971	1.22755	0.903177	1.7e-07	-2.12199	down
BnaCnng55170D	1.59789	3.73525	0.858086	20.3477	14.47	18.4576	9.83e-15	3.18836	up
BnaA04g04360D	0.606206	9.10505	2.14427	28.136	38.4347	37.4021	5.14e-15	3.21646	up
BnaC03g60270D	3.84554	6.90437	5.87422	16.7216	16.3803	18.5949	8.85e-08	2.07212	up
BnaC07g33170D	0.324784	0.324912	0.101608	1.10094	1.08483	0.962676	0.000350221	2.11591	up
BnaC09g05510D	8.25253	9.9901	5.97165	47.9682	48.5152	42.863	5.65e-10	2.57742	up
BnaC04g00040D	0.220539	0.409311	0.096518	1.50384	1.66638	1.29352	3.18e-06	2.68817	up
BnaC07g30380D	11.2785	8.60488	11.6439	1.81114	2.18854	2.34919	2.45e-08	-2.22563	down
BnaC07g17940D	0.443586	0.754118	0.256874	2.24812	1.87179	2.29558	0.000124434	2.10845	up
BnaA03g33270D	30.1737	37.6238	28.7902	8.04471	8.28715	6.99316	1.65e-07	-2.01837	down
BnaC07g07150D	22.3632	16.8223	20.7276	2.85739	3.81666	3.38171	1.44e-09	-2.53607	down
BnaCnng46720D	0.991785	0.215407	0.634199	5.57885	4.16723	4.45556	2.37e-11	2.87723	up
BnaA09g07980D	4.84344	9.61699	9.67401	195.077	145.095	231.561	9e-20	4.58048	up
BnaA10g04200D	0.155039	0.171832	0.160027	1.01324	0.97769	1.28622	4.38e-06	2.75103	up
BnaA05g25830D	6.83623	9.12343	7.57272	0.358862	0.548095	0.793033	1.24e-12	-3.60655	down
BnaA05g03760D	7.84924	9.73307	8.857	1.53872	1.63088	1.68761	1.93e-08	-2.40599	down
BnaC01g22830D	11.232	15.3523	14.4652	116.312	151.269	119.049	2.23e-15	3.26455	up
BnaA07g26390D	5.57155	3.18667	3.19254	0.880825	0.516713	0.602052	9.56e-07	-2.51506	down
BnaC02g10540D	6.97731	4.47615	7.16463	0.404954	0.391148	0.071756	4.48e-12	-4.34816	down
BnaC01g10590D	0.278827	0.529791	0.322189	2.04635	3.52769	1.69975	0.000168003	2.51485	up
BnaA02g21300D	23.1244	11.7204	13.6514	3.12929	3.02202	1.81124	1.8e-05	-2.55024	down
BnaA09g04240D	2.78015	2.35402	2.85811	14.6006	11.5609	12.2633	2.2e-09	2.28517	up
BnaA07g01210D	4.18661	4.44188	3.0863	23.9201	13.8146	14.8943	8.72e-08	2.09243	up
BnaC09g09090D	1.83411	2.23274	2.05833	0.343758	0.665009	0.587323	0.000413139	-2.06712	down
BnaA04g21880D	0	0.616695	0	25.3025	12.7294	11.9768	2.6e-11	6.41426	up
BnaA08g25580D	1.17488	0.586287	0.631231	25.7953	13.352	14.4987	2.42e-24	4.20286	up
BnaA01g04550D	7.08666	5.07742	5.60295	1.32761	1.85491	0.630812	3.97e-06	-2.20819	down
BnaA09g38680D	2.03117	7.059	2.5172	20.6869	27.004	23.6833	1.47e-10	2.67968	up
BnaC07g20180D	1.1257	1.37912	0.905322	6.28405	4.82643	5.21709	5.67e-08	2.30235	up
BnaC06g22050D	19.7168	23.9666	23.6353	75.6107	103.327	93.6499	3.88e-07	2.04265	up
BnaC04g39360D	7.89421	6.39572	7.68671	38.2093	43.5834	41.3201	6.49e-11	2.4914	up
BnaA07g21220D	3.34511	5.74983	2.78667	0.823705	1.00523	0.227199	4.24e-05	-2.47439	down
BnaA05g08070D	0.586507	2.45102	0.857336	10.2821	9.22201	10.861	1.08e-10	3.01654	up
BnaA04g27210D	2.99573	1.43999	1.44101	0.285787	0.218839	0.069978	1.23e-06	-3.01173	down
BnaA09g12550D	0.594706	0.660033	0.106443	2.89673	3.26987	3.24675	1.02e-09	2.87109	up
BnaA08g18090D	16.0496	17.3236	18.6224	3.42812	3.55593	3.19288	9.78e-09	-2.32326	down
BnaC01g29300D	1.51401	2.29223	1.05744	0.349679	0.411723	0.215686	0.000414093	-2.00756	down
BnaC01g18770D	0.704882	1.49248	0.509004	6.75849	5.97756	5.60304	1.94e-11	2.81784	up
Brassica_napus_newGene_7014	1.11582	0.854	1.06114	0	0.280255	0	2.01e-07	-3.47223	down
BnaC02g20930D	3.8419	4.34949	3.90643	0.846452	0.587963	0.839787	3.06e-05	-2.34626	down
BnaA03g21340D	14.0802	11.4882	9.38034	0.89147	0.868989	0.326363	7.95e-11	-4.01503	down
BnaA02g02750D	1.6345	2.79631	0.745527	7.87846	6.04246	5.45004	2.66e-07	2.07249	up
BnaA04g02290D	0	0.045558	0	2.80397	1.35426	1.13495	3.24e-07	6.41177	up
BnaA03g32210D	19.8901	20.3573	20.6532	2.98107	5.66425	4.00351	4.18e-08	-2.22344	down
BnaC05g15970D	3.13196	2.25155	1.97052	0.504236	0.503034	0.445816	3.69e-06	-2.27251	down
BnaA06g11310D	3.17959	2.2096	3.83513	20.3647	25.2403	22.0173	1.66e-11	2.87929	up
BnaC09g06090D	2.24755	1.09877	1.17279	0.055264	0.148749	0.103419	3.96e-06	-3.62952	down
BnaA03g34150D	3.72352	1.07707	3.34899	13.5887	14.7726	17.1174	1.53e-09	2.51311	up
BnaC01g19020D	8.63488	7.5639	10.4743	0.661794	1.12276	0.422092	5.46e-11	-3.36838	down
BnaCnng24070D	13.0306	22.712	6.66106	88.305	111.408	65.8154	1.34e-11	2.61927	up
BnaA08g19660D	4.59804	7.05177	5.16098	0.658184	0.009158	0.357974	1.73e-10	-3.90787	down
BnaC01g00600D	50.5103	40.6248	61.922	10.5644	11.3984	14.5654	7.17e-05	-2.04657	down
BnaC05g43570D	3.0203	6.21045	4.33601	1.14402	0.668665	0.196247	2.92e-05	-2.66894	down
BnaA02g29910D	1.00211	0.43205	0.377255	31.439	23.5043	28.537	7.78e-34	5.55115	up
BnaA03g16660D	0	0.048996	0.100822	0.899144	1.90791	1.33864	4.08e-08	4.7344	up
BnaC09g40820D	5.09168	6.03025	5.61226	0.479876	0.634489	0.949603	6.12e-10	-2.89713	down
BnaA05g06730D	1.8753	2.53837	1.00668	0.246134	0.245839	0.055056	2e-06	-3.19867	down
BnaAnng04240D	1.51513	1.89382	2.54551	0.18842	0.111093	0.076521	7.1e-07	-3.81598	down
BnaC05g27870D	3.78134	2.75039	4.04246	0	0.966849	0.111579	1.39e-06	-3.15277	down
BnaC03g12840D	0.25456	0.188692	0.424986	5.29729	7.65925	6.85886	5.25e-22	4.46152	up
BnaC07g45200D	15.4537	8.96141	12.0844	99.8502	66.2025	85.9511	1.76e-10	2.8131	up
BnaC09g54150D	1.88426	4.02954	3.34135	0.553799	0.708997	0.661856	0.000542445	-2.19192	down
BnaA06g13580D	5.59281	7.24244	7.64041	25.4012	41.3075	31.5143	3.92e-08	2.2152	up
BnaC02g11770D	25.2537	27.4057	23.9016	2.95321	3.02868	1.67764	4.51e-16	-3.18986	down
BnaA02g09670D	0.891346	1.61037	0.980467	4.87665	5.13766	4.56957	2.53e-05	2.10636	up
BnaCnng17400D	3.05456	1.58403	2.10119	0.034084	0	0	3.54e-13	-7.11232	down
BnaC06g30670D	0.017224	0.488666	0.392798	1.49406	1.0568	1.87098	9.29e-05	2.2959	up
BnaCnng30500D	3.91039	5.09274	5.78225	0.39277	0.497694	0.087269	2.32e-13	-3.96364	down
Brassica_napus_newGene_4804	11.5987	5.79205	11.5721	1.54539	1.08422	0.865064	5.9e-05	-3.03798	down
BnaA04g04400D	2.80064	3.60137	2.98476	22.5458	19.7587	23.1009	2.01e-13	2.84436	up
BnaA05g18350D	3.85226	4.74334	3.48647	0	0.09327	0.274282	6.89e-11	-4.62875	down
BnaA03g13620D	0	0.081854	0	4.27726	8.28318	11.4225	4.97e-09	7.78558	up
BnaC03g71040D	8.83677	8.74212	3.1192	46.2211	44.2336	40.1532	3.1e-11	2.70145	up
BnaC07g22870D	0	0	0	7.89425	9.09304	7.03924	2.9e-36	Inf	up
BnaC05g37450D	0.217793	0.079154	0	1.52521	0.870599	1.36376	3.42e-08	3.62322	up
BnaC08g15730D	16.0813	23.8173	12.6991	2.42029	2.37895	2.13175	2.08e-10	-2.81685	down
BnaC07g37770D	1.70521	1.62206	1.97671	0.287251	0.204669	0.293821	5.3e-08	-2.6809	down
BnaA08g09540D	0.995789	0.923335	1.23197	6.52556	6.86995	6.20511	2.42e-07	2.63711	up
BnaA03g41940D	14.3567	7.08938	18.3686	76.1018	65.5277	56.7526	6.54e-09	2.30786	up
BnaC07g35800D	0.25731	0.256447	0.173937	6.43266	4.17673	6.293	1.03e-20	4.48228	up
BnaA06g30050D	0.361846	4.15234	0.421978	11.7605	15.7073	13.5174	6.09e-12	3.14744	up
BnaC08g27410D	5.64556	3.8505	4.5923	0.471959	0.564437	0.372542	7.38e-11	-2.86245	down
BnaA09g08990D	2.15551	1.61167	0.915971	8.64235	5.64379	7.51659	3.01e-08	2.28075	up
BnaCnng14300D	218.313	152.181	203.589	1156.31	1481.82	1111.05	1.69e-06	2.72841	up
BnaA02g34120D	8.94421	43.8041	9.44135	334.335	305.304	374.848	1.56e-16	4.1161	up
BnaA03g44510D	0.444894	0.709958	0.31864	2.92953	2.17099	1.59266	2.41e-05	2.22654	up
BnaA08g00080D	33.6682	28.8385	15.3284	188.308	178.93	173.495	3.32e-09	2.86005	up
BnaA07g02880D	7.78477	24.9114	13.0775	1.48528	1.9537	1.84668	0.000515193	-2.83769	down
BnaC03g08490D	1.3611	1.04222	1.24033	0.078313	0.126706	0.071746	5.4e-08	-3.43018	down
BnaA09g01390D	14.7363	9.05863	6.14277	2.02253	3.06389	0.796533	0.000754405	-2.27642	down
BnaA03g21030D	0.60574	1.18626	0.511424	5.41626	5.25998	5.55232	1.57e-11	2.87535	up
Brassica_napus_newGene_2208	0.030371	0.004248	0.078849	0.536439	0.358683	0.3114	3.91e-08	3.25519	up
BnaAnng30480D	0.193849	0.497639	0.379816	2.05732	1.6039	2.15803	3.85e-06	2.45322	up
BnaA08g19980D	1.80817	4.4984	0.551298	8.58586	9.90925	9.68621	0.000126603	2.07395	up
BnaA10g20570D	0.422595	0.760012	0.275047	3.31672	2.11482	1.5411	0.000176328	2.30101	up
BnaA06g22800D	0.144923	0	0.112618	8.67427	7.14526	9.05295	1.63e-29	6.3927	up
BnaC03g43360D	5.11974	5.72215	6.07236	0.398239	0.393094	0.578825	2.14e-10	-3.43484	down
BnaC08g25620D	0	0.088882	0.319889	11.1522	9.71081	18.254	9.93e-11	6.13928	up
BnaAnng29550D	9.31491	5.07135	10.0121	0.68832	1.63762	0.595969	9.89e-05	-3.03328	down
BnaA06g10780D	13.4687	12.68	14.4066	2.48755	2.03703	1.78083	3.32e-10	-2.64234	down
BnaC08g27970D	15.0008	13.8364	14.8174	0.753355	1.54839	1.46359	1.02e-12	-3.101	down
BnaC07g29670D	2.39465	3.25162	2.55512	1.225	0.358177	0.007893	4.13e-07	-2.55516	down
BnaAnng20820D	3.90874	30.965	2.83317	55.298	59.0215	60.0491	8.08e-08	2.32017	up
BnaC06g14210D	0.534918	0.53385	0.419221	2.33227	2.14539	1.80209	7.53e-06	2.09009	up
BnaA06g01810D	3.16522	7.41692	3.01483	29.7859	43.5884	43.8658	1.02e-11	3.16358	up
BnaCnng52180D	0.467892	0.508341	0.114356	2.22793	2.04321	3.47906	1.15e-05	2.92852	up
BnaA05g36570D	1.89099	1.38053	1.96767	0.124075	0.249795	0.16798	1.24e-06	-3.03299	down
BnaA07g38940D	8.5352	7.69724	5.89826	26.2689	29.7529	25.4039	4.77e-10	2.4257	up
BnaA03g35980D	0.629193	1.42038	0.247178	3.13349	2.5304	3.40559	0.000170347	2.065	up
BnaC03g76260D	67.9339	84.5811	69.5532	890.756	980.277	1146.65	1.91e-12	3.80746	up
BnaC07g25080D	1.47705	1.84346	1.72989	0.048325	0.243223	0.241487	5.9e-08	-3.15028	down
BnaC05g05180D	0.950522	1.68146	0.659417	33.646	25.7647	31.1288	3.99e-30	4.76505	up
BnaA07g38210D	13.288	11.393	10.7615	52.3883	66.3279	58.8288	6.71e-10	2.35685	up
BnaA06g04340D	0.212032	0.084445	0.088326	2.22391	0.997998	2.39602	1.09e-07	3.40957	up
BnaC06g33330D	17.8308	21.8975	9.17904	2.12051	1.85352	3.2216	1.28e-11	-2.79459	down
BnaC09g50850D	1.40089	0.802786	0.624021	7.98587	5.63292	6.88184	6.17e-08	2.87395	up
BnaC03g51740D	18.2964	4.92418	7.34944	62.9109	71.151	60.6078	2.8e-12	2.71987	up
BnaA03g18710D	3195.61	2634.05	3620.57	109.762	143.199	133.633	5.95e-07	-4.59382	down
BnaA03g25360D	5.65653	3.5714	5.51952	23.1993	22.7835	24.0118	3.08e-09	2.29171	up
BnaC03g60490D	9.66082	5.91502	4.94272	33.3851	37.6115	37.6137	1.22e-09	2.35806	up
BnaC05g45320D	2.23338	4.09368	1.6241	44.1122	32.7244	41.5202	6.56e-22	4.01345	up
BnaA03g59400D	2.24582	2.15349	1.06708	10.6813	7.53026	12.1933	2.1e-08	2.25896	up
BnaC07g19920D	0.626951	2.12493	0.42921	10.4497	9.12732	9.94836	6.44e-14	3.25041	up
BnaC04g31670D	1.09942	0.474857	0.493512	13.0731	17.3162	15.5822	1.13e-26	4.51102	up
BnaC09g51300D	0.778204	0.685697	0.479823	3.20095	3.74591	3.76755	9.21e-09	2.54849	up
BnaA03g46170D	7.47233	3.17894	8.06999	0.638336	0.270528	0.064873	8.96e-05	-4.15135	down
BnaC02g30540D	47.0042	37.1563	46.4124	6.35894	9.51997	9.36149	2.2e-09	-2.33638	down
Brassica_napus_newGene_17293	0.467351	0.799421	0.690224	4.49295	5.12217	4.57733	4.93e-09	2.88113	up
BnaA01g35190D	0.696083	1.60249	0.239695	10.9643	17.5388	11.7045	5.57e-13	4.03773	up
BnaA07g00260D	9.60743	6.07903	8.75428	38.5082	34.6941	37.4229	1.63e-08	2.20125	up
BnaAnng39210D	0.384031	0.183459	0.375335	3.07363	2.36836	2.4447	1.65e-06	2.96225	up
BnaAnng06940D	26.4687	26.5851	31.7869	1.81349	3.52324	1.33879	9.2e-18	-3.63341	down
Brassica_napus_newGene_8788	0.882044	0.483418	0.856827	0.188967	0.131363	0.166206	0.000251388	-2.11493	down
BnaC02g31000D	0.353576	0.493727	0.458746	1.68202	1.62282	2.80483	0.000341511	2.12751	up
BnaA04g24710D	2.44196	2.95099	2.38952	0.075061	0.298437	0.252835	1.97e-11	-3.5323	down
BnaC08g48460D	17.4554	36.6663	15.81	117.743	87.3121	110.85	6.25e-07	2.20297	up
Brassica_napus_newGene_6400	4.11969	5.63594	4.1347	1.30459	1.14715	0.537322	1.55e-05	-2.10814	down
Brassica_napus_newGene_13002	0	0.404963	0	1.86795	1.90138	1.84008	1.6e-11	3.91321	up
BnaA09g32650D	2.03932	1.2408	1.0698	27.4514	27.655	27.174	2.54e-26	4.33661	up
BnaA04g18010D	1.35764	3.98908	1.17846	14.0405	12.9666	12.1538	1.24e-11	2.65471	up
BnaA02g21330D	14.2779	7.48526	9.13636	2.91256	1.95777	2.32132	5.74e-05	-2.04722	down
BnaA02g23180D	11.8733	24.7716	8.99436	221.273	119.502	208.584	2.02e-10	3.65773	up
BnaA02g30610D	1.84953	2.37837	2.39213	0.238025	0.38558	0	6.63e-07	-3.21713	down
BnaA09g32510D	0.282387	0.942194	0.313799	2.98506	5.17351	5.51404	1.05e-06	3.14005	up
BnaC04g23110D	1.00931	1.25493	0.827473	0.105994	0.158426	0.319994	0.000310704	-2.1353	down
BnaA04g14430D	3.09965	3.96146	2.09938	22.7921	28.9569	24.7783	3.51e-16	3.17536	up
BnaA01g03310D	16.2765	10.0811	12.9505	1.57967	1.26834	1.89777	1.78e-07	-2.94344	down
BnaA08g28280D	1.40628	0.982992	0.991172	5.66053	5.54601	4.50227	6.11e-08	2.24742	up
BnaC07g31160D	5.78831	8.49448	5.2358	1.42824	1.11092	1.03131	8.1e-07	-2.21743	down
Brassica_napus_newGene_7499	4.96295	3.80957	3.98584	0.912297	0.822763	0.793457	4.49e-06	-2.20759	down
BnaCnng68280D	1.61004	1.66041	1.10086	7.78897	6.53359	7.1478	7.26e-05	2.13743	up
BnaC04g41120D	2.04873	28.456	1.41278	85.2987	73.6838	83.5225	1.1e-12	3.04452	up
BnaAnng34060D	0.101493	0.093006	0.089022	12.8331	11.0709	14.6616	5.29e-39	6.96409	up
BnaC03g60820D	1.43279	2.01725	0.790877	0.102132	0.049762	0.266494	5.15e-06	-3.0659	down
BnaC05g11400D	0.279302	0.749655	0.827742	2.33637	2.49814	3.24309	0.000429078	2.05393	up
Brassica_napus_newGene_17244	1.60303	2.03518	2.49002	0.865481	0	0.527935	0.00049673	-2.04899	down
BnaA06g18500D	1.10282	0.444714	0.633665	0	0	0.040946	5.38e-08	-5.29852	down
BnaC09g07470D	1.72996	1.27141	1.53293	0.251355	0.276229	0.102346	2.78e-07	-2.80878	down
BnaCnng43380D	1.42978	1.33548	0.72484	11.1499	10.9046	14.2281	3.4e-16	3.42363	up
BnaA02g31000D	11.2446	22.1954	14.9959	2.42532	6.15983	2.59847	0.000337603	-2.06712	down
BnaC03g42520D	0.028653	0.490239	0.076853	6.06264	6.35261	6.09697	8.94e-29	6.04045	up
BnaA02g12390D	3.98763	2.21724	2.39135	0.00498	0.176195	0.05041	1e-11	-4.79167	down
BnaC04g25460D	3.04181	3.53914	1.56067	10.0439	11.0433	8.55485	2.45e-07	2.11139	up
BnaA10g07650D	33.2402	34.2512	40.149	5.1244	7.55896	8.24797	1.19e-09	-2.36456	down
BnaAnng20940D	94.8423	60.0119	104.407	11.7444	12.3693	13.1344	9.02e-06	-2.78314	down
BnaA09g15080D	102.283	44.5831	88.3276	7.70533	9.01433	4.62812	1.96e-05	-3.50445	down
BnaCnng47150D	5.27904	4.40169	6.99695	0.639895	0.331539	0.086956	3.56e-08	-3.82445	down
Brassica_napus_newGene_5267	0.804885	0.657015	1.69911	6.43592	4.546	6.23628	7.25e-10	2.71274	up
BnaC08g15120D	3.88033	2.34578	3.6221	0.449107	0.513122	0.581216	1.4e-06	-2.44369	down
BnaC01g03670D	7.25897	6.26108	6.89349	1.09122	1.89292	0.96781	9.88e-05	-2.29193	down
BnaA01g02620D	20.1015	17.4085	16.7169	1.60591	3.24229	2.18284	1.42e-12	-2.89378	down
BnaCnng27240D	34.3654	36.4811	31.0141	5.16454	8.88717	6.90281	3.9e-08	-2.22994	down
BnaCnng52210D	3.14611	2.55713	1.60467	10.2454	8.81391	9.34627	1.09e-06	2.00224	up
BnaA09g51620D	3.56902	23.0641	3.99146	48.8383	49.3214	37.6623	3.1e-08	2.23494	up
BnaC01g39220D	6.34753	4.55194	6.21523	0.473369	0.499322	0.22481	6.3e-13	-3.76293	down
BnaC07g09600D	15.0258	11.5164	23.0118	0.245223	1.9245	0.540526	2.25e-05	-4.45253	down
BnaA03g19430D	5.69442	8.29472	5.46373	0.267388	0.865859	1.00746	8.08e-07	-2.99592	down
BnaC04g28700D	13.413	43.8571	11.9401	84.0858	104.215	91.6227	5.63e-08	2.0963	up
BnaC07g24760D	179.142	127.385	198.523	34.8322	33.5985	29.7483	4.71e-06	-2.35054	down
BnaUnng01200D	3.60502	4.72813	3.74976	1.14047	0.344758	0.825228	0.000103296	-2.20313	down
BnaA09g51890D	2.8314	2.0335	2.047	31.2251	25.7788	29.635	3.62e-20	3.68088	up
BnaCnng48060D	7.62488	4.7887	7.77323	0.81472	1.79102	0.769868	1.07e-06	-2.58543	down
BnaA06g20940D	0.317633	0.137483	0.125458	1.64681	0.933804	1.12868	8.13e-06	2.65508	up
BnaA09g25690D	7.7475	7.96933	5.47806	29.9831	25.9926	22.7297	2.42e-07	2.00494	up
BnaA02g05310D	2.57814	3.30271	3.27239	0.076593	0.231918	0.087257	2.31e-11	-4.25499	down
BnaAnng20610D	0.172721	0.721844	0.115002	17.0156	20.5435	16.0645	1.07e-25	5.77245	up
Brassica_napus_newGene_13104	1.6203	2.65956	2.60894	0.228215	0.501578	0.416258	9.71e-05	-2.37428	down
BnaC03g59660D	23.954	12.2361	20.9914	160.652	110.528	152.186	1.92e-09	2.91924	up
BnaC01g03770D	3.10165	1.5702	2.63619	24.1817	22.1862	22.1533	1.24e-16	3.24454	up
BnaC04g36030D	0.398478	0.801783	0.013559	4.58576	5.06205	4.59218	8.71e-11	3.65239	up
BnaC07g42480D	2.76765	4.02798	3.51876	0.292623	0.371862	0.634639	1.43e-08	-2.82802	down
BnaA07g16670D	0	0.48934	0.09196	3.81844	5.11055	7.14559	3.51e-11	4.69715	up
BnaC07g42500D	143.371	95.7256	129.945	29.8865	30.5683	26.0196	6.31e-07	-2.06907	down
BnaCnng77050D	3.38688	0	1.64852	8.4912	8.49731	12.1304	4.99e-06	2.5459	up
BnaC02g12680D	7.6647	8.29309	9.00347	36.5422	35.6832	34.7313	1.9e-07	2.11926	up
BnaA04g18440D	10.9984	8.04913	12.1992	2.05228	2.14276	1.89091	5.97e-07	-2.31652	down
BnaC03g12780D	1.56911	1.97515	1.92149	0	0.370644	0.505973	1.48e-05	-2.76313	down
BnaC01g41000D	10.8984	9.90971	12.1792	2.20581	2.19228	2.40852	9.51e-09	-2.26092	down
BnaA02g00880D	11.4859	11.6212	8.40216	52.5762	63.8595	50.6511	1.64e-09	2.45514	up
BnaC04g26560D	2.61499	8.95967	3.71627	67.1117	82.7757	89.0895	7.87e-24	4.02708	up
BnaAnng28010D	2.27309	4.31645	3.05317	0.26408	0.259554	0.296403	1.32e-09	-3.38902	down
BnaC05g37160D	78.5834	38.2035	45.6633	3.18013	3.57102	2.12106	1.19e-08	-4.22475	down
BnaCnng45090D	0	0.431887	0	3.91878	1.51748	3.50793	3.08e-06	4.19523	up
BnaCnng06490D	1.45369	2.54081	1.67117	7.82872	11.3285	8.55624	8.88e-10	2.49045	up
BnaA06g21800D	0	0	0	30.2803	55.5027	52.4058	8.21e-29	Inf	up
BnaC02g06670D	1.18352	1.57233	0.547997	16.3297	14.0403	19.3938	2.07e-19	4.00776	up
BnaC07g38650D	15.9536	11.9969	16.3679	1.33675	2.26237	1.54302	1.91e-12	-3.07114	down
BnaA06g26680D	0.497383	1.22564	0.994424	3.92465	3.99162	3.08785	9.62e-05	2.02275	up
BnaA05g08870D	3.32469	4.29744	3.78039	0.859282	1.00139	0.63501	8.69e-05	-2.1526	down
BnaAnng05030D	0.882534	0.454578	0.61647	11.8423	18.2377	19.5369	3.76e-18	4.45707	up
BnaC03g50590D	1.59246	1.1448	0.669533	6.90545	5.77946	5.64719	9.54e-07	2.15625	up
BnaC02g33350D	0.163546	1.42502	0.082814	5.75931	3.09747	3.98821	5.52e-07	3.03752	up
BnaA03g10070D	7.92708	2.64979	7.44655	0.560606	0.54308	0.432069	6.38e-06	-3.07753	down
BnaA05g30840D	1.57581	1.31266	0.718785	9.86393	5.2425	6.24397	3.97e-11	2.61308	up
Brassica_napus_newGene_353	0.518121	1.71156	0.223572	7.44065	5.52877	7.69111	2.13e-10	3.1639	up
BnaC03g26220D	0.073637	0.179716	0.116092	0.582002	0.903111	0.684761	2.29e-05	2.345	up
Brassica_napus_newGene_11153	6.50681	7.67497	6.13445	0.924712	2.4217	0.942994	1.15e-05	-2.19245	down
BnaA01g36300D	11.1835	8.42829	5.54138	1.57656	1.64036	1.74889	1.5e-05	-2.2529	down
BnaA08g13450D	4.3779	2.24828	2.91788	0.516657	0.57361	0.160365	1.58e-06	-2.88719	down
BnaA07g24840D	183.19	153.885	221.993	19.8631	22.7843	24.7166	5.33e-09	-3.0332	down
BnaA08g24040D	19.9874	44.1051	14.3515	111.2	134.228	123.957	1.49e-08	2.30834	up
Brassica_napus_newGene_3551	1.73554	0.925439	1.56884	0	0	0.210355	2.26e-08	-4.16357	down
BnaC03g53090D	9.3219	5.28778	8.07317	82.3227	78.1408	82.5532	4.68e-17	3.43527	up
BnaC07g50990D	9.94642	12.6731	12.7457	2.602	3.06669	1.81301	1.28e-07	-2.14799	down
BnaC08g06450D	1.8778	2.49339	1.80653	16.1013	17.1363	19.3608	1.43e-15	3.13597	up
BnaC05g11750D	3.72366	5.76821	2.10094	27.529	32.1601	27.0842	1.1e-13	2.94336	up
BnaA07g24620D	32.5835	36.9793	38.9088	4.92806	8.11137	5.67114	3.64e-10	-2.50412	down
Brassica_napus_newGene_2135	2.71652	1.39737	1.67628	0.279787	0.100563	0.151016	3.11e-07	-3.25937	down
BnaA04g15750D	0.102628	0.323008	0.141837	2.93416	1.55466	2.15323	3.13e-09	3.58282	up
BnaA10g28610D	5.89815	5.02799	5.1795	94.5118	86.149	94.5911	1.01e-22	4.16426	up
BnaAnng06700D	0.601254	0.443578	0	3.3223	3.42486	2.70589	5.42e-09	3.24667	up
BnaC06g16270D	3.50174	1.89431	2.98384	0.678069	0.32335	0.438337	4.54e-06	-2.47859	down
BnaAnng08880D	21.0571	56.9408	17.0215	138.183	143.039	142.319	3.12e-09	2.46746	up
BnaA08g14650D	0.826302	2.05412	0.858662	7.48685	10.8219	8.43986	4.5e-13	2.89594	up
Brassica_napus_newGene_15941	5.68493	5.20349	3.42494	20.4776	25.5087	19.4295	4.36e-09	2.25033	up
BnaAnng38970D	95.4991	62.7918	154.556	2.16073	2.91899	1.81455	3.6e-05	-5.50833	down
BnaC05g46980D	14.4029	13.047	17.3588	1.42997	1.11504	0.823127	8.73e-14	-3.57881	down
BnaC08g20800D	2.49697	1.21648	3.19132	0	0.07533	0.048481	1.7e-05	-5.4924	down
BnaA07g33570D	0.626028	0.618877	0.918925	0.13231	0.153316	0.14806	0.000297867	-2.31211	down
BnaC08g36710D	0.110248	0.30325	0.088453	1.01857	1.49562	1.13243	1.12e-06	2.85783	up
BnaC08g23720D	1.35163	1.18402	1.11141	0.180708	0.523842	0.089335	0.000442063	-2.13676	down
BnaC06g40890D	6.30853	4.89318	4.06625	41.2441	41.8873	37.8953	2.55e-14	3.03989	up
BnaA09g49180D	0	0.348594	0.200513	4.24344	3.673	3.82849	2.88e-13	4.44372	up
BnaC09g05370D	6.61559	14.9733	8.01019	0.460365	0.318824	0.644058	3.06e-07	-4.27295	down
BnaC05g25190D	4.90585	2.64611	5.31697	0.964604	0.623206	1.1208	0.000811569	-2.13712	down
BnaC06g11760D	11.6333	21.4816	5.12843	64.2633	73.1315	60.031	1.04e-13	2.90996	up
BnaA05g02730D	32.9297	15.5215	23.2244	4.35466	5.91506	3.71435	0.00050259	-2.26502	down
BnaA04g23340D	2.36157	1.40442	1.18627	0.195413	0.291931	0.110147	1.19e-05	-3.01976	down
BnaA01g29060D	0.601549	0.605686	0.260109	5.75047	4.27125	4.15737	3.93e-12	3.28352	up
BnaC08g38140D	3.3118	1.95697	2.14802	602.036	885	745.282	1.12e-44	8.26594	up
BnaC03g48270D	0.635302	1.20919	0.86357	5.57501	5.70103	5.49157	2.94e-09	2.68595	up
BnaA03g47030D	0.267153	0.297005	0	2.51835	2.94743	3.734	3.32e-09	4.05321	up
BnaA03g30090D	0.754281	1.14917	0.492879	17.5276	13.3442	23.0977	1.82e-16	5.48914	up
BnaC05g15780D	346.946	177.884	287.128	4429.58	4944.77	5294.65	1.28e-06	4.19975	up
BnaA01g27000D	34.4333	24.5689	22.3079	5.40597	6.83092	4.6262	7.09e-09	-2.22347	down
Brassica_napus_newGene_7442	2.03665	2.62329	3.52001	0.602645	0.233186	0.206787	5.71e-05	-2.93535	down
BnaC03g31570D	0.926014	2.17839	1.51358	0.161382	0.194057	0.172545	5.36e-06	-3.13209	down
BnaAnng08740D	10.177	13.4747	17.9304	0.142528	0.995064	0.451735	4.65e-08	-4.61376	down
BnaCnng23520D	8.7119	8.67561	8.24912	371.783	389.059	427.277	1.61e-31	5.56748	up
BnaC05g11870D	2.98482	4.0119	2.14996	15.8624	13.6602	14.8427	2.28e-09	2.32812	up
BnaA03g22350D	6.03117	4.50148	4.05456	30.5055	32.0047	32.5153	3.06e-10	2.56036	up
BnaA04g09450D	1.52736	0.870288	1.23394	9.48961	13.6377	11.8673	3.4e-16	3.29191	up
BnaA10g10110D	0.330928	0.792521	0.913261	7.06989	4.71739	7.29028	5.3e-11	3.2001	up
BnaA01g36430D	0.254151	2.01733	0.05744	9.18798	13.0493	21.5527	3.56e-05	4.28626	up
BnaA09g55110D	0.583222	0.37219	0.123943	1.67838	1.50525	1.41689	0.000136147	2.12582	up
BnaA05g30820D	11.5411	11.4581	8.47351	2.38184	1.80705	2.10544	7.68e-09	-2.22357	down
BnaC07g41860D	13.5335	9.32235	10.7032	2.19802	1.53551	1.12874	2.81e-11	-2.75638	down
BnaC02g44870D	9.12754	8.40551	8.98727	1.78037	2.0113	1.70431	8.88e-07	-2.20562	down
BnaA07g38190D	5.13435	3.93283	4.27113	30.3095	32.851	34.7776	4.56e-14	2.91161	up
BnaA06g15020D	0.057541	1.76074	0	9.98324	6.77769	9.47798	1.82e-20	3.97676	up
BnaC04g46000D	8.28378	3.11651	5.34851	0.549168	0.572141	0.52516	0.000204711	-3.23098	down
BnaC09g38470D	5.01754	8.85934	6.05949	0.546586	0.68263	0.302153	2.95e-12	-3.6316	down
BnaC04g51700D	12.2574	22.5385	16.7017	1.05478	2.20421	1.46474	3.04e-09	-3.22543	down
BnaA09g11500D	4.34302	8.11532	2.42129	13.9754	26.3574	22.5892	0.000190618	2.14753	up
BnaA02g36480D	0.048644	0.10472	0	0.521934	0.335164	0.70142	2.76e-05	3.34762	up
BnaC01g15830D	0.254401	0.116845	0.31947	1.06892	1.29631	1.529	4.21e-06	2.47749	up
BnaCnng34550D	0.557365	0.59951	0.20307	2.17868	1.93561	2.06671	1.15e-05	2.27108	up
BnaAnng13180D	3.30827	2.21761	2.52636	0.451133	0.458832	0.62111	7.69e-05	-2.27932	down
Brassica_napus_newGene_4579	1.25221	0.352111	0.130555	3.88798	3.07008	2.56196	0.000111503	2.36853	up
BnaA05g32280D	1.10919	1.08154	0.804681	6.56567	8.06968	6.38095	6.64e-07	2.2204	up
BnaC01g09010D	1.57885	4.08989	0.949457	19.6862	26.6572	17.5239	1.93e-15	3.25008	up
Brassica_napus_newGene_11787	6.96924	9.34777	6.60785	1.0888	1.94531	1.87493	5.98e-07	-2.15669	down
BnaA06g03350D	7.1728	11.4006	10.2883	1.73777	1.39405	1.14383	1.84e-09	-2.69413	down
BnaC04g15590D	2.92223	2.1782	2.27073	0.494462	0.435921	0.452123	2.35e-06	-2.37533	down
BnaC09g47820D	0.484324	0.058948	0.231085	2.23972	0.86538	1.84134	7.02e-06	2.23123	up
BnaC03g29580D	88.9515	33.3676	14.2699	161.502	209.401	184.862	5.63e-07	2.11742	up
BnaC04g11510D	2.91752	2.08575	3.53961	0.358094	0.194303	0.257087	5.48e-07	-3.38173	down
BnaA04g12240D	0.360721	0.109466	0.360137	1.67748	2.00687	0.823026	0.000470846	2.40109	up
BnaAnng21880D	0.136531	0.209006	0.162551	16.8887	17.6184	19.2957	5.17e-30	6.40804	up
BnaC08g13860D	22.6016	28.387	15.9437	110.407	113.191	111.806	1.07e-07	2.38358	up
BnaA05g05010D	0.209373	0.302173	0.198374	6.5281	8.81526	3.25551	3.01e-13	4.1454	up
BnaC07g06560D	0.1476	0.291448	0.08823	0.906675	1.10284	0.830034	4.47e-05	2.39376	up
BnaC04g23890D	2.36595	2.56773	4.93009	0.206881	0	0	5.52e-05	-5.47303	down
BnaC07g36550D	1.65505	6.54013	2.93313	43.8876	84.7591	50.0092	8.61e-08	4.0583	up
BnaC08g47920D	5.65064	5.20982	3.3724	23.8204	22.3166	20.7117	6.72e-09	2.28468	up
BnaC08g25670D	2.88648	4.57157	3.07842	1.03912	0.87012	0.415168	9.58e-05	-2.0996	down
BnaC02g06220D	3.48178	4.22084	1.04937	11.8716	13.4114	11.6301	5.79e-06	2.15676	up
BnaA10g17250D	1.35767	2.04956	1.2909	411.74	751.623	373.299	3.68e-16	8.36844	up
BnaA06g40150D	1.83077	0.546804	0.715888	18.6614	12.2611	17.8275	3e-21	4.09219	up
BnaA05g37350D	0	0	0	1.69844	1.86558	1.63444	3.6e-19	Inf	up
BnaC07g05430D	3.95452	2.61698	3.65465	0.818843	0.333049	0.300258	6.5e-06	-2.69633	down
BnaC05g45300D	2.03009	2.14807	1.19788	14.8899	8.23137	10.4981	2.34e-08	2.6064	up
Brassica_napus_newGene_16020	8.26855	6.86878	5.14639	38.8895	40.3045	34.9133	5.4e-11	2.54011	up
BnaCnng12090D	17.3192	22.3235	15.8082	3.60627	3.7231	2.35553	1.53e-10	-2.4739	down
BnaA03g10740D	4.92986	16.2633	7.08714	0.303693	0.212341	0.148457	0.000239044	-4.85397	down
BnaC01g32080D	0.959409	1.23986	0.590227	0.06437	0.162241	0.028872	7.67e-07	-3.05491	down
BnaAnng29030D	515.403	431.165	339.698	2056.19	2179.35	2067.52	0.00044235	2.32645	up
BnaA07g35260D	1.62889	8.34902	3.95016	22.505	26.7783	24.6032	6.12e-10	2.37061	up
Brassica_napus_newGene_5987	2.87142	3.68128	2.33374	0.63477	0.437391	0.474697	9.64e-06	-2.14793	down
BnaA02g14980D	3.13089	2.09156	3.51424	0.49601	0.446953	0.546581	5.17e-06	-2.46931	down
BnaC04g24400D	15.5695	40.1852	16.3374	0.794943	2.43133	1.05157	0.000279645	-3.99558	down
BnaC05g39200D	3.14912	2.19992	3.87302	24.3756	20.8128	22.7525	4.33e-14	2.88482	up
BnaA10g08320D	22.7385	34.3138	22.6294	5.25978	5.52812	6.42309	4.91e-07	-2.14587	down
BnaC01g06160D	0.709372	0.446626	1.08868	3.66709	5.17078	3.38028	4.89e-06	2.4076	up
BnaA09g48650D	0.789543	0.887274	0.799614	5.37055	3.77437	3.52383	1.91e-06	2.33293	up
BnaC05g06260D	9.49285	15.9815	6.50754	45.8137	33.323	44.6603	4.89e-07	2.05832	up
BnaA08g17900D	7.47929	4.69423	6.84737	0.412692	1.81414	1.51948	9.06e-05	-2.252	down
BnaC05g02420D	8.18367	7.16606	9.52005	0.11233	0.685291	0.97418	1.91e-09	-3.65387	down
BnaC03g57030D	2.32712	3.83341	1.38722	0.298983	0.537645	0.160565	0.000346241	-2.68632	down
BnaC06g33300D	225.993	158.197	278.026	27.4763	33.2969	31.304	0.000408736	-2.35788	down
BnaC04g11500D	0	0	0.076997	0.87512	1.33502	0.602504	2.36e-12	5.24117	up
BnaA02g25840D	1.92606	2.88298	1.3953	8.2823	10.3052	6.09172	8.91e-05	2.029	up
BnaC03g25090D	1.13226	1.14238	0.358447	7.39279	6.40487	6.36401	9.59e-13	3.00416	up
BnaC03g50580D	15.5317	5.8902	12.3699	2.0253	2.0696	2.57469	0.000589722	-2.00617	down
BnaC08g50010D	0.485646	0.986247	0.846287	132.331	206.255	179.542	3.16e-42	7.81606	up
BnaA03g51110D	0.649002	0.971744	0.574955	0.139452	0.246663	0.070183	0.000883788	-2.06342	down
BnaA02g30040D	0.268256	0.388062	0.33395	1.71789	1.89869	2.25951	3.14e-06	2.63894	up
BnaA03g45670D	4.16632	3.02442	4.34037	0.550454	0.710551	0.758375	8.34e-08	-2.40367	down
BnaCnng55900D	16.7254	30.5745	17.5261	3.47511	3.42895	3.56255	1.25e-05	-2.45694	down
BnaC01g39020D	2.02332	2.90095	1.13302	9.95	10.6222	8.3835	9.69e-09	2.32086	up
BnaA03g43720D	0.020144	0.702592	0	0.780507	1.37687	1.571	0.000190919	2.72635	up
Brassica_napus_newGene_15017	4.02425	1.7426	2.3429	0.079765	0.066839	0.068406	1.99e-08	-5.06319	down
BnaA02g02770D	4.31899	8.19858	2.51716	20.9987	23.1857	22.5202	1.13e-07	2.22628	up
BnaA08g30380D	5.04983	7.31156	3.0522	0.375317	0	0.356288	1.72e-09	-4.09134	down
Brassica_napus_newGene_3128	12.3944	13.0418	12.9033	2.18772	1.99629	1.67432	6.54e-12	-2.66025	down
BnaC05g39710D	0.057569	0.100185	0.037731	0.649939	0.53162	0.733381	6.22e-07	3.16457	up
BnaAnng07940D	5.6163	8.66113	6.0735	0.660033	1.1393	0.740993	2.03e-07	-2.91182	down
BnaA01g02420D	8.47171	5.22146	6.15616	0.684003	1.89292	1.41982	0.000130073	-2.24164	down
BnaCnng32880D	8.63774	8.23385	4.77838	32.4552	30.5281	29.7112	3.31e-08	2.15874	up
BnaC06g41440D	14.4826	22.1749	16.0178	84.0612	97.6492	92.9305	2.34e-10	2.41584	up
Brassica_napus_newGene_14585	0	0.120814	0	3.01151	2.39597	2.76578	1.29e-15	5.92246	up
BnaA06g19930D	0.234448	0.255289	0.07216	2.56706	1.8481	1.93286	8.95e-10	3.61591	up
BnaC02g43080D	0.152898	0.197653	0.035316	1.03801	0.752875	0.984393	2.01e-06	2.8867	up
BnaA03g54130D	3.55481	4.02776	5.52557	0	0.170576	0.040729	3.45e-11	-5.59408	down
BnaC07g37320D	5.97286	2.81981	3.83601	0.466425	0.568963	0.564924	8.09e-06	-2.80212	down
BnaA10g21640D	0.268186	0.678346	0.165946	9.02645	7.03279	3.99992	2.65e-08	4.07066	up
BnaC05g42060D	6.69751	6.48249	4.33916	0.71594	0.742648	0.896265	4.56e-07	-2.80171	down
BnaA01g17170D	0.990657	1.0394	0.91385	15.0452	8.54485	17.0884	1.45e-08	3.8183	up
BnaCnng07800D	1.71737	2.77592	0.908722	7.03311	7.41895	7.15682	8.82e-07	2.06315	up
BnaA08g30600D	16.849	20.4784	15.0373	76.7048	94.0945	88.1976	1.08e-09	2.35394	up
BnaCnng25320D	0.475894	0.484151	0.062448	2.16556	2.09438	1.23368	9e-06	2.48779	up
BnaA08g31430D	20.4431	19.9293	19.3406	2.51658	2.95606	1.00544	6.65e-15	-3.17443	down
BnaAnng32210D	1.77959	12.4856	1.29034	38.0252	32.1376	31.8782	1.1e-12	2.81423	up
BnaA06g30210D	3.20329	2.88907	1.40284	0.519666	0.267726	0.284999	9.24e-07	-2.68753	down
BnaA02g11740D	0.774284	0.599357	0.749528	38.1838	27.9476	34.184	4.79e-38	5.56142	up
BnaA05g17150D	0.048103	0.105706	0.104955	3.13177	2.30614	3.7663	1.8e-14	5.03741	up
BnaC05g47180D	19.8821	12.7685	17.7783	4.06247	3.57656	4.72307	6.13e-07	-2.0937	down
BnaA04g20720D	1.12704	0.889817	0	1.5507	1.92424	1.34022	2.94e-06	2.78223	up
BnaA06g38450D	5.37501	4.25342	5.7038	0.113176	1.44632	0.875102	4.8e-05	-2.5276	down
BnaA03g49150D	17.9202	20.7273	20.1968	0.136535	0.29442	0.437902	4.98e-31	-5.93629	down
Brassica_napus_newGene_11697	0.758956	0.342074	0.436612	4.3401	4.27221	3.36221	7.16e-11	2.99569	up
BnaA03g47530D	0.196922	0.255012	0.198127	2.34671	0.974789	1.43501	0.000404058	2.77031	up
BnaA06g21900D	0.443108	0.843629	0.202413	2.69205	1.65324	2.15653	9.19e-05	2.1843	up
BnaA01g08320D	0.290966	0.077508	0.160483	0.706741	0.792975	0.807462	0.000477831	2.13401	up
BnaA09g37020D	1.3093	8.23944	2.81624	36.6274	27.4128	30.5506	2.59e-14	2.9935	up
BnaA05g18280D	2.78909	2.05243	3.25506	0.482069	0.092289	0.406534	2.68e-06	-2.87394	down
BnaA06g04040D	14.2174	8.14038	10.9086	86.5689	81.4746	75.9463	2.86e-12	2.9229	up
BnaC02g35150D	1.55656	6.91394	1.88165	15.5391	21.6328	19.8713	1.84e-10	2.52953	up
BnaC01g41180D	0.749128	0.945892	1.11977	11.0846	6.62841	8.94181	1.1e-11	3.03748	up
BnaC03g08570D	0.543453	0.241364	0.29073	1.88673	1.69382	1.18236	5.96e-05	2.15731	up
BnaC04g07690D	0.171287	0.049996	0.137041	6.21314	1.71176	4.935	2.18e-05	5.07819	up
Brassica_napus_newGene_2223	2.09233	0.389969	1.21275	5.15298	4.38397	5.33162	5.05e-05	2.10489	up
BnaA09g19980D	2.08123	7.89858	2.29198	32.8883	34.5339	35.8228	1.45e-15	3.1491	up
BnaC01g03720D	8.31752	13.8746	10.5789	1.29123	0.581571	0.993693	2.9e-14	-3.47638	down
BnaA01g01960D	5.13744	2.79794	3.61754	0.941942	0.367298	0.842786	2.2e-05	-2.37993	down
BnaA07g21420D	0.044618	0.10453	0.087962	1.23987	1.19282	0.84895	1.06e-08	3.6148	up
BnaC02g38260D	12.3528	20.7774	11.9462	2.51637	1.86312	2.16638	5.75e-09	-2.72606	down
BnaC07g39690D	0.176776	0.095888	0.12659	1.7015	2.05892	1.04596	1.03e-07	3.46161	up
BnaA06g00750D	3.15982	1.64681	1.73252	0.369835	0.604982	0.381659	0.000480133	-2.1344	down
BnaA07g26770D	492.693	435.579	559.066	84.5618	111.45	113.375	0.000115726	-2.23829	down
BnaC08g15830D	0.13671	0.164697	0.278983	2.83843	2.72766	2.36809	1.62e-10	3.56052	up
BnaA06g12810D	9.58803	7.22379	8.30735	0.960928	1.00405	0.432865	2.15e-09	-3.0014	down
BnaC02g12160D	9.02417	14.0288	11.7897	0.562838	0.965247	0.415349	1.5e-14	-4.0973	down
BnaA07g21340D	11.4139	11.0787	12.0591	1.61827	1.85515	2.23283	1.15e-09	-2.50234	down
BnaCnng17780D	1.20041	1.3425	0.732716	7.14581	7.30305	5.67783	5.63e-11	2.65778	up
BnaA10g17020D	6.00009	10.5978	4.45043	32.3716	21.1565	28.7596	3.08e-07	2.0306	up
BnaA09g29240D	23.6508	24.2431	24.1062	186.332	221.273	176.16	1.16e-12	3.0764	up
BnaA04g22100D	1.23023	1.10981	0.831158	4.10252	6.05263	5.55934	1.97e-05	2.32223	up
BnaA06g11440D	0.708304	0.730982	0.27618	2.53536	2.15102	3.23526	3.57e-05	2.10272	up
BnaA02g33200D	1.50811	2.84815	1.18028	6.89397	13.8455	8.61108	0.000213747	2.47541	up
BnaA07g36760D	0.094946	0.332651	0.29385	1.10195	1.01103	1.5948	6.57e-05	2.33678	up
BnaC09g09610D	23.8189	18.7187	30.1118	2.87101	3.09731	1.05181	3.79e-07	-3.35835	down
BnaA06g14270D	0.77462	0.762227	1.17267	11.1146	11.9322	18.8633	8.92e-09	3.9282	up
BnaA03g56860D	15.8054	6.52795	17.6795	0.872894	0.429676	0.653903	9.91e-05	-4.28996	down
BnaA05g19720D	9.89795	12.9674	5.23668	1.541	1.62454	1.29669	9.32e-06	-2.55748	down
Brassica_napus_newGene_3767	0.037755	0.24024	0.045865	2.09301	1.30039	1.28034	4.36e-09	3.73981	up
BnaC01g04340D	0	0	0.112625	0.982408	0.987802	1.01654	2.96e-10	4.30381	up
BnaCnng34340D	14.3063	11.5626	7.00453	45.0239	43.5333	37.9489	5.48e-07	2.00334	up
BnaC03g34410D	7.07137	5.82508	6.16378	167.512	225.71	210.751	3.95e-27	4.78456	up
BnaA10g20560D	19.2663	14.7247	16.7465	3.64341	3.60513	1.17413	2.36e-09	-2.56729	down
BnaA09g26910D	1.66994	1.64436	0.75023	6.15538	6.43959	5.43605	2.8e-07	2.21487	up
BnaA10g22000D	2.22353	4.39054	3.93189	0.230152	0.23728	0.083286	1.14e-08	-4.19296	down
BnaA07g01380D	4.04535	2.37858	2.64251	0.576455	0.684481	0.445007	5.73e-07	-2.36978	down
BnaC04g05700D	836.168	656.807	814.169	55.9186	59.6602	61.9226	2.62e-08	-3.66344	down
BnaC09g52570D	0	0	0	8.54653	5.80349	5.57975	2.5e-28	Inf	up
BnaA01g17800D	0.046011	0.071197	0.084503	2.69788	2.06581	2.92098	4.01e-14	4.98381	up
Brassica_napus_newGene_2207	0.165904	0.120665	0.139474	0.826397	0.589548	1.04229	2.05e-06	2.5468	up
Brassica_napus_newGene_13698	2.10344	1.47706	1.2922	0.115281	0.333084	0.095988	2.66e-07	-3.14046	down
BnaA06g10160D	1.47941	1.51781	0.998242	7.78554	6.40363	7.88844	1.61e-08	2.20974	up
BnaA04g16950D	0.327604	0.208387	0.741252	4.65741	4.16929	5.40005	1.2e-12	3.41892	up
BnaA06g23230D	39.4981	22.855	28.4657	198.932	157.217	193.559	1.44e-10	2.63296	up
BnaA06g08050D	7.06605	4.82119	7.7137	0.539148	0.762479	0.473327	1.51e-08	-3.41574	down
BnaC03g59320D	5.73683	3.0752	4.51183	0.741699	0.971541	0	3.03e-06	-2.91714	down
BnaA08g24460D	0.148716	0.098525	0.240764	0.984493	0.984498	0.651116	3.89e-05	2.39329	up
BnaC02g03280D	1.8421	3.29974	0.551298	28.2548	23.699	23.4302	4.96e-12	3.79073	up
BnaC02g09720D	29.7227	32.3637	15.1496	93.4437	108.87	102.037	2.18e-06	2.0333	up
BnaC05g05130D	13.3767	10.9334	14.7665	1.91638	1.95597	1.73982	8.55e-12	-2.75648	down
BnaA08g20180D	0.880711	0.930331	0.334338	5.85753	4.942	6.69022	1.13e-11	3.09036	up
Brassica_napus_newGene_16774	0	0.429274	0	6.4882	5.16542	6.22075	1.58e-21	5.50965	up
BnaA03g59360D	0.045407	0.830615	0.051668	1.6996	2.864	1.71058	5.59e-05	2.77418	up
BnaC05g46390D	0.419537	0.473034	0.179791	4.09631	4.87193	5.2183	2.25e-15	3.94411	up
BnaA08g00200D	3.63667	4.39887	2.44587	13.6586	15.5604	13.851	1.74e-07	2.09721	up
BnaCnng03290D	5.52968	2.28914	4.84419	0.254583	0.088073	0.154527	9.33e-07	-4.49573	down
Brassica_napus_newGene_683	4.40639	3.7054	3.91196	120.98	180.726	168.149	2.11e-28	5.32414	up
BnaC04g53550D	14.864	79.4986	16.0946	155.522	168.521	164.72	3.88e-07	2.1879	up
Brassica_napus_newGene_1156	5.18601	10.7534	5.22462	32.0937	25.1644	32.171	4.07e-08	2.13526	up
BnaA05g21560D	1.56367	1.20352	0.483923	6.38487	4.56205	4.20506	6.93e-07	2.25591	up
BnaA03g15120D	3.79033	2.43451	4.87572	31.9916	30.424	31.2877	6.56e-15	3.07899	up
BnaC06g29900D	1.15044	1.1063	0.427643	4.25524	3.99561	4.18128	4.28e-08	2.25649	up
BnaA05g32310D	0.929828	1.83155	0.310912	7.16941	5.51931	6.49764	5.92e-11	2.73061	up
BnaA01g20470D	4.91194	2.81422	3.92271	1.2779	0.781816	1.04257	3.52e-05	-2.01027	down
BnaCnng35720D	6.59109	10.9771	5.24003	1.95655	2.14355	1.13572	2.78e-05	-2.23763	down
BnaA07g30790D	34.0436	56.0164	26.3078	12.6593	5.7904	9.13546	0.000126994	-2.01984	down
BnaA05g24630D	3.10279	1.30552	1.5754	11.7526	7.58255	8.50566	3.02e-08	2.25591	up
BnaA06g04960D	30.7984	33.851	36.5079	6.12943	9.23982	7.77502	1.16e-07	-2.08901	down
BnaC02g20380D	4.44625	4.32423	4.22864	1.55983	0.946474	0.463936	0.000572072	-2.08218	down
BnaA09g23480D	1.96592	2.61523	1.06075	5.52232	8.47383	9.41672	2.26e-05	2.1295	up
BnaA04g05810D	3.61018	5.24865	4.22596	0.478854	1.11358	0.808465	7.94e-06	-2.48775	down
BnaC01g27270D	0.353643	0.071359	0.186137	2.0598	4.57968	3.48406	1.6e-08	4.1464	up
BnaAnng30500D	15.7802	11.7548	12.8536	2.53513	2.65581	2.83101	4.59e-08	-2.28454	down
BnaA03g56490D	6.80457	6.48685	8.33298	53.8735	41.8919	48.2734	1.28e-11	2.72371	up
BnaA03g29600D	6.37434	3.00387	4.36428	0.830238	0.998767	0.637237	0.00014379	-2.41398	down
BnaA09g55590D	1.50798	2.73395	1.52941	12.8227	7.39193	11.1086	1.02e-08	2.5857	up
BnaA08g11350D	6.97821	3.68625	3.13908	1.16968	0.911687	0.456378	0.000617639	-2.38091	down
BnaA09g41640D	2.34267	1.70384	1.26239	11.0786	9.17276	8.71195	1.2e-11	2.63126	up
BnaC07g23560D	1.85389	2.62865	0.917849	8.86039	10.636	8.13885	1.68e-09	2.42416	up
BnaAnng20430D	4.64578	3.3063	5.00544	1.23409	0.995489	0.720669	0.000207266	-2.09409	down
BnaC03g51040D	1.34628	1.31047	0.915224	5.68222	5.2419	5.896	1.1e-08	2.2477	up
BnaC08g30510D	1.3969	2.86907	1.79415	9.86974	10.5538	10.4739	3.98e-07	2.22685	up
BnaCnng63240D	91.598	108.654	120.334	4.66846	7.98051	5.92943	6.43e-17	-4.13524	down
BnaC08g45240D	0	0.028942	0.044173	9.2729	8.53252	14.8887	6.46e-18	8.26277	up
BnaA02g20250D	1.35615	1.80463	1.24114	0.040003	0.061232	0.109945	8.82e-09	-3.67814	down
BnaC06g19690D	0	2.18181	0.239643	5.99063	4.81925	5.814	3.02e-11	2.87643	up
BnaA06g23500D	5.47095	9.84404	5.18533	0.947463	1.19395	1.17571	3.44e-06	-2.5603	down
BnaC08g03660D	8.28889	8.91287	10.5446	0	0	0.449177	1.22e-14	-5.57912	down
BnaA09g31270D	21.1766	20.9847	22.0805	0.385883	0.565552	0.211059	2.12e-27	-5.64485	down
BnaCnng55650D	14.5316	19.4318	11.194	2.77074	1.71903	2.21818	1.53e-06	-2.37462	down
BnaC09g46830D	0.514418	0	0.180062	2.21941	0.922309	2.19558	0.000509057	2.95858	up
BnaA03g52510D	3.15983	4.58865	1.49922	0.551001	0.34568	0.363108	0.00050526	-2.76692	down
BnaCnng24580D	12.261	32.9795	14.3244	250.005	285.583	259.287	8.07e-13	3.79233	up
BnaC07g23280D	1.19549	1.04899	1.27628	0.328975	0.212153	0.125175	0.000253842	-2.17939	down
BnaA10g21700D	0.388621	0.514272	0.128541	1.83472	1.37348	1.17583	0.000585834	2.1136	up
BnaC05g03020D	0.834667	0.902497	1.00715	8.98878	5.777	7.07692	7.91e-12	2.9857	up
BnaC06g25850D	23.7331	35.6341	27.8476	3.4633	8.36318	4.43156	1.92e-09	-2.37926	down
BnaC05g27530D	140.883	95.1039	97.5181	461.141	601.24	563.027	3.42e-06	2.39649	up
BnaA02g13920D	35.4963	54.0441	45.2541	7.80758	9.62433	11.3405	2.11e-08	-2.18671	down
BnaA09g41140D	0.063256	0.356839	0.170397	2.04291	1.68755	1.9832	2.07e-08	3.00187	up
BnaC03g53360D	5.31278	4.61114	6.1067	0.2671	0.718302	0.548178	6.03e-12	-3.22869	down
BnaA05g24390D	20.8015	22.0538	21.194	90.1497	114.433	108.272	1.66e-08	2.3247	up
Brassica_napus_newGene_4557	0.745466	0	0	8.54213	9.62354	6.76011	5.9e-28	5.15775	up
BnaA10g20980D	9.55897	19.5496	10.1107	1.31551	1.76446	0.917823	4.6e-06	-3.23276	down
BnaA01g11280D	0.858506	1.88621	0.976527	9.70452	6.56134	8.97505	7.75e-10	2.75346	up
BnaCnng20870D	39.6494	37.5314	32.2711	2.10311	3.71289	3.89025	2.64e-17	-3.43096	down
BnaA08g30000D	8.95307	6.98818	9.63354	1.87509	1.89765	1.36532	3.3e-08	-2.26942	down
BnaC04g20780D	2.73104	1.40027	1.78487	0.041228	0.597113	0.433568	0.000156216	-2.30818	down
Brassica_napus_newGene_7859	0.269422	0.982718	0.002772	2.28387	1.84198	2.7342	5.95e-06	2.50819	up
BnaC06g12940D	10.1935	4.8921	5.07907	1.57223	0.945935	1.21478	0.000439691	-2.42497	down
BnaCnng35660D	3.27041	7.03436	2.51875	20.1902	16.1712	16.3554	6.16e-08	2.10084	up
BnaA06g03570D	2.38879	2.27861	1.86945	0.235099	0.048973	0.162091	1.1e-11	-3.80988	down
BnaA04g14490D	4.98114	6.56759	5.8195	0.615965	1.69178	1.46536	4.45e-05	-2.14709	down
BnaA05g31210D	32.2966	50.1514	31.94	1.50227	3.0364	1.33956	7.84e-22	-4.20957	down
BnaA04g10780D	7.11118	7.96055	8.6787	0.402985	0.533118	0.388032	1.72e-12	-4.00758	down
BnaC08g16710D	10.0408	7.24601	6.59972	53.2918	42.5235	45.9384	1.37e-10	2.60419	up
BnaA02g21030D	0.636445	0.499162	0.329471	6.1495	6.23646	5.298	1.13e-17	3.93014	up
BnaA04g07520D	1.28348	4.74119	1.43443	15.2589	13.2859	14.2268	1.5e-10	2.5827	up
BnaA06g00380D	98.3277	79.7706	66.4181	10.3744	12.5929	9.77304	4.96e-12	-2.84868	down
BnaA06g18750D	3.04348	3.25189	2.62524	0.732261	0.430086	0.366517	1.45e-05	-2.24418	down
BnaA09g04600D	15.729	16.1745	21.1617	2.48552	3.06629	3.51768	2.25e-07	-2.52415	down
BnaC07g44650D	0	0	0	2.37259	2.02725	3.01882	2.35e-20	Inf	up
BnaA03g46050D	9.02794	12.1863	6.78684	2.20963	1.84358	1.51331	4.49e-08	-2.23996	down
Brassica_napus_newGene_1437	2.22408	2.37612	1.57099	0.134405	0	0.283045	6.56e-10	-3.71664	down
BnaA01g34910D	7.42401	4.40098	5.61855	0.750015	1.27248	1.25505	4.66e-06	-2.3484	down
BnaA09g09870D	8.43321	10.0266	5.48707	32.7692	38.1268	30.8663	3.07e-08	2.14006	up
BnaA10g28220D	1.21231	1.88711	0.184155	4.49026	4.98444	4.49309	3.41e-05	2.11657	up
BnaCnng71920D	8.09853	7.43595	4.05956	1.83115	1.37343	0.185122	6.09e-06	-2.37397	down
BnaUnng00250D	3.86624	1.47639	1.55604	0.211745	0.347519	0.209408	0.000174214	-2.90205	down
BnaAnng11700D	17.2754	9.02275	14.6111	1.48511	1.87512	1.06615	4.48e-07	-3.18004	down
BnaC06g30420D	3.08108	3.65982	2.45118	12.5695	10.5285	14.2657	1.45e-07	2.06525	up
BnaA03g34940D	13.8864	17.2591	19.2957	0.604482	0.36779	0.465799	1.88e-20	-5.07457	down
BnaA01g24310D	9.56584	4.43272	5.64283	90.8978	65.9622	75.5966	2.21e-17	3.60166	up
BnaA08g20280D	1.54198	1.70146	2.06889	17.4123	18.5682	20.8828	1.71e-18	3.41546	up
BnaA04g16020D	2.31138	2.2263	1.95812	0.309972	0.28661	0.730179	9.45e-05	-2.21308	down
BnaA05g06940D	5.44027	4.63514	4.69521	1.13578	0.941188	0.919534	2.78e-06	-2.25671	down
BnaA07g01100D	0.83032	0.911528	0.660697	4.22112	4.17907	3.49715	2.01e-06	2.48229	up
BnaA09g36150D	1.19099	1.88838	1.1506	0.014495	0.025493	0.375501	3.48e-08	-3.19701	down
BnaA08g00950D	3.7018	3.05383	3.78835	0.849672	0.617761	0.942002	0.000391428	-2.09112	down
BnaC08g14490D	0.076971	0.599544	0.080901	2.40533	1.67323	2.06549	1.11e-07	2.9972	up
BnaC03g09930D	0.503146	1.02477	0.275027	3.19385	3.61222	3.60413	5.94e-07	2.59122	up
BnaC03g02360D	4.36168	6.40245	3.16017	23.0606	22.6241	19.4842	2.97e-09	2.28445	up
BnaA05g06800D	5.18193	4.71877	5.84843	1.24194	0.9028	1.42268	3.21e-05	-2.06687	down
BnaC05g09490D	3.76391	4.5953	2.7818	25.0928	21.3921	30.0831	5.08e-12	2.83431	up
BnaCnng78530D	51.7406	20.2497	47.5122	3.75001	4.6212	3.81014	0.000314719	-3.27193	down
BnaC01g04330D	5.04334	9.7626	6.06339	28.9867	22.7865	32.8189	1.02e-07	2.06465	up
BnaA07g31540D	10.5121	18.291	12.5002	2.06202	1.68376	1.86868	4.49e-10	-2.83026	down
BnaAnng12320D	0.949434	0.346693	0.432258	18.0648	20.8239	22.4081	2.18e-30	5.17904	up
BnaA02g06130D	0.408164	0.442966	0.321008	1.82247	1.97758	1.51447	5.96e-05	2.24727	up
BnaA07g29680D	0	0.260891	0.144413	1.57354	1.8728	1.75793	6.2e-10	3.62251	up
BnaC01g30220D	0.073138	0.240899	0.135377	1.36504	0.975572	1.15161	1.95e-06	2.80298	up
BnaAnng00130D	4.61827	2.80703	4.02383	0.174982	0.263255	0.538231	2.48e-08	-3.43251	down
BnaA08g30330D	4.79739	4.52867	2.3238	23.1231	18.7105	19.4059	4.88e-10	2.45661	up
Brassica_napus_newGene_10529	3.35125	3.78366	3.80701	1.00438	0.449607	0.587132	4.07e-06	-2.42065	down
BnaA06g35020D	3.19988	3.13475	3.72062	0.09959	0.175014	0.658543	1.02e-08	-3.29393	down
BnaC01g43440D	0.585274	0.937286	0.325549	5.18042	3.64719	5.39068	1.29e-07	2.49201	up
BnaC05g43410D	0.403573	0.336077	0.363382	1.12662	1.8554	1.58735	0.00011896	2.08296	up
BnaA09g24370D	2.42274	3.27998	2.36265	15.7759	14.1517	10.0245	4.94e-08	2.18415	up
BnaC05g14330D	24.9678	14.8781	19.8152	1.29174	1.16507	0.430701	7.88e-16	-4.36913	down
BnaC03g37480D	0.564831	0.972411	0.421022	3.25377	3.84535	3.59815	1.23e-07	2.58467	up
BnaA01g22680D	0.36098	0.612212	0.338422	5.50961	4.23593	4.33581	5.62e-13	3.44781	up
BnaA06g22780D	0.503429	0.54464	0.639069	2.42586	2.60748	2.34584	3.73e-06	2.23975	up
BnaC01g22120D	8.42272	3.77919	7.20014	40.3425	24.7303	28.7535	2.7e-09	2.28418	up
BnaC04g50970D	0.03621	0.097069	0.082406	7.30086	5.48673	8.83511	7.37e-24	6.42482	up
BnaC08g40520D	4.21006	4.3694	2.55841	15.0411	15.8667	17.5949	1.79e-08	2.18681	up
BnaA07g38970D	2.85553	2.3094	2.91699	0.326356	0.970128	0.213877	9e-05	-2.23659	down
BnaC01g13500D	0.010686	0.081511	0.012159	5.3781	3.75829	4.23872	2e-31	6.65154	up
BnaA04g17960D	9.39803	9.28579	9.20009	0.444041	1.63625	0.617903	1.09e-09	-3.28811	down
BnaC03g38540D	159.543	157.481	212.806	25.4177	27.6585	22.1213	1.19e-08	-2.70156	down
BnaA01g25260D	0.315215	0.199486	0.307937	3.71734	2.73992	3.63672	4.77e-10	3.55375	up
BnaA08g13820D	9.32826	13.3728	15.3315	2.59987	2.00693	2.61993	2.21e-05	-2.34898	down
BnaC03g76640D	26.7293	23.1474	18.8757	3.60842	6.06905	3.8176	7.65e-09	-2.26284	down
BnaC03g30140D	0.771706	1.55829	0.282249	9.87156	9.52674	7.63815	2.42e-16	3.43466	up
Brassica_napus_newGene_4684	5.59758	1.81585	2.14749	26.5516	25.7396	28.2524	6.29e-14	3.12331	up
BnaC08g01970D	2.17848	1.3927	1.49554	4.88285	9.55504	6.50467	0.000670154	2.10891	up
BnaA03g28760D	26.7125	83.9784	27.4739	0.751389	1.00463	0.39774	0.00017833	-5.88714	down
BnaA07g25550D	2.56132	3.14969	1.44885	11.5532	11.5113	12.1252	7.14e-07	2.35401	up
BnaA09g39170D	26.4382	14.5107	24.7482	2.76938	2.41004	0.791771	1.84e-07	-3.44547	down
BnaCnng62910D	18.3396	20.1821	12.7933	0.628766	2.43422	0.899568	3.23e-10	-3.59062	down
BnaA10g11680D	11.387	8.78024	11.3335	44.4584	37.5504	48.8359	2.11e-07	2.0799	up
BnaC04g50490D	12.5965	15.5693	13.382	145.893	120.392	152.796	1.01e-16	3.36728	up
Brassica_napus_newGene_16228	2.4771	1.41608	1.64158	0.27978	0.149468	0.114276	1.3e-08	-3.26878	down
BnaC09g39360D	1.40609	1.37136	0.67255	6.0226	4.25418	6.08039	1.06e-06	2.22745	up
BnaC07g15270D	0.264833	0.288391	0.135688	6.5553	7.72263	8.11446	9.83e-25	4.91256	up
BnaA07g34690D	3.41833	2.48642	1.67763	18.0537	14.0804	12.5303	2.17e-11	2.60952	up
BnaC09g05250D	0.078812	0.062039	0	3.12395	4.93002	1.62997	1.05e-05	6.00202	up
BnaA03g57990D	0.608802	0.709044	0.526727	0.014582	0.044331	0.102062	2.82e-07	-3.23944	down
BnaC04g04050D	6.80305	5.89668	3.0554	31.3402	23.3201	26.1576	1.3e-09	2.42137	up
BnaA04g09470D	0.901408	0.845315	0.76003	17.069	12.0515	14.5243	1.47e-20	4.135	up
BnaA07g36660D	7.64688	10.5055	9.67662	1.9074	2.2103	1.56451	8.96e-08	-2.26056	down
BnaA01g06160D	16.0087	18.1628	14.5799	3.35783	4.19368	3.55146	3.55e-07	-2.08842	down
BnaA07g36970D	1.76158	1.30392	1.89873	0.055109	0.312422	0.213089	2.33e-06	-2.9517	down
BnaC01g38620D	2.92395	1.01141	2.08213	0.176923	0.122656	0	6.04e-05	-3.93049	down
BnaC05g01250D	0.248577	2.6657	0.151517	5.58248	3.98366	6.19653	0.000106425	2.36199	up
BnaC07g31880D	10.7885	8.91625	8.15515	0.880558	2.17022	0.730098	1.66e-07	-2.81018	down
BnaA03g25610D	1.95731	1.61274	0.810157	11.3543	10.3166	8.98178	4e-13	2.86937	up
BnaC01g34620D	2.59112	3.35087	2.94674	16.2226	9.21233	12.1284	5.08e-06	2.09193	up
BnaC02g46010D	8.05916	7.46039	5.85236	33.9908	30.9145	32.9155	6.7e-09	2.23509	up
BnaC06g38510D	231.275	204.92	273.043	29.0131	42.9757	38.7754	1.24e-09	-2.65389	down
BnaC02g24840D	0.179589	0.376345	0.112281	1.38625	2.25381	1.10566	6.15e-05	2.81472	up
BnaC08g48040D	4.553	5.5987	3.1859	0.211328	0.056036	0.221695	3.19e-17	-4.56364	down
BnaA03g19320D	34.0933	55.7043	43.7614	236.196	284.825	299.24	1.4e-10	2.65797	up
BnaC03g47340D	0.141713	0.145848	0.348732	2.81524	2.96275	3.42314	9.12e-13	3.68934	up
BnaA10g07250D	10.5982	14.3733	20.365	100.288	91.8623	79.4685	9.13e-11	2.57861	up
BnaC02g02350D	3.56495	22.3804	0.441697	94.6336	71.9625	82.5961	9.02e-16	3.32364	up
BnaA03g35880D	45.4625	33.5411	58.813	4.42866	5.52123	4.64968	4.43e-06	-3.22323	down
BnaCnng67790D	9.57066	3.21409	3.66415	0.091909	0	0	2.84e-06	-7.31601	down
BnaC05g28300D	0	2.31152	0.04509	5.46242	4.77872	4.40651	1.75e-09	2.74823	up
BnaA06g14200D	4.97239	4.46318	4.55612	0.981093	0.695788	0.883476	8.69e-06	-2.29737	down
BnaA03g42350D	0.515521	0.657277	0.726047	11.8837	9.31624	10.6813	2.96e-22	4.06939	up
BnaA07g31410D	3.088	6.50713	2.48707	0.339002	0.390581	0.260202	0.000200108	-3.50714	down
BnaCnng15860D	0	0	0	1.57174	3.14657	0.84741	2.01e-06	Inf	up
BnaA03g51080D	2.54537	3.01769	1.59722	12.0703	13.006	12.538	1.56e-10	2.47222	up
Brassica_napus_newGene_1664	2.22477	1.59118	1.60522	0.131193	0.483737	0.621711	0.00011896	-2.27423	down
BnaC06g29400D	0.749393	0.996726	1.40413	0.15768	0.091957	0.157819	0.000355668	-2.82799	down
BnaA09g10320D	1.35014	1.49408	0.578859	5.53575	5.90467	5.35271	3.75e-07	2.35254	up
BnaA05g24050D	0	0.246763	0	3.83341	4.53446	4.06109	1.14e-20	5.63976	up
BnaC07g07130D	4.12456	2.92127	3.02758	30.4659	27.055	28.4825	7.98e-16	3.13612	up
BnaA09g26330D	0.800295	0.680603	0.516073	3.17102	3.48386	2.93358	3.75e-07	2.30765	up
BnaC09g02410D	0.050828	0.297202	0.03907	0.571937	0.68202	0.915009	2.03e-05	2.56032	up
BnaCnng15130D	3.54517	1.8741	3.08487	0.407416	0.204641	1.18843	0.000898705	-2.14376	down
BnaAnng23510D	15.8754	13.4208	19.2602	4.83091	3.59541	3.52916	3.4e-05	-2.01045	down
BnaC07g31420D	0.658684	0.058662	0.255522	3.62168	4.24223	4.79573	5.31e-09	3.71511	up
BnaCnng75970D	0.110774	0.948666	0.805593	5.12084	8.40405	7.09762	9.09e-10	3.41759	up
BnaA05g00220D	4.78752	4.74671	6.53345	46.0441	54.2672	61.1729	1.08e-17	3.34172	up
BnaCnng38440D	72.3627	86.7976	76.5343	11.7625	15.9524	10.0945	2.93e-11	-2.60344	down
BnaC02g30250D	1.15399	1.21092	1.12774	0	0.089343	0.215205	1.02e-06	-3.10644	down
BnaA01g14720D	5.25583	3.63617	2.67531	36.927	37.6323	32.9898	1.01e-16	3.27091	up
BnaC08g11410D	50.6977	61.0068	47.697	292.074	321.62	353.47	1.37e-07	2.6456	up
BnaC08g23350D	8.01321	16.5531	6.75387	40.9702	42.9577	37.7438	1.42e-06	2.02413	up
BnaA03g48610D	3.65952	3.7875	2.55482	21.0293	19.0717	16.4267	2.59e-12	2.70457	up
BnaC09g00910D	94.4285	60.5946	52.6332	16.3549	18.7219	8.11201	8.7e-07	-2.22272	down
BnaC05g52210D	7.27882	4.13581	3.0161	1.0563	0.921018	1.0483	0.000293018	-2.06232	down
BnaC01g07710D	0.042065	0.07376	2.32338	1201.81	1345.73	1359.69	1.82e-60	10.4206	up
BnaC01g20050D	1.16073	1.17531	1.01676	8.49737	7.81794	7.50375	3.56e-10	2.70604	up
BnaC05g12860D	1.2895	0.393929	0.792668	50.8731	49.6609	55.0143	4.49e-38	5.95187	up
BnaA06g17940D	2.15634	1.10442	1.30413	0.411825	0.212338	0.342202	8.28e-05	-2.17488	down
BnaC03g23770D	26.0035	22.1057	29.2367	1636.19	2717.82	2257.76	2.33e-23	6.44138	up
BnaC01g01330D	10.0807	12.4273	8.99035	64.8039	42.1941	55.9211	8.47e-10	2.43993	up
BnaCnng37830D	5.59809	5.96456	3.42695	2.87506	1.59263	0.414964	1.98e-07	-2.40887	down
BnaC03g62640D	3.98581	5.70833	2.30221	24.6828	24.8965	27.5658	1.56e-10	2.75556	up
BnaC06g14590D	22.7224	17.5885	29.0764	3.91769	4.21018	3.24214	1.3e-05	-2.60205	down
BnaC02g23300D	0.418555	0.656442	0.141564	1.94606	1.75105	1.65692	0.000222548	2.17849	up
BnaUnng03090D	11.585	17.8443	15.6357	3.58771	2.39814	3.25302	9.58e-08	-2.25652	down
BnaC07g25290D	11.021	10.9361	6.5888	3.95526	1.63013	0.75813	2.72e-08	-2.16249	down
BnaA10g00280D	39.3065	63.6072	37.0772	177.31	187.753	189.893	2.93e-06	2.05041	up
BnaA04g08410D	2.1755	1.21722	1.47001	0.492667	0.281039	0.36298	0.000291919	-2.02963	down
BnaA10g07630D	0.146153	0.045656	0.233934	3.09756	2.60491	2.56824	4.41e-10	3.98039	up
BnaC04g55740D	3.37173	6.78147	1.26432	24.3658	30.7097	31.543	7.91e-14	3.01864	up
BnaC04g09100D	3.0205	13.2716	3.92211	30.9033	26.3534	30.1554	9.42e-09	2.28452	up
BnaCnng64120D	0.331037	0.392877	0.3002	2.96241	2.14231	2.44558	1.37e-09	2.89761	up
BnaA02g05390D	0.428046	0.37983	0.33801	1.77579	1.41711	1.74516	0.000680813	2.03161	up
BnaA07g21080D	49.5556	27.4557	37.7842	6.8802	6.68689	5.14937	5.72e-08	-2.76346	down
BnaA01g09370D	8.94304	5.46467	7.20638	2.22894	1.74037	0.783808	9.54e-07	-2.08327	down
Brassica_napus_newGene_10690	3.17268	3.46096	4.08362	0.157181	0.186061	0.699826	1.16e-11	-3.93394	down
BnaA03g33970D	29.8809	38.1086	39.7228	8.30162	8.4997	8.21111	1.46e-07	-2.08805	down
BnaA07g12530D	0.281644	0.114774	0.215178	1.60289	1.09963	1.20468	2.99e-06	2.67473	up
BnaC03g14960D	0.103525	0.138729	0.108616	0.638888	0.712403	0.621592	7.14e-05	2.40125	up
BnaC09g27350D	3.83681	5.08934	2.95669	18.6907	27.4608	20.4826	5.69e-11	2.54221	up
BnaA06g37520D	6.86975	8.8076	4.27612	28.4253	31.7629	33.6771	2.01e-07	2.0148	up
BnaC01g14190D	0.656054	0.997382	1.06224	5.14528	5.92493	8.09785	1.95e-08	2.83736	up
BnaA07g30540D	19.6508	9.64568	13.6549	2.01713	1.80773	3.04424	1.24e-05	-2.59559	down
BnaA05g02530D	1.14091	1.03952	2.52266	6.12158	7.6154	7.13588	0.000148765	2.09953	up
BnaC09g02100D	2.29874	1.90339	1.39414	12.8999	8.72281	9.64897	3.6e-10	2.52677	up
BnaC04g39030D	1.78345	2.52658	1.07304	18.3604	11.2416	13.4405	2.31e-13	3.05549	up
BnaA03g18540D	5.29854	11.4372	9.00754	2.26506	1.99041	0.130431	0.000552207	-2.4087	down
BnaC02g48820D	0.630993	2.54419	1.02768	16.1544	14.6079	19.4403	1.06e-17	3.62628	up
BnaCnng03780D	5.34112	3.89144	4.20059	0.917217	0.472462	0.597179	2.47e-11	-2.90066	down
BnaA06g05020D	3.37222	4.47135	2.66248	16.0137	16.013	17.2884	2.15e-08	2.28338	up
BnaA02g22480D	0.811511	4.85314	0.896582	12.402	14.1517	15.2656	1.18e-11	2.68571	up
BnaC08g25690D	5.9591	4.55485	6.38141	0.435253	0.519658	0.093872	5.67e-09	-3.91335	down
BnaC09g29440D	3.82163	5.38312	3.02169	0.284932	0.19786	1.01258	1.89e-06	-2.86409	down
BnaA09g41100D	5.4263	6.61677	4.69079	0.519784	1.23351	1.16605	4.91e-07	-2.42369	down
BnaCnng05630D	0.22841	0.280079	0.173612	2.37287	1.91841	2.37344	3.45e-07	3.24117	up
BnaA09g06470D	2.70056	1.75728	1.50065	8.76057	8.12169	8.35923	1.71e-07	2.13331	up
Brassica_napus_newGene_15526	0.133626	2.31242	0.210442	4.68558	3.17484	3.78252	0.000133861	2.22627	up
BnaC08g17480D	1.12734	0.961724	0.417465	6.64096	6.06051	5.71016	3.34e-12	2.91251	up
BnaC01g34040D	0.721309	0.687569	0.226042	4.86192	4.19345	3.34566	1.02e-11	3.19408	up
BnaA03g28150D	0.086658	0.753545	0.288514	1.86334	2.4941	1.72394	1.67e-05	2.42928	up
BnaC08g22230D	1.41745	2.49892	1.35629	0.40681	0.214172	0	1.63e-06	-2.96482	down
BnaC08g44330D	19.9779	14.4174	16.1534	3.97127	3.75101	4.43807	1.42e-07	-2.01685	down
BnaA07g13180D	0	0.470653	0	3.75077	1.83198	3.06479	1.23e-09	4.31443	up
BnaC09g17270D	0	0	0.029262	1.3046	1.81652	1.24206	3.05e-14	6.12488	up
BnaA07g01250D	0.348722	0.46202	0.261166	5.34953	8.96366	10.747	1.25e-08	4.48457	up
Brassica_napus_newGene_1814	1.61454	2.85848	2.46941	0	0.359289	0.997646	0.000481412	-2.27872	down
BnaA07g35920D	5.88372	7.5114	4.23266	39.8398	31.8185	47.2521	8.01e-13	2.7833	up
BnaA10g14320D	70.09	132.548	109.519	8.97557	17.7174	14.3879	5.48e-07	-2.88567	down
BnaA06g34600D	5.9458	4.52594	5.48345	0.597173	0.628772	1.11496	1.94e-06	-2.68292	down
BnaC06g43520D	3.25995	3.61933	1.94097	0.584346	0.650867	0.482158	0.000125025	-2.00816	down
BnaA06g39220D	8.91968	21.985	9.20568	68.007	48.4585	55.5949	2.64e-08	2.15726	up
BnaA01g10790D	1.38502	0.826096	1.26589	8.71763	6.8443	8.48577	2.19e-10	2.80359	up
BnaC08g49350D	0.498316	0.559117	0.70389	0.027845	0.121022	0.067223	6.56e-06	-2.88067	down
BnaC03g18140D	3.34005	2.56247	4.67535	40.5036	43.4604	42.4556	9.56e-20	3.57948	up
BnaA02g03120D	0.871255	1.12193	0.278188	16.9393	15.8393	19.6342	6.99e-23	4.52393	up
BnaA02g27300D	0.215721	0.815473	0.155239	2.18797	2.47715	2.42483	9.55e-07	2.68711	up
BnaC08g10420D	4.18837	4.49825	3.82455	18.5393	23.9957	16.487	4.74e-08	2.27029	up
BnaC08g34170D	12.9326	9.09194	14.3156	3.25785	3.14721	1.7049	2.82e-05	-2.14611	down
BnaAnng11640D	1.22759	0.706726	0.964151	0.123509	0.081077	0.193615	1.89e-06	-2.69689	down
BnaA06g39150D	23.6909	17.6212	17.5628	4.21171	2.94932	3.41599	2.83e-06	-2.42475	down
BnaC07g50250D	3.52801	3.39468	2.73835	0.782048	0.556406	0.105261	9.29e-06	-2.69257	down
BnaA05g31720D	0.184384	0.101995	0.074702	10.1843	5.63785	7.27919	2.92e-20	5.85499	up
BnaA01g36120D	6.18108	4.82792	4.22274	0.68841	0.629482	0.911559	2.32e-06	-2.69116	down
Brassica_napus_newGene_13981	0.703382	27.4497	2.53788	70.2811	74.6634	65.191	2.26e-14	2.98825	up
BnaA03g44360D	0.219202	0.364847	0.16314	2.86985	2.11203	2.2768	3.09e-08	3.31624	up
BnaC01g00660D	11.3945	9.9406	14.4741	2.65969	2.59515	2.21639	1.08e-05	-2.24905	down
Brassica_napus_newGene_2292	2.6731	2.4786	1.84736	0.549624	0.431273	0.523377	4.05e-06	-2.16351	down
Brassica_napus_newGene_12226	30.4654	23.9644	30.1576	3.69618	6.89333	6.36558	4.59e-08	-2.19618	down
BnaA10g01160D	0.1368	2.5183	0	8.60804	6.91167	8.80029	1.24e-11	2.99421	up
BnaA02g09590D	19.0043	35.0192	19.6834	3.08646	6.36844	4.43743	1.82e-05	-2.34144	down
BnaC04g32770D	2.27164	1.42602	1.83773	13.1418	9.70594	10.6335	4.91e-11	2.6144	up
Brassica_napus_newGene_1047	0	0	0	3.71528	4.08165	3.62171	6.94e-26	Inf	up
BnaCnng07450D	0.207974	0.475947	0.250126	1.32681	1.69969	1.4082	0.000191198	2.22488	up
BnaA03g43530D	1.8623	3.53844	1.55324	13.4957	10.6669	14.047	1.12e-10	2.53572	up
BnaC08g19430D	71.2472	84.9462	64.9982	262.968	331.588	310.082	1.39e-05	2.0772	up
BnaC02g10050D	13.3573	9.58814	10.8954	63.5928	54.9324	70.8231	2.06e-10	2.44687	up
Brassica_napus_newGene_9950	10.5357	13.0672	10.7001	2.95007	1.35923	3.43903	1.44e-07	-2.09197	down
BnaA10g04840D	0.428686	2.13171	0.31161	26.8637	22.0425	28.495	1.76e-31	4.91369	up
BnaC08g34250D	7.22635	8.20713	5.6996	37.1439	27.6754	30.5575	1.08e-08	2.20875	up
BnaA03g60000D	0.300149	3.54629	0.476879	8.80604	5.46104	4.68538	0.000605129	2.07932	up
BnaC06g33410D	4.15193	5.63375	5.3856	0.477737	0.39316	0.426214	1.39e-09	-3.48984	down
BnaC05g23260D	0.496771	1.05792	0.545512	0	0.044014	0.057062	1.59e-06	-4.07902	down
BnaA02g02530D	0.258487	1.30935	0.670265	7.54208	12.4029	10.1266	6.95e-12	3.82514	up
BnaC07g26570D	8.99365	9.73651	8.75167	1.5974	1.92874	3.03831	3.84e-06	-2.00779	down
BnaC01g41320D	0.305958	0.138724	0.199895	2.9546	1.76029	2.05345	4.78e-11	3.28228	up
BnaA07g16560D	1.00525	0.679282	0.863325	0.210969	0.12935	0.213075	0.000340809	-2.13347	down
BnaCnng22120D	1.68622	2.77851	2.04259	0.411213	0.687273	0.923614	2.29e-06	-2.89739	down
BnaA07g29290D	3.03796	0.867389	1.86202	60.6119	46.7586	58.046	8.23e-29	4.84396	up
BnaC03g23250D	16.8158	8.53117	20.1765	0.544163	0.450209	0.363861	1.65e-06	-5.03742	down
BnaC08g16470D	3.40072	5.46833	1.54465	15.7658	22.4562	13.9199	2.84e-07	2.38301	up
BnaC01g19520D	3.34424	13.889	5.77912	77.9411	70.0681	82.04	2.04e-17	3.37928	up
BnaC04g34300D	4.75231	12.0391	3.52882	49.1417	43.6877	49.0323	1.87e-13	2.87977	up
BnaC08g13070D	0.187779	0.259486	0.07074	0.978678	0.604663	0.859277	0.00035959	2.11338	up
BnaA04g23220D	2.77325	2.19466	1.70537	0.729147	0.099041	0.158822	8.14e-06	-2.60559	down
BnaC03g06750D	3.44156	2.39003	2.51147	0.366295	0.632702	0.58266	4.27e-05	-2.33426	down
BnaC07g30350D	0.043212	0.018835	0.098341	0.673512	0.48378	0.521154	2.25e-07	3.12706	up
BnaA09g30090D	16.5407	22.5057	15.6076	3.34711	4.52072	0.966197	7.05e-09	-2.58904	down
BnaA06g02370D	120.997	52.1494	119.358	2.5786	2.94795	2.04999	1.87e-07	-5.23121	down
BnaC06g10630D	0	0	0	16.6453	14.282	14.5549	4.99e-54	Inf	up
Brassica_napus_newGene_9223	20.1625	16.9603	24.3685	5.28545	4.32743	5.18909	1.19e-05	-2.00182	down
Brassica_napus_newGene_2206	0.362896	0.130164	0.069686	1.2059	0.585275	1.05799	0.000281606	2.39035	up
BnaC09g40690D	2.55963	2.69086	1.47744	11.395	9.39291	10.3151	8.73e-09	2.23941	up
BnaA10g11950D	1.1858	1.14515	0.817025	8.95592	6.78133	6.13144	5.77e-10	2.61896	up
BnaA02g25910D	9.99161	5.79334	9.4589	1.48452	1.68579	1.52212	1.31e-05	-2.4006	down
BnaA09g06900D	1.55319	2.10685	0.814907	0.330657	0.228953	0.298717	0.00015196	-2.29347	down
BnaA03g23280D	1.13182	0.410655	0.727703	2.94262	3.00769	3.23263	7.27e-07	2.18634	up
BnaA06g30230D	0.036914	0.095617	0.021002	0.849426	0.779412	0.587601	2.83e-09	3.7319	up
BnaC04g15130D	18.7774	16.6009	14.0291	416.224	599.159	508.047	3.62e-25	5.00308	up
BnaA05g01930D	0.366411	0.981879	0.396925	2.92809	2.81501	2.35644	0.000112522	2.236	up
BnaC03g73440D	3.33164	5.51918	2.88333	0.6171	1.56829	1.04837	8e-05	-2.00217	down
BnaA09g15090D	116.623	95.9581	146.026	15.7038	17.4157	14.2206	1.3e-06	-2.88417	down
BnaC09g08130D	5.75904	10.8266	5.65117	175.972	124.783	207.63	2.43e-17	4.57145	up
BnaA07g08670D	0.550739	0.420697	0.281417	5.75428	4.3156	3.7097	7.33e-12	3.46393	up
BnaC07g01960D	3.84914	5.58648	2.76248	18.6792	18.6043	14.9559	1.66e-07	2.11298	up
BnaC02g25060D	1.69574	2.65385	1.40772	0.259099	0.223563	0.221837	1.91e-06	-2.85879	down
BnaA02g34030D	122.669	100.804	119.682	6.31464	7.55546	7.28503	7.7e-21	-4.02899	down
BnaA06g40000D	1.54323	1.65959	0.146374	5.90528	7.35069	3.94202	2.08e-05	2.36301	up
BnaA10g09440D	4.01436	5.23086	2.4198	14.5173	16.7639	15.9315	3.81e-07	2.08076	up
BnaA02g34370D	0.042277	0.188732	0.177063	43.551	34.9657	35.6576	4.29e-57	7.97449	up
BnaC05g32390D	3.39872	2.21344	3.46501	0.748588	0.461205	0.53953	3.47e-06	-2.35674	down
BnaA09g47630D	0.379606	1.02256	0.522782	4.44574	2.88789	3.3586	2.19e-09	2.68276	up
BnaA06g07030D	0	0.028163	0.039014	0.73589	1.16152	1.54263	2.68e-13	5.21737	up
BnaA07g28390D	20.9386	39.5234	21.4556	177.683	146.476	154.272	8.57e-08	2.59346	up
BnaCnng20580D	0.158035	1.63453	0.32828	27.8854	43.0854	8.78123	0.00013804	5.17629	up
BnaC09g47020D	24.7584	8.39052	13.7436	84.4084	54.0261	110.972	0.000253803	2.45498	up
BnaC03g68360D	3.53945	2.39849	2.90416	0.808999	0.49791	0.574826	1.43e-06	-2.19673	down
BnaA07g38840D	0.316604	0.122528	0.550142	15.7494	13.2051	14.6677	1.65e-22	5.30149	up
BnaC07g07890D	5.19624	5.95317	2.64057	21.0794	25.8653	17.926	5.9e-09	2.29716	up
BnaA03g55670D	4.99486	9.22691	3.8961	65.8483	57.0977	89.7087	8.5e-13	3.41593	up
BnaC08g25700D	7.24016	6.56934	5.70597	1.07918	1.09929	0.433548	6.09e-06	-2.77493	down
BnaC03g26480D	5.61401	6.46348	4.31042	31.0414	40.7523	35.4757	3.92e-13	2.80585	up
BnaA02g35820D	3.17126	3.13634	1.23436	13.5685	9.44806	9.26452	4.21e-08	2.16465	up
BnaCnng39970D	0.779559	1.45767	0.544538	4.49576	5.54971	3.44487	4.77e-05	2.28625	up
BnaC02g48800D	10.3621	8.65784	12.3382	0.28527	0.439601	0.289898	1.01e-15	-4.8932	down
BnaC06g34640D	0.718701	5.05919	0.527535	30.8411	27.5866	32.3106	3.59e-22	3.94381	up
BnaA04g28420D	0.673081	7.79614	0.449976	85.2697	112.099	103.351	3.11e-34	5.18946	up
BnaA10g01170D	3.66357	0.849031	1.55293	9.95569	11.4132	5.15205	7.07e-05	2.31381	up
BnaC06g01770D	0.514484	1.15849	0.7124	3.206	2.73601	2.69645	4.56e-05	2.05498	up
BnaA08g25370D	0.220199	0.484971	0.272866	1.74792	1.4333	1.48787	1.32e-05	2.28707	up
BnaC09g20430D	3.88494	3.5739	4.7073	28.5488	27.4625	35.73	1.78e-12	2.9268	up
BnaC05g04490D	0.528567	0.559045	0.498562	3.03148	2.29636	4.03518	1.69e-06	2.58738	up
BnaA07g24330D	2.36927	2.46695	1.87333	52.1114	41.9043	60.496	2.55e-28	4.55512	up
BnaA10g16690D	5.93092	13.66	6.34174	40.9678	32.1781	37.2245	2.9e-08	2.14279	up
BnaC09g40440D	0	0	0	247.232	350.193	338.608	3.26e-75	Inf	up
BnaA07g08720D	4.71229	3.57487	2.62323	126.399	134.433	154.57	4.62e-31	5.30206	up
BnaA05g35220D	37.8518	27.4647	35.1508	5.37893	7.79244	5.58704	3e-09	-2.34298	down
BnaA08g05600D	0.257169	0.127929	0	2.69286	1.10282	1.67789	9.59e-08	3.30276	up
BnaA02g24490D	0.387792	1.20367	0.687334	0	0.052588	0.052132	1.63e-07	-3.68301	down
BnaC03g33180D	0.307096	0.90632	0.765276	3.77634	4.90264	2.94766	4.46e-07	2.53942	up
BnaC09g28320D	7.20004	6.46909	2.80024	0.779852	0.439606	1.29608	5.88e-05	-2.59243	down
BnaA03g56650D	15.6522	13.0642	16.0719	2357.99	3383.44	3070.75	1.26e-25	7.64665	up
BnaA07g10080D	13.5114	8.09849	15.2093	3.18236	1.91441	1.81434	0.000350273	-2.41018	down
BnaC05g04880D	0.223418	0.187373	0.258472	1.36131	2.27078	2.14023	4.64e-09	3.0648	up
BnaA05g05660D	20.1199	10.4794	20.1004	4.38839	3.54763	5.28468	0.000143185	-2.45288	down
BnaC07g49690D	0	0.110902	0.181331	5.67371	5.59295	5.47557	2.66e-25	5.60731	up
BnaC02g33670D	5.86392	6.04257	5.72357	72.9095	55.9358	69.3648	7.82e-19	3.51865	up
BnaC01g23810D	2.82447	3.83511	1.70888	11.6205	9.1245	11.9692	5.3e-07	2.05205	up
BnaA06g01090D	7.45906	8.47202	9.86712	38.0519	52.2205	48.3415	1.28e-10	2.44863	up
BnaA09g46240D	0.801287	2.36707	0.560598	35.2213	25.0695	29.7125	3.69e-29	4.66343	up
BnaC08g01910D	6.15657	9.77299	4.42712	1.69937	1.36966	1.2397	4.17e-05	-2.08505	down
BnaC09g01170D	0.958833	1.05342	0.706161	4.13734	3.87654	3.32991	4.27e-06	2.09873	up
BnaC01g38380D	18.8768	27.2281	18.1273	77.8161	121.389	99.5647	4.26e-09	2.26886	up
BnaA03g36390D	11.1229	19.2298	11.0715	2.59299	2.28549	3.5498	1.47e-06	-2.23488	down
BnaC03g14520D	21.7103	12.0962	11.972	1.48499	1.87523	1.99694	2.35e-07	-3.01463	down
Brassica_napus_newGene_66	5.62746	5.23425	6.05463	1.36243	0.997471	1.26041	2.31e-05	-2.18485	down
BnaC04g42440D	10.009	8.83592	5.95397	72.6408	92.6899	113.088	1.15e-13	3.53618	up
Brassica_napus_newGene_5761	25.189	27.9154	30.3598	4.51894	4.47443	4.1615	1.96e-11	-2.64561	down
BnaA05g02610D	4.09333	6.08204	4.9273	0.926662	0.97965	1.24787	2.62e-05	-2.21181	down
BnaAnng35820D	7.89267	10.587	6.54303	38.5821	48.9714	31.0251	1.56e-08	2.28788	up
BnaC04g48630D	2.32261	2.24404	2.76278	0.129369	0.027672	0.125747	2.77e-13	-4.58272	down
BnaC02g13650D	1.97109	1.03332	1.78288	0.255955	0.166181	0.399292	0.000134918	-2.41866	down
BnaC02g08550D	6.86188	7.66982	4.51213	1.56408	1.58085	1.16025	4.37e-06	-2.04906	down
BnaC09g25190D	2.70126	3.4091	1.91769	10.0109	11.7209	10.7121	3.74e-07	2.08023	up
BnaA02g31270D	2.90379	3.33054	2.63448	0.403888	0.343644	0.775713	5.22e-06	-2.47939	down
BnaA10g23750D	0.0896	0.733351	0.320604	2.26945	2.5835	1.35502	5.52e-06	2.47467	up
BnaC07g46430D	0.240427	0.120853	0	1.49017	3.24579	2.09534	1.89e-06	4.23618	up
BnaA01g01570D	0.752946	0.087116	0.206609	25.1399	27.0232	30.2712	1.09e-40	6.3044	up
BnaC01g20110D	0.242328	0.385341	0.162492	1.62107	1.23663	1.21185	9.22e-05	2.16924	up
BnaA09g42620D	4.20227	4.16519	4.18306	25.6415	28.3301	26.7095	1.13e-12	2.71714	up
BnaA06g09870D	0.070028	0.060214	0.066523	0.351801	0.225901	0.383031	0.000146286	2.29382	up
BnaC04g25350D	12.2305	20.0811	10.1242	50.6757	57.8043	54.3205	2.29e-07	2.00135	up
BnaA09g52830D	0.733153	0.464966	0.126303	4.12521	4.08079	3.71672	1.03e-09	3.2438	up
BnaA02g36210D	5.88227	5.78249	5.56625	30.5927	27.8369	31.6706	3.03e-09	2.27665	up
BnaA06g22310D	16.5001	15.2799	18.1118	3.76312	2.63916	3.95289	3.02e-08	-2.2383	down
BnaC03g59300D	2.76957	2.84041	3.76503	0.380802	0.926279	0.233366	3.69e-06	-2.36377	down
BnaA06g31950D	6.52974	7.12989	6.50896	3.00332	1.54941	1.17982	6.28e-06	-2.0104	down
BnaA02g04780D	0.921683	0.980668	0.822863	7.30497	10.1823	9.60915	5.59e-17	3.34934	up
BnaA03g03760D	2.35782	1.72838	2.38802	0.186744	0.625945	0.544408	0.000208684	-2.19247	down
BnaC08g36260D	1.60663	1.96968	1.50968	0	0	0	2.58e-17	#NAME?	down
BnaC05g00420D	3.18737	3.53011	2.41071	15.6077	13.2657	15.6088	3.38e-09	2.31225	up
BnaA08g06520D	30.8854	27.0052	33.9389	1.63953	2.58308	2.44843	5.7e-18	-3.68484	down
BnaC03g06450D	2.59992	5.38378	2.53726	0.296885	0.741555	0.612207	0.00058178	-2.57587	down
BnaAnng16820D	11.7597	18.6945	8.23018	56.5639	63.4677	52.3078	7.76e-09	2.21986	up
BnaC07g26280D	2.9655	13.2316	3.03726	131.554	121.014	154.116	5.22e-25	4.52477	up
BnaA07g07320D	0.331994	1.54037	0.496496	5.3543	4.10562	3.17234	2.61e-08	2.25771	up
BnaA06g26030D	1.43545	1.98341	0.85842	7.76617	9.39906	8.4286	7.31e-10	2.6216	up
BnaA01g01760D	2.08528	2.88996	2.59856	0.093544	0.779416	0.053027	5.02e-07	-2.94756	down
BnaAnng22300D	22.5922	12.2224	17.8013	2.74573	3.9666	2.64171	3.83e-06	-2.45316	down
BnaA02g34800D	0	0	0	3.10763	2.1645	3.08989	6.74e-19	Inf	up
BnaA06g09590D	0.247703	0.577005	0.422389	2.52905	2.472	2.65737	6.28e-07	2.50524	up
BnaCnng39400D	2.42826	1.74507	1.91859	0.087713	0.05925	0.145384	9.64e-10	-4.07965	down
BnaCnng27820D	1.98889	2.49119	1.55434	14.3145	11.1148	11.8841	5.12e-12	2.67406	up
BnaC03g24830D	0.241694	3.06998	0.075372	15.5565	23.0302	19.9899	6.74e-20	4.21591	up
BnaA09g43500D	0.36764	0.562869	0.459572	2.67258	2.13632	2.27266	1.76e-05	2.14927	up
BnaA01g19880D	0.209888	0.65016	0	3.60838	4.99207	6.02209	5.6e-12	4.19995	up
BnaCnng57460D	0.831667	2.49199	0.783742	11.8954	10.017	9.0473	1.02e-08	2.89609	up
BnaC09g22760D	29.8802	19.4385	26.2372	4.7361	6.72412	5.9951	1.74e-07	-2.08086	down
BnaC05g22340D	0.970214	1.19535	0.438276	4.69153	4.48235	3.86273	2.79e-07	2.38141	up
BnaC03g23970D	18.9582	10.8726	21.8209	0.728549	0.872346	1.05949	1.24e-21	-3.86431	down
BnaAnng23050D	1.46571	6.14478	2.33188	0.059637	0.022592	0	0.000310704	-6.68705	down
BnaC03g22340D	0.974095	1.45956	1.55296	0.083137	0	0.111201	1.81e-10	-4.20317	down
BnaC09g49190D	0.587445	0.346161	0.345103	2.41575	1.77434	3.55239	2.25e-05	2.44601	up
BnaA05g04600D	3.80073	3.32738	1.7125	23.5991	22.3222	19.253	6.14e-14	2.94943	up
BnaC04g35220D	1.68432	1.24933	1.25483	6.54593	6.28566	6.64528	4.44e-07	2.24573	up
BnaC03g39090D	2.39113	4.80076	3.5207	0.566119	0.792	0.819651	6.59e-05	-2.25523	down
BnaC07g39210D	6.48224	5.9521	4.10788	50.7141	42.4817	53.0888	2.64e-15	3.12598	up
BnaA03g22010D	1.49805	0.712536	1.13606	0.132061	0.300624	0.10055	7.13e-05	-2.42428	down
BnaCnng46790D	25.1198	17.6778	29.462	1.11829	2.73489	0.868059	2.27e-08	-3.90186	down
BnaC08g23500D	2.67937	5.07316	2.40042	13.8035	17.224	17.4762	6.38e-09	2.28816	up
BnaC09g40250D	0.974658	1.79792	1.71615	0.112408	0.921236	0.27529	0.000108914	-2.40692	down
BnaC09g02830D	5.30235	4.81515	4.91507	1.30947	0.719575	1.21157	2.79e-07	-2.0934	down
BnaA09g13770D	0	1.11464	0.061603	2.40098	1.80947	1.96954	2.78e-06	2.54816	up
BnaA09g23860D	1.47109	1.77661	1.09339	6.41495	5.72643	5.43547	1.51e-05	2.05845	up
BnaC08g14740D	0	0.053375	0.099206	1.00507	0.859965	1.24322	1.41e-10	4.02259	up
BnaC02g07170D	0.387426	1.25233	0.808471	2.73586	2.65978	2.51232	4.29e-05	2.11619	up
BnaA10g10590D	1.38856	3.59267	1.06092	12.467	14.2646	13.8035	6.68e-13	2.82468	up
BnaA05g05370D	36.4976	35.1224	30.7453	7.78845	6.03599	5.05854	5.77e-10	-2.39909	down
BnaC08g43670D	1.45568	1.43736	0.7961	0.408798	0.069189	0.084256	2.28e-06	-2.84068	down
BnaA06g14580D	14.3695	24.8131	11.3765	91.567	123.063	94.7009	9.39e-12	2.67713	up
BnaC03g62770D	0.30905	0.486244	0.385308	1.43594	1.25214	2.08657	8.5e-07	2.58373	up
BnaC04g24610D	4.85225	1.50141	2.95715	17.0167	12.8613	16.3141	6.11e-09	2.33952	up
BnaA05g03420D	6.55764	104.567	13.1757	256.726	408.735	362.438	2.23e-09	3.15631	up
BnaC03g18600D	17.4685	21.0159	13.9649	194.292	178.38	225.318	2.92e-16	3.56105	up
BnaC05g06700D	0.661646	0.322702	0.220266	1.92081	1.83719	2.16656	3.95e-05	2.33483	up
BnaA07g30180D	9.1507	8.98515	11.5366	1.86018	2.22279	2.84506	0.000141069	-2.0543	down
BnaCnng06840D	0.207178	0.292542	0	3.22587	4.80667	2.98137	5.48e-12	4.17779	up
BnaC07g29440D	0.955612	0.928214	1.10645	0.1767	0.137232	0.235557	0.000123083	-2.28236	down
BnaC02g05930D	0.120568	0.144473	0	4.27433	5.09348	4.46452	8.03e-14	5.58667	up
BnaA03g16430D	0.078386	0.279002	0.02241	3.29929	3.97618	2.21367	2.57e-14	4.53744	up
BnaC08g35370D	2.78015	13.4637	6.38079	19.9385	39.4593	22.8658	2.03e-06	2.97651	up
BnaC07g21820D	0.555766	0.993011	0.318094	5.00904	6.67975	5.42449	2.67e-10	3.23065	up
BnaA08g20670D	9.20816	7.03721	7.00249	0.39695	1.38495	0.332249	3.77e-09	-3.35934	down
BnaA10g03290D	8.79724	6.60698	11.0376	0.220565	0	0.242406	8.85e-13	-5.5951	down
BnaC06g07620D	2.70876	1.89935	3.2567	0.311809	0.209219	0.19207	4.03e-07	-3.34019	down
BnaC02g39030D	4.15461	7.44784	4.52211	0.660066	1.60246	0.919775	3.82e-05	-2.21136	down
BnaC07g17140D	4.04419	3.93047	5.81239	1.19773	0.766412	0.839006	8.34e-05	-2.25363	down
BnaA10g24180D	0.367073	0.452957	0	272.949	113.92	143.956	1.31e-15	9.33322	up
BnaA05g18750D	0.586312	0.84745	0.954219	10.014	5.13528	8.80184	7.09e-09	3.31184	up
BnaC01g00670D	1.82955	1.36028	0.963112	0.246524	0.154735	0.306148	9.52e-06	-2.4508	down
BnaC05g13930D	13.5258	17.9148	9.29159	60.0929	53.2476	53.9043	1.31e-06	2.09603	up
BnaC03g08730D	4.54807	4.32084	3.28242	0.189282	0.404556	0	1.14e-09	-4.25738	down
BnaC07g01170D	1.72689	1.02567	1.07656	0.340556	0.129213	0.236149	4.84e-06	-2.37495	down
BnaC09g22450D	39.0484	33.5005	40.5037	6.23393	6.14263	6.31129	1.08e-09	-2.38926	down
BnaA04g11780D	0.949726	0.98058	0.588994	3.65923	6.78518	4.79071	1.85e-06	2.59833	up
BnaA08g15870D	9.96718	11.4278	8.17001	41.4485	37.7527	38.6798	1.9e-06	2.04086	up
BnaA01g19110D	5.36731	5.51698	6.75914	70.6651	92.5081	63.9898	2.73e-21	3.69623	up
BnaC05g11140D	1.28817	4.54551	0.198494	11.2127	11.3926	10.28	2.79e-07	2.54621	up
BnaA05g00540D	5.8345	5.02628	2.64637	23.5228	20.5281	20.8108	4.99e-09	2.32689	up
BnaC03g56240D	18.8879	11.6594	18.6029	106.255	88.7681	106.47	1.25e-07	2.50527	up
BnaC05g34570D	1.22538	1.44224	0.428974	10.265	9.82347	9.2909	5.17e-16	3.32202	up
BnaA08g01560D	4.45356	7.04101	3.7697	19.2821	25.5402	23.2117	4.52e-08	2.21216	up
BnaA09g18890D	3.03382	1.79382	1.79042	11.9675	9.35771	13.4826	1.86e-09	2.43642	up
BnaC04g40280D	0.439551	0.461917	0	1.28258	1.16921	1.43623	0.000474473	2.22452	up
BnaA05g34370D	0.330047	0.550585	0.57709	2.43684	4.2759	3.08023	5.35e-07	2.75333	up
BnaAnng13040D	0.033902	0.114103	1.17636	599.075	660.519	546.814	1.82e-60	10.2292	up
BnaA01g28910D	2.34052	2.33067	0.508963	6.37574	12.6572	6.34765	0.000906045	2.166	up
BnaC04g50910D	3.12916	1.90494	2.52307	0.387527	0.810533	0.056836	2.47e-06	-2.88209	down
BnaC06g33850D	1.48119	1.68876	0.800888	10.8703	5.75448	8.52887	2.3e-08	2.66126	up
BnaC05g04900D	6.52244	5.72382	4.39345	0.855818	0.60354	0.69338	1.56e-07	-2.87439	down
BnaC08g39700D	0.593738	2.26499	0.262651	12.3816	11.1525	12.7443	2.86e-17	3.63406	up
BnaA05g18840D	0.240647	0.240703	0	1.5818	2.03043	0.997981	7.16e-07	3.32847	up
BnaC01g03690D	7.5952	5.74377	6.38066	32.6744	31.2694	33.3575	3.6e-09	2.43466	up
BnaA03g50070D	6.71194	2.34651	3.36859	26.2993	32.032	28.3068	5.99e-13	2.83667	up
BnaC01g40700D	8.73397	7.90287	8.00558	1.69312	2.64352	1.35008	6.75e-06	-2.07268	down
BnaC05g10440D	1.25683	0.834694	1.0353	0.065085	0.051344	0	2.17e-11	-4.59617	down
BnaA05g25030D	2.52013	1.94989	2.98907	46.8636	33.6637	42.2267	2.07e-23	4.01586	up
BnaC07g47550D	13.9627	13.5451	9.95457	0.924503	2.22035	2.3474	5.58e-07	-2.67233	down
BnaC09g22310D	20.2013	49.6686	21.3733	163.768	162.393	169.802	2.01e-07	2.50467	up
BnaA03g25790D	13.052	8.41865	11.8168	2.34853	2.17235	1.68942	2.91e-08	-2.39878	down
Brassica_napus_newGene_12707	1.93571	2.5987	2.94579	0.456441	0.292603	0.953974	0.000582996	-2.06355	down
BnaA01g03080D	0.090971	0	0.034892	1.84122	3.32499	3.0704	1.1e-12	5.47492	up
BnaA09g29760D	1.08782	0.810824	1.53504	0	0.151744	0.190774	0.000327631	-3.19277	down
BnaC08g08610D	0.134849	0.855488	0.1738	2.75654	3.52733	3.11238	3.35e-09	3.08426	up
BnaA10g09420D	0.217545	0.163248	0.228416	15.6043	20.8363	16.9179	6.23e-42	6.39243	up
BnaA10g30330D	0.833853	0.635428	0.292635	4.99297	4.11508	2.41017	5.48e-07	3.12083	up
BnaCnng44960D	32.8337	35.8965	32.2101	3.0674	3.67395	4.50584	1.07e-15	-3.21871	down
BnaC03g18150D	3.32696	3.07461	4.38642	31.63	33.5976	37.2609	7.5e-17	3.26045	up
BnaA03g07090D	6.65663	17.6492	5.75319	45.1618	56.5232	47.6595	9.38e-10	2.40076	up
BnaA07g33880D	182.072	166.679	202.209	32.9879	50.5782	38.7219	1.93e-07	-2.14386	down
BnaA09g00200D	12.6313	13.1843	11.8897	0.651195	0.72029	0.424902	3.31e-22	-4.18679	down
BnaA05g00520D	20.1642	25.3637	19.8887	1.89137	1.99026	2.30825	1.41e-17	-3.34966	down
BnaUnng00010D	1.63491	2.10314	1.012	8.12069	9.29273	10.4309	1.46e-08	2.60617	up
BnaC01g01500D	2.93632	0.229123	0.26859	14.3233	8.54358	5.50533	0.000612813	3.11187	up
BnaA04g01900D	2.95924	3.93279	0.935081	18.6625	16.1095	15.6614	8e-12	2.77818	up
BnaCnng40670D	1.01199	1.38191	1.15766	0.322778	0.153633	0.277084	0.000286929	-2.15447	down
BnaC02g15280D	0.102662	0.056739	0.10089	5.2876	4.87259	10.7154	2.5e-07	6.17786	up
BnaA09g46460D	4.60041	4.02957	2.47454	21.3751	13.7818	12.3782	5.87e-07	2.14644	up
BnaA04g29550D	5.76532	4.53961	3.89267	40.2769	36.9595	46.7971	2e-15	3.16991	up
BnaC03g34400D	0.069583	0.259556	0.040485	3.2365	2.95001	3.04533	1.39e-17	4.62711	up
BnaA03g37390D	47.2917	44.3295	49.4972	229.402	175.685	198.327	1.35e-05	2.11991	up
BnaCnng18230D	21.4099	18.4319	22.8365	4.21913	3.67721	3.91747	5.37e-08	-2.37122	down
BnaA03g27740D	1.18668	0.800929	0.392571	8.68441	6.73187	7.25799	6.75e-11	3.30816	up
BnaC09g45980D	1.58913	0.362677	0.986188	4.38195	2.98298	4.99396	3.09e-05	2.07631	up
BnaA10g08330D	5.03845	9.72744	4.01794	24.1065	37.0711	29.2553	1.51e-07	2.21587	up
Brassica_napus_newGene_9770	9.71116	9.41568	9.48686	1.42414	1.30857	2.74059	1.84e-06	-2.30188	down
BnaC09g05450D	10.4799	9.53054	9.94768	45.2109	33.3478	42.0732	1.43e-06	2.07717	up
BnaA09g27850D	1.23186	1.14729	1.23348	0.236445	0.111573	0.44251	0.000290285	-2.12498	down
BnaA01g26650D	1.26219	0.915919	0.605201	4.7382	4.93875	2.95937	6.79e-06	2.05684	up
BnaA03g42900D	8.90442	4.92246	7.08264	0.777546	1.04829	0.902978	8.76e-08	-2.89075	down
BnaC06g30100D	0.381724	0.277978	0.850614	83.1958	62.6338	78.0927	6.63e-44	7.03602	up
BnaA06g32920D	1.15685	1.35063	0.576975	3.87754	4.9459	5.19194	5.7e-07	2.42355	up
BnaA07g33220D	1.16875	3.15527	1.45318	7.96914	8.92266	7.16887	1.13e-05	2.10542	up
BnaC03g12510D	1.10206	0.785956	0.583614	0.212794	0.153701	0.068393	6.46e-05	-2.38623	down
BnaA03g53010D	18.6193	14.5149	11.9397	90.3415	55.7427	87.6316	4.6e-08	2.42738	up
BnaC06g21530D	10.4948	7.02745	11.7693	2.60609	1.81218	1.59863	8.74e-05	-2.24712	down
BnaA10g02710D	0.559549	0.260463	0.224019	2.84266	2.21144	2.20933	5.56e-08	2.82903	up
BnaC02g48700D	0	0	0	2.10551	1.76235	1.97833	8.82e-25	Inf	up
BnaC06g05650D	3.40452	4.65558	2.34925	38.2875	38.3674	37.8511	7.37e-19	3.51532	up
BnaAnng15090D	2.16428	1.79035	1.20043	10.1733	7.78472	8.70279	5e-10	2.42293	up
BnaC03g51130D	1.23761	1.65534	1.48972	7.7592	7.93998	7.78079	1.33e-06	2.43742	up
BnaC08g26820D	1.36172	4.17446	1.4341	14.1094	10.1168	10.3769	5.95e-09	2.38346	up
BnaA06g18760D	3.63729	2.26219	2.82537	0.71795	0.380245	0.630701	9.85e-05	-2.2222	down
BnaA09g40100D	1.47747	0.840784	0.974172	0	0.069853	0.11483	6.53e-08	-3.48447	down
BnaAnng34150D	14.0695	8.48008	11.9446	3.79099	2.43446	1.40532	6.02e-06	-2.15771	down
BnaA09g18880D	2.59633	1.91589	1.74927	13.1662	10.82	12.351	1.3e-10	2.4845	up
Brassica_napus_newGene_5340	14.8349	14.3658	9.58391	57.5177	59.3976	52.3824	3.87e-08	2.17858	up
BnaA08g06260D	20.6795	20.2922	21.1927	103.948	101.938	119.955	2.91e-09	2.42205	up
BnaA03g32490D	1.88067	1.17597	0.512282	5.59244	6.36863	4.89197	3.98e-07	2.30954	up
BnaA01g34520D	0.622177	0.960504	0.22477	5.12587	4.4576	4.57937	1.82e-10	2.94448	up
BnaC03g27230D	2.26825	2.62005	2.89107	0.696665	0.920315	0.60725	3.83e-05	-2.50102	down
BnaC04g15570D	0.284795	0.150912	1.63692	7.01603	7.68349	4.38321	5.82e-10	3.101	up
BnaA08g06290D	10.9198	13.6855	7.51164	1.69868	2.4298	1.47259	9.85e-08	-2.45032	down
BnaC04g51860D	0.132386	0.784671	0.890473	1.95505	3.32312	1.85665	8.53e-05	2.45247	up
BnaC03g66580D	0.774798	1.57576	0.746131	4.81145	5.072	4.84241	1.18e-05	2.07282	up
BnaC04g40580D	23.3946	21.4021	15.2387	3.88181	3.94368	4.37834	3.02e-07	-2.23041	down
BnaAnng08260D	0.393925	0.302311	0.108204	2.81238	1.92712	2.0022	1.29e-05	2.66759	up
BnaA03g20510D	0.800842	5.33275	0.558528	12.1017	12.5808	11.6812	4.71e-10	2.54255	up
BnaA07g20940D	0.112439	0.0315	0.067894	2.43024	2.36754	1.41471	1.25e-12	4.59246	up
BnaA09g33120D	2.29072	5.19614	3.73923	16.6414	17.6477	17.2746	2.29e-08	2.23059	up
BnaC08g03150D	2.35331	2.16853	2.22725	9.49148	8.85175	9.07504	3.56e-07	2.01278	up
BnaA01g03040D	0.663553	1.03337	0.527101	14.3026	13.2383	13.9191	1.45e-18	4.22474	up
BnaA05g34700D	4.50005	4.33715	2.71126	1.23765	0.73657	0.068002	1.25e-05	-2.4369	down
BnaA03g55730D	3.72528	2.95261	2.80187	0.91723	0.779605	0.410374	8.3e-05	-2.00482	down
BnaC03g69650D	1.01144	1.2489	0.982497	10.5423	8.02436	6.93809	9.48e-14	2.94594	up
BnaC03g15510D	0.115724	0.262998	0.410156	7.56493	6.82816	6.0985	1.97e-25	4.5752	up
BnaC04g33290D	0.486141	1.76022	0.383002	3.38759	4.82284	4.42407	8.82e-07	2.35436	up
BnaC06g13910D	19.0705	23.3137	18.0929	96.6504	70.7143	81.5909	2.47e-07	2.08458	up
BnaA01g12380D	9.14699	16.9614	18.532	2.36868	4.0385	2.26317	0.000594602	-2.38393	down
BnaC07g26320D	0.208532	0.25994	0.030109	2.37381	3.22724	2.51472	1.11e-12	4.04653	up
BnaA10g17580D	1.05728	1.50325	0.602077	6.38715	7.02094	6.41775	4.73e-11	2.6815	up
BnaA10g27940D	15.6121	17.3335	13.5423	2.6891	3.60702	4.03904	3.51e-05	-2.10219	down
BnaA05g24000D	17.0884	22.9477	17.5302	57.963	93.4898	76.0162	0.000198437	2.15124	up
BnaA09g32780D	0.09073	3.39581	0.092227	5.72496	5.81902	7.05243	4.85e-05	2.47064	up
BnaA01g27890D	0.780352	3.88674	0.668423	28.3858	28.381	33.9975	4.85e-25	4.23544	up
BnaA07g27170D	0.515695	0.656615	0.110677	46.553	43.4551	56.1084	6.6e-36	6.75489	up
BnaA05g00320D	32.4933	43.8163	40.9197	5.89099	8.31649	10.1119	1.47e-08	-2.22471	down
BnaC03g00060D	25.3316	67.0979	21.6711	192.106	274.176	219.495	6.39e-10	2.66023	up
BnaA10g20530D	87.0099	224.813	88.2509	1418.75	1568.61	964.821	3.38e-11	3.36335	up
BnaA03g09920D	22.5554	15.9255	20.7841	77.8888	97.9408	89.8657	8.4e-09	2.19243	up
BnaC06g21160D	4.98545	3.32975	2.39108	21.1155	14.4037	15.8084	4.07e-09	2.30788	up
BnaA06g21330D	37.4136	72.6462	39.4741	181.263	224.572	211.313	2.02e-05	2.07553	up
BnaA01g22800D	0.514422	0.723666	0.271516	4.64552	4.75829	5.36714	1.51e-10	3.04086	up
BnaA07g05580D	3.6461	2.59359	4.30443	15.8202	18.5388	17.5757	3.04e-09	2.32214	up
BnaA05g17520D	0.46322	0.439361	0.670079	3.19054	2.94532	3.94328	2.02e-06	2.33453	up
BnaA09g19550D	0	0.201391	0.072349	15.7261	9.60621	8.54607	3.44e-20	6.78732	up
BnaC02g21030D	1.70003	2.95316	1.7454	0.726123	0.444712	0.277154	0.000842498	-2.00601	down
BnaC08g15370D	14.8062	19.7025	14.1095	4.25773	3.31425	3.55952	4.6e-08	-2.08465	down
BnaAnng07320D	28.904	50.5262	36.5445	6.24047	9.4993	7.74628	2.78e-07	-2.25895	down
BnaA02g33410D	1.34209	2.21008	1.82654	25.0987	19.0403	22.7828	1.67e-20	3.65961	up
BnaCnng64860D	12.2953	21.1367	14.9288	3.00719	4.07831	2.46404	3.08e-05	-2.16362	down
BnaA09g13950D	2.13034	1.61377	1.90612	0.241341	0.37861	0	6.98e-07	-3.17297	down
BnaA02g34610D	10.8087	17.6685	19.6828	3.1061	2.92247	3.21561	0.000102825	-2.36096	down
BnaC03g32850D	9.55424	20.7798	4.82322	114.559	94.4066	115.736	4.32e-14	3.24132	up
BnaC07g10070D	3.09948	2.45568	2.05463	0.25563	0.925418	0.137453	0.000125982	-2.40728	down
BnaC07g42780D	7.89609	5.34575	8.94678	0.934851	0.868979	1.03547	4.11e-07	-2.95668	down
BnaA03g34110D	128.255	27.781	81.528	4.291	3.78116	1.0724	0.000496802	-4.65532	down
BnaC04g40820D	2.31953	2.08295	5.02227	25.3049	22.831	23.6249	1.43e-14	2.90191	up
BnaA01g37370D	13.3598	21.074	19.6586	80.6963	84.2946	88.6689	3.64e-08	2.25673	up
BnaA05g07610D	0.085983	0.144808	0	1.00659	0.747051	0.694383	2.28e-07	3.42984	up
BnaA09g27070D	1.50547	0.705219	0.581681	3.91726	4.16036	4.71256	1.21e-05	2.2428	up
BnaA08g20830D	1.04103	1.60829	0.907441	0.024452	0.472148	0.238895	0.000507212	-2.15578	down
Brassica_napus_newGene_15433	6.19351	5.98672	5.18899	0.263811	0.133144	0.718768	3.94e-16	-3.72674	down
BnaA01g06490D	1.63703	1.39708	1.90164	443.52	514.85	589.121	2.37e-57	8.26098	up
BnaC09g36690D	3.28516	2.91787	3.9333	24.8875	24.3425	20.339	2.89e-12	2.75397	up
BnaA09g41660D	1.98681	6.59941	2.5572	26.0291	19.682	24.8019	2.84e-12	2.72056	up
BnaC04g23460D	4.13643	2.68853	2.18447	21.9224	16.509	15.1038	5.32e-11	2.61351	up
BnaA09g35910D	5.63553	2.83875	3.89974	1.25901	0.635157	0.583008	0.000126201	-2.28921	down
BnaAnng23920D	19.1094	18.006	14.7776	73.4332	69.822	75.8732	3.86e-07	2.12289	up
BnaA01g28520D	0.662074	0.53061	1.36445	4.42622	4.83837	3.46569	2.51e-05	2.27544	up
BnaC01g10080D	5.53523	4.03839	7.28962	0.573149	0.977179	0.90543	0.000202848	-2.73314	down
Brassica_napus_newGene_6084	0.105298	0.293357	0.133228	2.51838	2.96583	2.38118	4.25e-09	3.24057	up
Brassica_napus_newGene_781	4.47422	6.13231	5.28277	0.710333	1.39801	0.268013	1e-07	-2.64966	down
BnaC06g05600D	2.47401	1.94578	3.02928	0.332578	0.551777	0.800916	0.000768572	-2.05832	down
BnaA05g09180D	30.016	17.3193	31.7362	0.967044	1.3167	1.01163	3.47e-09	-4.55459	down
BnaA01g22610D	0	0	0	0.728974	1.01809	0.45669	1.2e-17	Inf	up
BnaCnng49870D	0.339331	0.53629	0.239777	2.04772	1.77613	2.05694	2.1e-05	2.40903	up
BnaA01g11880D	0.108393	0.073798	0	1.9992	1.60482	1.80249	1.95e-11	5.18941	up
BnaC04g09030D	0	0.319267	0.118716	0.787808	0.921471	0.952582	2.6e-12	5.30078	up
BnaC04g54210D	2.91819	3.30316	1.1368	12.6552	11.6167	10.066	1.65e-05	2.27829	up
BnaA07g16450D	1.62594	2.96707	1.01891	10.4416	8.26558	8.96671	1.85e-06	2.34611	up
Brassica_napus_newGene_16525	3.39981	2.1394	1.66034	0	0.43525	0.465515	3.88e-06	-2.90454	down
BnaA07g30190D	1.3273	1.08633	0.897759	8.70216	4.9222	5.56651	3.26e-07	2.55238	up
BnaA03g16600D	2.73905	1.81805	2.03937	0.581958	0.421807	0.388451	0.000163918	-2.16213	down
BnaC05g22080D	1.1164	0.94753	0.329139	4.02812	5.34855	5.14905	1.91e-07	2.58913	up
Brassica_napus_newGene_14216	0	0	0	0.888396	2.38792	1.29775	7.41e-11	Inf	up
BnaC04g30500D	4.64504	4.32874	5.7194	0.606383	1.19067	0.853722	2.49e-09	-2.67302	down
BnaA04g18090D	1.79053	2.36445	1.19294	8.46372	5.83342	6.69863	1.26e-06	2.02335	up
BnaC04g10590D	66.9945	41.6678	74.5621	3.14338	3.62339	3.02479	1.02e-08	-4.2107	down
BnaC07g40900D	9.85364	6.72507	8.36191	40.5835	34.5984	30.2947	5.01e-08	2.13503	up
BnaA09g07370D	1.73693	1.60589	1.05457	0.057709	0.197561	0.138683	2.13e-07	-3.30142	down
BnaC08g03190D	27.2055	25.6095	18.2185	105.061	103.062	94.4946	1.44e-06	2.19709	up
BnaC04g18650D	3.13174	3.08693	2.06218	0.583036	0.406495	0.839149	7.94e-05	-2.01106	down
Brassica_napus_newGene_13381	2.93454	1.884	3.16023	0.244341	0.348912	0.216928	8.61e-07	-3.23029	down
BnaA01g00320D	0.041832	0	0	2.65274	1.79473	2.29097	1.13e-17	6.89662	up
BnaC08g13920D	23.6675	21.3966	22.8771	1.13419	1.63132	1.11468	1.61e-23	-4.09399	down
BnaAnng18280D	0.136109	0.085797	0	3.0355	4.2942	4.33505	2.44e-18	5.74268	up
BnaC05g30500D	0.637085	1.3826	0.480749	11.8937	6.993	11.585	4.59e-12	3.641	up
BnaA01g29010D	0.385679	0.526302	0.337725	3.64206	4.97466	2.95382	2.09e-10	3.22468	up
BnaC06g21580D	3.6738	4.20831	3.5747	0.583432	0.681697	1.03002	2.39e-05	-2.24166	down
BnaC07g27700D	13.407	15.1341	6.97654	61.2247	62.1947	54.1414	6.68e-09	2.38296	up
BnaA05g09030D	1.68706	0.418622	0.909648	6.20074	4.63775	5.04417	2.19e-08	2.43613	up
BnaA02g07850D	4.39085	3.91074	3.49051	0.392374	0.670669	0.554909	4.89e-07	-2.72798	down
Brassica_napus_newGene_4327	2.4362	3.8423	1.70553	0.334143	0.523285	0.572354	1.77e-05	-2.2368	down
BnaA02g30530D	5.23481	4.2315	3.43469	18.9592	20.9151	19.7519	1.42e-09	2.33021	up
BnaC09g04940D	12.8038	10.9177	10.2447	1.92129	1.56191	1.16543	1.73e-09	-2.83059	down
BnaC07g49540D	5.85191	3.67689	6.8022	1.06319	1.14848	1.01255	0.000455745	-2.32504	down
BnaC09g12290D	3.55006	4.39965	0.812875	12.9173	10.7221	10.8351	0.000402376	2.05925	up
BnaC02g13200D	6.16878	2.96294	5.42751	0.992394	0.744787	0.672832	0.000414093	-2.28958	down
BnaA09g05400D	18.775	11.1165	14.0825	2.90716	2.76669	1.32195	1.25e-08	-2.61566	down
BnaC05g30560D	8.27195	6.8531	4.37129	0.475935	0.966931	1.18285	1.78e-09	-2.73998	down
BnaC08g49850D	7.11348	2.16706	4.20433	25.9951	16.3197	21.39	5.98e-09	2.26569	up
BnaC06g15670D	19.4146	12.3704	15.0705	2.62207	1.6482	1.52481	1e-14	-2.99615	down
BnaC03g25710D	44.5264	29.9137	38.4427	5.4918	3.49895	2.98672	5.59e-12	-3.2021	down
BnaC08g26410D	2.57347	1.49673	0.595616	10.5139	8.80502	8.4849	2.8e-10	2.59159	up
BnaC08g26510D	15.8167	12.5623	19.0491	193.03	149.645	191.381	2.06e-13	3.52273	up
BnaC03g16790D	0.257804	0.089441	0.078096	2.57491	2.00382	2.3472	5.95e-13	4.02797	up
BnaC01g03560D	2.29713	2.73431	1.67978	11.4986	11.2114	9.40071	4.89e-09	2.30601	up
BnaA03g34850D	4.55236	4.78006	2.79028	22.0179	22.6017	18.4721	2.97e-10	2.42798	up
BnaA09g06090D	2.40243	2.41232	2.33092	19.5608	14.5683	16.4315	4.33e-12	2.83928	up
BnaC08g11070D	2.32465	3.60876	2.6621	0.39185	0.725416	0.705668	0.000187266	-2.08231	down
BnaA09g45010D	0.295258	0.291539	0.109328	2.42031	1.4042	1.36678	2.07e-07	2.9308	up
BnaC07g22910D	0.390615	0.866684	0	38.8733	15.7407	28.6304	2.7e-11	6.12661	up
BnaCnng21650D	0.528954	0.12062	0.195466	1.88994	1.57477	2.05606	5.35e-06	2.73933	up
BnaA04g05790D	28.7274	17.085	27.3696	5.42816	3.64368	4.30892	4.56e-06	-2.433	down
BnaA01g16010D	1.28633	1.06587	1.1884	0.36412	0.217863	0	7.74e-05	-2.42296	down
BnaA03g01910D	4.1651	4.62738	2.65233	31.2871	23.2213	26.1808	2.18e-13	2.86923	up
BnaA02g36690D	19.6026	28.8345	32.7935	199.714	241.413	252.052	1.19e-15	3.11154	up
BnaA08g30360D	43.7773	50.0828	50.2912	7.35845	9.67608	6.92846	5.2e-11	-2.56137	down
BnaC07g31780D	0.14245	0.247119	0.066481	0.725543	0.899509	0.628358	9.35e-05	2.32646	up
BnaA04g11770D	1.32831	0.70841	0.777513	3.89282	4.21928	3.66771	6.2e-06	2.0978	up
BnaA10g13850D	14.4024	11.65	10.0338	4.49081	1.68299	1.42809	1.07e-08	-2.22306	down
BnaC08g40680D	0.996588	0.674479	1.24506	5.69705	6.77028	5.9364	2.73e-10	2.65977	up
BnaC05g03720D	3.69063	4.26362	2.78458	1.02043	0.858348	0.504962	1.38e-05	-2.13026	down
BnaC06g19080D	4.44271	6.13945	2.62879	17.1193	17.7491	17.1526	1.62e-07	2.03467	up
BnaA10g17360D	4.57821	6.18344	7.88765	1.21707	1.03986	0.96169	0.000114372	-2.51845	down
BnaC03g21300D	6.8182	5.55762	6.98864	41.9637	29.196	47.002	3.61e-11	2.70356	up
BnaC07g39880D	8.03338	6.40149	4.85542	44.2451	32.4666	33.4705	3.66e-10	2.5595	up
BnaA06g36910D	2.54556	2.01811	1.3057	0.434768	0.491093	0	4.58e-06	-2.59868	down
BnaC03g51360D	11.6201	12.784	11.7157	1.48164	2.24142	1.2665	6.02e-08	-2.67966	down
BnaAnng15820D	0.082709	0.20115	0.238052	0.749244	0.817167	0.67734	0.000287193	2.06026	up
BnaC04g14140D	4.74424	8.8892	5.34642	0.836008	1.05668	1.18729	8.43e-08	-2.56447	down
BnaA01g21180D	2.25046	0.867155	1.7406	0.168126	0.081009	0.038929	3.49e-05	-3.83809	down
BnaC07g29870D	1.73713	2.07159	1.23093	8.76843	6.96309	7.29155	4.58e-05	2.21987	up
BnaA01g28900D	4.89996	3.4531	4.95674	0	1.72126	0.193454	2.26e-05	-2.73968	down
BnaC04g00060D	5.46796	4.77099	2.24147	25.622	32.386	28.8626	2.98e-10	2.86288	up
BnaC05g42920D	1.87572	2.45023	1.58426	0.474388	0.205425	0.311669	9.59e-06	-2.49082	down
BnaC05g19960D	4.90141	2.05824	4.42107	0.492657	0.611522	0.63319	0.000799713	-2.6698	down
BnaC03g31980D	0.595195	0.735335	0.748505	0.229217	0	0.253049	0.000387815	-2.07107	down
BnaC06g26630D	10.7893	17.3721	16.9206	0.126375	0.112676	0.176815	6.79e-18	-6.46534	down
BnaC08g03520D	2.30012	2.85382	1.75325	0.162203	0.477182	0.316895	8.63e-05	-2.40101	down
BnaA04g09540D	0.995803	0.715818	0.346534	3.86554	2.86929	2.28486	5.17e-06	2.1843	up
BnaC01g02530D	0.238677	0.128494	0.092227	1.48989	1.13615	0.906821	5.87e-07	2.84886	up
BnaA05g30860D	0.4085	0.313564	0.381331	18.1838	16.1486	17.8351	1.78e-35	5.2998	up
BnaA06g00410D	20.1144	21.8904	14.2595	4.36731	3.29128	3.7657	4.05e-08	-2.16477	down
BnaC08g19690D	0.312134	1.27373	0.362854	3.76388	6.58333	4.95862	4.75e-08	3.01707	up
BnaA08g23230D	0.896323	1.16813	1.01777	0.167604	0.119052	0	9.74e-08	-3.30558	down
BnaA08g13140D	21.4754	16.7901	21.9269	4.22517	3.85438	3.57664	1.28e-09	-2.34591	down
BnaC08g31440D	11.7467	10.4031	11.778	94.3273	94.4791	106.889	8.47e-14	3.15395	up
BnaC07g51130D	0.25161	0.249835	0.171561	1.46828	1.07036	1.4572	1.39e-05	2.57175	up
BnaA10g17650D	0	1.47993	0	3.42426	7.60036	3.55388	0.000771564	3.50933	up
BnaC07g00210D	0.061798	0.689116	0.539522	2.95633	2.71204	3.45795	6.93e-06	2.37179	up
BnaA07g17990D	6.96342	5.15318	3.37457	28.165	22.6466	21.1512	5.78e-09	2.27024	up
BnaC07g16390D	1.37932	1.77941	1.36055	7.09757	4.89026	6.72687	0.000502007	2.05968	up
BnaC08g34610D	12.3567	17.1091	9.56147	2260.88	2999.31	2674.55	2.81e-28	6.98529	up
BnaC09g31460D	11.2759	4.66903	6.05662	32.1581	24.8802	29.7331	3.13e-07	2.02088	up
BnaC06g35910D	7.56124	5.37739	6.77975	0.658376	0.812406	0.672734	2.99e-12	-3.14731	down
BnaA10g15840D	4.94898	2.95782	2.83525	0.981109	1.07644	0.515944	0.000256287	-2.00545	down
Brassica_napus_newGene_2934	11.2505	6.97392	7.88683	1.39663	2.36457	1.92231	3.35e-07	-2.12818	down
BnaA01g03660D	0.205589	0.164005	0.120777	0.803459	0.608283	0.679638	0.000313723	2.10764	up
BnaAnng35040D	0.349372	0	0.295999	16.5997	9.87868	20.8332	1.27e-12	6.12658	up
BnaC09g47250D	4.1959	0.559827	3.58894	41.0285	39.2288	73.9995	9.11e-07	4.20318	up
BnaCnng27160D	0.962567	1.78365	1.55767	0	0.574702	0	0.000853228	-2.86112	down
BnaA07g37910D	4.1578	2.34626	3.10534	0.011482	0	0.125726	1.19e-14	-5.71801	down
BnaC05g50730D	66.1672	66.6291	79.8059	13.058	14.777	14.7424	7.47e-08	-2.29563	down
BnaC04g11250D	0.810197	1.58058	0.711816	0.205549	0.169241	0.13883	0.000285943	-2.53518	down
BnaA09g26720D	4.53359	7.34499	3.63522	30.8528	33.5938	33.7381	5.32e-11	2.71703	up
BnaC06g41750D	5.74674	4.44556	6.62649	1.20853	0.911447	1.37917	0.000883788	-2.36196	down
BnaC08g03670D	6.44322	4.87652	6.14924	0	0.757307	0.207201	1.04e-08	-3.97736	down
BnaCnng02990D	0.234678	0.576538	0.287134	7.84823	11.0813	10.8949	9.39e-12	4.51983	up
BnaC03g05770D	16.8924	15.7455	14.4568	2.91426	3.76768	3.96429	9.39e-07	-2.09114	down
BnaA06g15540D	5.13271	5.61694	5.12212	28.7878	28.6794	30.28	1.06e-10	2.50038	up
BnaCnng20610D	1.9439	1.13629	1.66311	10.0342	8.92178	9.63088	5.43e-11	2.53073	up
BnaC06g33620D	4.42936	3.53811	3.53827	0.146921	1.16159	1.19805	0.000609103	-2.08814	down
BnaA06g17210D	12.547	9.52327	12.5439	1.51099	1.94837	1.29724	4.44e-10	-2.83014	down
BnaA03g05870D	2.6336	0.831092	1.37127	0	0	0.069378	1.05e-05	-5.72806	down
BnaC03g20910D	6.06025	9.0155	6.84528	72.9954	77.3947	78.8916	6.51e-15	3.42612	up
BnaA08g20790D	1.54032	2.37735	1.59935	8.19181	11.0056	10.4532	6.81e-10	2.44833	up
BnaA09g17470D	0.86921	1.62892	0.894328	5.7396	5.08631	6.07871	3.51e-06	2.356	up
BnaC02g39300D	3.99845	5.17154	4.85695	0.460356	0.571541	0.402157	2.7e-08	-2.83945	down
BnaA03g46710D	1.99695	2.47864	1.64001	12.2729	8.40032	10.5278	3.48e-10	2.51142	up
BnaA03g12660D	0.122569	0.332481	0.064748	7.80434	4.777	12.8292	1.39e-06	5.57551	up
BnaCnng75160D	0.144792	0	0.06035	1.51255	1.75252	1.58169	1.05e-12	4.42449	up
BnaA03g20220D	2.81948	5.51032	3.15399	0.706658	0.968952	0.655127	8.36e-05	-2.22951	down
BnaA05g34850D	0.10441	0.443867	0.198092	2.4211	1.12082	0.967914	2.68e-05	2.40022	up
BnaA02g02940D	12.4495	9.6835	16.9945	0.347888	0.304586	0.32457	8.52e-10	-5.23743	down
BnaC08g18190D	17.6806	10.2666	13.8319	0.469554	0.90696	0.637043	4.18e-06	-4.30565	down
BnaA10g18300D	0	0	0	0.359951	0.402835	0.431825	1.69e-15	Inf	up
BnaC07g43510D	24.6971	15.4418	12.917	5.13164	4.79104	2.19789	2.45e-05	-2.08624	down
Brassica_napus_newGene_707	4.05948	5.85391	5.86559	0.20847	0.865804	0.350146	4.86e-11	-3.4056	down
BnaA03g04580D	3.65579	4.1815	2.35938	0.478544	0.678347	0.561015	8.21e-06	-2.35869	down
BnaC01g10530D	0.854503	1.62863	0.78818	9.38088	8.26821	9.5146	1.2e-14	3.109	up
BnaAnng38950D	172.378	103.77	194.011	38.3763	27.9144	29.5726	0.000449629	-2.28929	down
Brassica_napus_newGene_490	2.02641	2.22905	1.59386	0.421433	0.06804	0.593723	6.24e-05	-2.3343	down
BnaC01g38950D	0.745194	2.28233	1.66744	8.7529	12.7803	11.7582	3.29e-13	2.84875	up
BnaA05g33550D	0.473991	0.173114	1.01038	7.8299	4.8377	8.24731	5.2e-11	3.5209	up
BnaC09g37560D	0	0.444909	0.103239	6.50646	8.42693	10.5388	9.06e-17	5.39291	up
BnaA01g23830D	2.51111	2.31965	1.96883	0.572743	0.281264	0.217685	3.58e-05	-2.40235	down
BnaC04g15990D	4.2702	5.98247	5.39016	43.0675	50.4148	41.0667	5.65e-16	3.14169	up
BnaA05g33200D	23.986	32.9221	13.095	249.254	362.837	311.487	1.66e-14	3.79376	up
BnaA09g35210D	13.3878	11.7296	11.1094	193.694	168.705	188.071	7.54e-16	3.90118	up
BnaA03g25430D	0.189673	0.117848	0.136389	0.720748	0.825833	1.00616	2.95e-05	2.50748	up
Brassica_napus_newGene_14052	3.62143	4.64344	6.73252	0.229204	0.324066	0.386406	6.58e-06	-3.87227	down
BnaC04g43110D	0.838873	0.712337	0.772554	0.279491	0.088996	0.019892	3.28e-06	-2.72382	down
BnaA08g17380D	19.0709	10.0042	19.5708	99.7915	82.2165	90.8985	3.56e-08	2.45746	up
BnaC04g33210D	1.92898	1.10525	1.93015	0.171792	0.158738	0.276673	6.85e-06	-2.96754	down
BnaC09g30700D	772.629	482.205	897.709	130.59	151.468	186.679	0.00087108	-2.18265	down
BnaA02g31040D	1.5156	1.60892	1.08575	0.23487	0.965335	0.047994	0.000542088	-2.13493	down
BnaC08g17420D	0.53804	1.18901	0.394866	3.79618	3.27173	3.59682	6.51e-05	2.34807	up
Brassica_napus_newGene_5695	15.3225	16.671	19.8986	0	2.6881	0	5.76e-15	-4.23849	down
BnaC02g23660D	1.21295	2.0482	0.830579	0.52769	0.133752	0.234555	0.000345832	-2.06697	down
BnaA03g56050D	1.08207	2.31787	1.15419	4.72981	4.63807	4.5337	1.83e-06	2.30881	up
BnaA03g04170D	21.3353	18.0336	22.7761	2.90633	4.7942	2.43011	8.79e-10	-2.59093	down
BnaA10g02230D	63.3112	52.2372	56.1431	1.39563	1.62122	1.30233	4.46e-35	-5.26448	down
Brassica_napus_newGene_15890	0.298178	0.117081	0.171566	0.746934	0.891556	1.33527	0.000191198	2.30957	up
BnaC09g28900D	0.300517	0.359719	0.259194	1.18246	1.32722	1.42997	6.06e-05	2.13233	up
BnaC09g30720D	8.255	9.90988	12.7312	1.55815	1.69999	1.49589	2.58e-06	-2.65148	down
BnaC02g32490D	0	0	0	1.75704	1.2723	1.35572	2.49e-15	Inf	up
BnaC04g39750D	5.49193	65.4877	6.06686	493.363	573.734	628.881	3.96e-20	4.57201	up
BnaA09g16950D	29.2461	21.6947	23.5504	4.89766	6.61578	6.02797	2.85e-07	-2.04249	down
BnaC03g73080D	35.7602	31.1108	22.1194	6.04505	5.41494	2.57026	2.17e-11	-2.59949	down
BnaC01g19690D	1.73155	3.0322	0.859197	12.43	15.2213	11.3133	1.25e-10	2.75197	up
BnaA06g30390D	15.6175	26.836	9.05864	125.184	104.082	121.461	6.8e-11	2.8421	up
BnaA01g04650D	2.08651	1.27101	2.6079	6.40579	10.9407	7.3941	2.84e-05	2.0507	up
BnaA03g50790D	0	0	0	2.12006	2.93788	4.10257	2.7e-13	Inf	up
BnaC04g31760D	0.696142	0.471037	0.403761	2.47069	2.13978	2.26525	1.58e-05	2.17204	up
BnaC08g39660D	8.61434	8.10217	7.86738	29.0356	43.5874	33.1904	2.61e-08	2.17014	up
BnaA01g31450D	15.3062	7.9652	12.4423	3.05642	2.65169	2.76665	0.000113917	-2.04673	down
BnaC07g44590D	2.1124	4.29518	1.97412	61.3059	54.1055	69.0976	1.57e-28	4.58767	up
BnaC08g19730D	0	0	0	0.422892	0.326381	0.363446	1.12e-15	Inf	up
BnaC09g13120D	32.142	28.2713	23.9532	134.006	117.724	121.218	4.96e-06	2.18604	up
BnaCnng18100D	26.6972	19.2098	27.1969	4.3085	5.73947	4.0396	6.98e-08	-2.40488	down
Brassica_napus_newGene_4700	3.07676	3.64607	2.43642	0.391017	0.295027	0.60787	8.41e-08	-2.65973	down
BnaC05g39190D	0.423654	0.017186	0.282973	2.7893	4.40481	3.09657	2.06e-10	3.79519	up
BnaA01g06410D	0.248602	0.621718	0.494249	3.21453	6.50293	5.68567	3.76e-07	3.49161	up
BnaA09g04840D	0.277698	0.285608	0.042483	4.82841	7.33084	6.17246	1.15e-20	4.98177	up
Brassica_napus_newGene_14935	3.50689	4.59922	5.08473	0.816306	1.65054	0	3.89e-06	-2.47603	down
BnaC06g21250D	1.30993	1.46253	1.16696	0.300687	0.139421	0.10101	1.84e-06	-2.76397	down
BnaA05g10360D	12.3058	14.6802	7.70234	48.1794	42.775	43.7238	1.19e-06	2.01669	up
BnaA09g55520D	3.60238	5.37024	4.34038	36.1681	36.6833	37.5147	3.54e-15	3.08416	up
BnaA08g07440D	2.02155	1.18111	1.41518	0.287739	0.212714	0.435329	0.000120141	-2.15229	down
BnaC03g08800D	0.214085	0.241934	0.285082	4.07886	3.27175	4.48477	8.47e-12	3.83064	up
BnaAnng18850D	8.46353	11.9153	6.73276	40.2898	45.5857	34.9519	1.28e-08	2.20739	up
BnaA03g22080D	7.13707	4.53517	5.43076	0.866136	0.974428	0.964361	1.18e-05	-2.22667	down
BnaA07g36840D	2.2662	2.16255	1.3822	0.092772	0.124925	0.173159	5.48e-08	-3.34636	down
BnaA05g16680D	39.2334	22.6099	28.8056	2.46761	5.51473	1.62306	1.84e-12	-3.12269	down
BnaA07g04160D	65.1125	77.7502	82.6699	14.8707	14.7601	11.5442	1.22e-08	-2.2192	down
BnaC05g37780D	0.31717	0.607668	0.063573	44.485	63.4501	45.8539	2.51e-45	7.33236	up
BnaC07g24960D	3.90159	5.28275	5.1383	1.79765	0.386155	1.38454	1.73e-05	-2.17479	down
BnaC02g30040D	1.66684	0.804089	0.994438	10.5965	12.7205	10.3531	2.13e-16	3.33416	up
BnaC06g01800D	37.9482	16.7027	26.4027	5.58392	5.74611	4.24146	0.000417056	-2.34644	down
BnaA03g49130D	39.8818	40.0525	37.689	5.9248	10.4891	8.68693	5.02e-07	-2.17815	down
BnaA04g25190D	2.47572	1.89739	5.26592	23.6921	18.8482	16.2495	1.03e-07	2.56539	up
BnaCnng57210D	1.38042	2.05858	1.83386	0.258477	0.498383	0.390577	0.000399501	-2.12798	down
BnaA06g37530D	0.27393	0.089718	0.108993	0.760806	0.642341	0.583291	0.000278594	2.09631	up
BnaC04g56560D	7.91082	6.99652	4.86696	0.955758	1.32112	1.11516	2.46e-06	-2.47226	down
BnaA06g08690D	0.468907	0.484488	0.052806	3.53087	3.85503	4.5568	1.24e-10	3.60987	up
BnaA06g30810D	2.14046	3.19508	0.897861	16.8657	16.1113	20.511	7.24e-14	3.17227	up
BnaAnng19440D	0.6454	10.4271	0.946007	26.4089	26.4834	22.2444	2.35e-12	2.73522	up
BnaC01g12740D	11.0168	10.0695	15.9812	2.39413	1.54013	1.64149	5.34e-05	-2.71841	down
BnaC06g31060D	0.295631	0.346424	0.156605	1.9654	1.26726	1.01366	1.77e-05	2.43939	up
BnaC04g49660D	2.96194	4.07117	1.25072	10.7904	12.7762	10.2297	1e-06	2.00787	up
BnaA03g33390D	0.264454	0.202242	0.109815	8.01756	4.01913	6.38789	2.85e-14	5.00034	up
BnaA09g35480D	0.149053	0	0	0.628582	0.657173	0.670664	2.11e-08	3.83302	up
BnaC08g45370D	4.56944	3.3456	5.65721	1.17741	0.284122	0.658248	6.07e-05	-2.62357	down
BnaA01g34920D	3.62583	2.69308	2.63782	0	0	0	1.02e-21	#NAME?	down
BnaC06g25190D	0.252897	0.448507	0.228866	6.24439	4.73838	8.31924	5.62e-11	4.35411	up
BnaA01g31270D	1.26425	1.91061	1.08916	0.199684	0.081535	0.128196	0.000140811	-2.22127	down
BnaA07g29070D	3.12575	3.18235	2.92403	0.037889	0.428176	0.681351	2.26e-06	-2.81269	down
BnaC07g09390D	3.68642	4.0246	2.24259	17.9323	15.0054	13.5099	1.56e-07	2.05523	up
BnaC07g33110D	0.083247	0.401494	0.14019	4.22407	8.4468	2.67762	0.000529603	4.68796	up
BnaCnng58240D	1.18431	1.69961	1.33927	0.21245	0.241781	0.274428	2.47e-05	-2.40181	down
BnaC09g10900D	0.677701	0.362384	0.739989	4.09532	4.50501	3.19305	2.72e-08	2.67212	up
BnaA05g16960D	1.08279	0	0.533852	5.88337	2.54773	3.51226	0.000338268	2.62426	up
BnaC09g27520D	1.24516	0.40641	5.55458	13.414	7.71937	14.8419	0.00082083	2.23658	up
BnaC03g30050D	1.74234	1.719	0.717101	7.47809	5.7027	6.2798	3.26e-09	2.43343	up
BnaA07g38670D	2.61174	3.18561	2.6659	10.56	8.04434	10.773	4.85e-09	2.36359	up
BnaA02g12880D	0.398288	0.32249	0.345551	5.99503	1.98684	3.97709	0.000487827	2.45831	up
BnaC01g02190D	0.344926	0.808841	0.227739	4.67223	4.59972	4.32084	1.23e-12	3.35933	up
BnaA07g26450D	2.04959	2.68733	0.895483	17.0515	16.0235	20.2832	4.8e-14	3.06351	up
Brassica_napus_newGene_7660	1.09692	1.08853	0.977409	0.094479	0.160737	0.267032	0.000124614	-2.35054	down
BnaA06g13640D	0.531643	1.27537	0.746505	4.70994	4.61809	3.81522	8.74e-08	2.40236	up
BnaA01g26040D	1.90972	1.51146	1.4219	0.583661	0.19973	0.301082	3.57e-05	-2.10818	down
BnaC06g30180D	25.9111	21.5507	19.2441	103.144	82.1477	97.1303	1.84e-06	2.12132	up
BnaC08g06270D	571.247	635.568	728.575	127.614	169.626	172.612	0.000945927	-2.01434	down
BnaC01g25960D	6.54504	11.6444	8.95369	51.6927	37.3871	39.8587	1.27e-08	2.27133	up
BnaC03g23710D	3.12257	2.66231	2.90694	0	0	0	3.45e-27	#NAME?	down
BnaA05g10770D	0.483855	0.541435	1.00526	4.61052	4.44717	5.56703	3.68e-05	2.24102	up
BnaA10g15920D	2.01881	3.28708	2.50155	0.34278	0.454545	0.389287	2.95e-06	-2.63768	down
BnaA01g09900D	393.411	178.476	349.842	13.2382	24.0815	17.4372	7.93e-07	-4.04901	down
BnaA05g01190D	6.81082	4.14867	5.66696	112.354	77.5881	110.607	2.83e-24	4.20139	up
BnaA07g12120D	1.82837	0.887318	1.0168	0.258113	0.198311	0.090325	0.000340688	-2.51732	down
BnaA07g17130D	4.67643	3.68907	2.04107	33.0353	27.8522	34.1753	2.3e-16	3.25683	up
BnaC07g28730D	7.00288	5.75752	6.11905	1.74416	1.63048	1.33699	1.09e-06	-2.0304	down
BnaC06g07230D	71.4229	79.9465	51.4208	6.67867	7.95755	8.46504	8.03e-13	-3.06484	down
BnaA07g14910D	0.504221	0.856084	0.289671	2.51608	3.26821	3.37032	8.02e-07	2.77031	up
BnaA05g01820D	1.57349	1.65574	0.731524	6.73383	6.88906	4.62092	1.37e-07	2.3099	up
BnaC02g12690D	4.20051	5.58761	5.51924	26.6145	24.5536	19.7268	9.89e-06	2.2254	up
BnaC03g21800D	15.0868	5.73296	10.8205	67.5065	54.5969	70.5956	1.01e-11	2.64254	up
BnaC08g16480D	1.13818	5.324	1.17258	14.1833	8.78603	15.8074	1.78e-05	2.42286	up
BnaC09g31410D	2.27038	1.32526	1.24961	9.04324	8.19068	7.17452	4.82e-09	2.37244	up
BnaC03g38840D	11.7323	10.729	6.94749	41.2828	37.5315	37.3536	2.13e-07	2.03256	up
BnaA09g48850D	12.0643	10.0482	15.4907	122.209	135.238	149.066	8.08e-15	3.13854	up
BnaA04g19410D	5.69533	6.80864	10.0638	107.949	80.2232	103.703	1.04e-18	3.5181	up
BnaC09g17930D	4.57334	3.35861	3.81703	24.6777	28.2608	21.8161	5.8e-12	2.6959	up
BnaCnng35500D	1.46966	1.64204	1.61206	0.117097	0.34838	0.141167	3.78e-06	-2.80437	down
BnaUnng03600D	0.749634	0.459462	0.766514	3.96062	3.7544	2.48993	4.78e-08	3.70957	up
BnaC01g16290D	3.05529	6.99833	4.56169	0.921022	0.933615	0.789387	0.000276079	-2.40299	down
BnaC04g42380D	0.821021	1.27823	0.409939	6.31594	9.44569	7.2578	1.01e-09	3.25158	up
BnaC02g07810D	9.7889	13.5349	10.9072	0.650256	1.40465	0.929569	2.39e-09	-3.43668	down
BnaC09g49920D	0.892966	0.531151	1.04363	40.4718	42.6553	44.7059	1.63e-39	5.6921	up
BnaA07g27980D	0.07132	0.258209	0.259063	8.53795	4.00851	9.51149	3.72e-09	5.20226	up
BnaA09g43140D	3.76254	7.44417	3.17273	32.449	29.2669	37.5455	1.98e-12	2.7625	up
BnaA07g34780D	2.70862	3.15555	3.38266	17.7861	13.9328	15.6137	6.12e-10	2.37524	up
BnaA02g13910D	0.256347	0.20555	0	49.3338	46.7017	57.135	1.52e-48	8.31941	up
BnaA10g01930D	4.77089	3.97333	4.80089	1.16067	0.879903	1.17283	2.38e-06	-2.04176	down
BnaAnng14790D	6.18623	6.27	6.22255	1.67699	1.23909	0.772438	4.26e-06	-2.23964	down
BnaA03g20050D	2.41653	4.29612	1.88976	0.602372	0.803204	0.246638	0.000594658	-2.29539	down
BnaCnng30740D	1.45577	6.04183	1.16965	18.805	35.1537	20.0762	4.46e-06	3.16329	up
BnaC05g03300D	5.04614	2.90673	5.22881	0.052977	0	0.325289	4.16e-10	-4.98814	down
Brassica_napus_newGene_2892	3.07676	2.9307	2.59073	0.716927	0.261377	0.110475	6.07e-08	-2.89867	down
BnaA09g55990D	17.3338	20.2931	15.2872	2.96331	1.95655	1.52619	3.44e-12	-2.7955	down
BnaA05g25410D	4.55953	8.19446	4.19082	41.5906	26.2783	40.2989	1.73e-11	2.72744	up
BnaC06g26190D	9.07519	8.25284	16.6003	2.56108	1.66553	0.785353	0.000823602	-2.704	down
BnaC07g39680D	0.356643	0.562721	0.85956	19.2586	30.0029	21.1029	6.46e-22	5.24645	up
BnaC06g17240D	0.991073	1.28596	1.03918	0.360225	0.244975	0.12605	0.000266368	-2.11874	down
BnaC07g35210D	0.248291	0.353169	0.737564	10.2924	7.37813	9.50654	7.67e-14	4.29488	up
BnaA09g39290D	7.41993	6.02543	8.38774	40.5147	30.8085	38.7127	8.52e-10	2.34875	up
BnaC05g52020D	4.84495	10.711	4.1474	35.1308	28.5621	35.8575	1.72e-09	2.40209	up
BnaA06g29750D	0.903104	1.68126	0.645134	9.99291	13.2446	8.33696	6.45e-13	3.35945	up
BnaA08g18930D	2.03842	2.4158	1.14487	8.33887	8.02077	5.81136	3.32e-07	2.04361	up
BnaC01g14980D	3.59444	1.99969	2.4895	0.356631	0.265012	0.320646	2.45e-07	-3.01393	down
BnaC09g23590D	4.1437	2.885	3.51295	30.7448	38.489	37.7644	5.71e-18	3.35923	up
BnaA09g35230D	4.58071	3.77111	3.60276	110.089	87.4966	116.189	5.96e-23	4.78968	up
BnaA03g09480D	15.6648	18.408	12.0205	90.6894	84.9082	102.598	4.23e-11	2.64752	up
BnaC05g47450D	18.1019	29.163	15.6535	227.904	315.913	274.034	1.22e-13	3.76048	up
BnaC04g55400D	8.45123	14.2956	8.44491	2.05108	1.71846	1.89224	1.44e-06	-2.21787	down
BnaA01g35860D	1.6291	4.01417	1.99578	0.066132	0.415544	0.188338	0.000376589	-3.32704	down
BnaC05g01630D	1.19887	0.638792	0.64054	0.051467	0	0	5.61e-11	-5.54664	down
BnaCnng24260D	9.84915	10.1124	7.68637	2.47499	1.74887	1.69452	2.04e-06	-2.1757	down
BnaC04g07120D	0.064556	1.23198	0	3.65572	1.94596	3.62009	1.07e-06	3.06835	up
BnaA06g26410D	1.30296	1.01573	0.648494	7.21031	5.30019	6.44959	8.52e-10	2.72306	up
BnaC03g21370D	2.21505	1.93965	2.84178	0.340256	0.157905	0.206906	6.19e-07	-3.14756	down
BnaCnng47750D	12.5808	13.9114	13.2134	1.32513	0.789057	1.11041	2.04e-11	-3.56527	down
BnaA03g04290D	0.338067	1.50409	0.196953	6.63776	5.88045	4.94781	1.77e-08	3.05948	up
BnaA01g18480D	2.3433	1.64655	1.30054	8.54739	8.59342	7.5767	5.45e-09	2.27323	up
BnaC03g10800D	4.85157	3.21067	3.65613	0.198862	0.444521	0.451281	1.82e-09	-3.03644	down
BnaC01g40250D	0.523974	1.01361	0.412563	3.86796	4.25777	3.14393	1.09e-06	2.56311	up
BnaA05g21170D	0.51663	0.22229	0.492343	1.71705	2.28013	2.08211	2.51e-05	2.31036	up
BnaC03g38110D	1.01418	0.500562	1.3595	0.180216	0.140952	0.161419	0.000956333	-2.32592	down
BnaA08g04730D	5.83575	4.72643	4.47261	0.813905	0.974443	0.40045	6.64e-07	-2.60794	down
BnaA05g27330D	21.9432	20.7392	14.0246	3.99481	3.27943	1.83996	8.8e-09	-2.58844	down
BnaC09g30230D	0.455887	0.864435	0.502756	12.7263	10.4423	14.2573	2.27e-21	4.38203	up
BnaC03g13910D	0.404585	0.793557	0.168922	2.33768	3.30742	2.42152	4.35e-06	2.61091	up
BnaAnng05600D	4.51901	3.83003	4.12874	0.638445	0.327513	0.703985	4.25e-09	-2.85213	down
Brassica_napus_newGene_14626	0.256434	0.559469	0.218621	10.9591	8.63324	11.8362	1.23e-29	4.96714	up
BnaA10g11080D	4.26629	14.3671	4.66069	67.5954	60.0532	74.5917	4.54e-15	3.19091	up
BnaA07g30360D	1.98102	1.46933	0.987262	0.156519	0.058841	0.177295	3.13e-08	-3.32952	down
BnaA05g02830D	1.71937	1.6748	2.65202	0.502822	0.094598	0.118567	0.000155114	-2.9766	down
BnaC03g75370D	2.59275	4.92958	2.55305	0.39988	0.087974	0.210383	4.56e-07	-3.74314	down
BnaC06g28570D	2.97042	3.97495	1.77415	21.996	20.358	20.6417	2.1e-13	2.92194	up
BnaC03g39150D	4.93348	8.88781	3.26218	35.7906	54.0982	34.1576	1.88e-09	2.92042	up
BnaC03g10190D	19.1163	6.56046	14.1919	92.1335	64.883	86.1302	1.34e-11	2.62805	up
BnaC06g26140D	2.61194	3.44215	2.12565	0.500853	0.638985	0.552303	0.000152699	-2.02447	down
BnaC07g11810D	6.80822	5.28317	7.08843	211.082	267.7	261.393	4.5e-31	5.29024	up
BnaC05g21280D	2.8599	1.77468	1.71703	0.186084	0.228087	0.863292	1.61e-05	-2.26005	down
BnaCnng56090D	18.0524	15.2835	20.3891	2.5108	2.18833	3.04411	4.93e-11	-2.765	down
BnaA05g01160D	11.5359	12.9395	13.9736	2.46142	2.37075	1.84744	8.17e-10	-2.48383	down
BnaA04g23090D	3.78877	5.37902	4.08175	0.674711	1.23267	0.365826	6.83e-07	-2.56034	down
BnaA05g06350D	4.62814	0	0	12.5785	7.73379	10.3123	1.26e-05	2.82575	up
BnaC01g36910D	1.80507	2.68004	1.6408	22.738	11.6684	22.7803	2.57e-07	3.26908	up
BnaC07g22010D	1.51212	0.946527	0.793825	0.108987	0.280379	0.133724	5.59e-05	-2.46312	down
BnaC03g55550D	5.75795	4.21919	5.8772	0.433552	1.51727	1.00039	2.47e-07	-2.4913	down
BnaA06g06900D	1.15804	0.639258	0.436831	105.281	147.354	148.74	3.78e-47	7.52135	up
BnaC03g17540D	1.41282	1.85653	1.47497	0.034369	0.358638	0.722369	0.000255906	-2.01417	down
BnaC05g40690D	0.714892	1.32022	1.2099	39.506	79.1355	73.2714	7.89e-13	5.63277	up
BnaA01g23000D	8.76147	14.8863	8.08426	2.43851	3.4749	1.31054	0.000236758	-2.07827	down
BnaA10g29460D	2.79246	4.72418	2.33736	11.1273	13.4879	14.1886	1.16e-07	2.04078	up
BnaC08g34390D	5.16861	6.83075	4.67916	0.894263	1.35772	1.48814	0.000199599	-2.07465	down
BnaC04g54510D	84.7382	41.6498	56.9429	5.32841	5.50729	5.21818	7.03e-08	-3.47265	down
BnaCnng14800D	1.73663	1.83401	2.42658	0.253713	0.568449	0.499268	0.00051106	-2.35129	down
BnaA06g10010D	0.071719	0.214263	0.089351	1.95274	1.78927	3.05442	1.09e-08	4.0903	up
BnaC09g30830D	3.53751	2.67889	2.78255	17.274	18.78	19.8388	8.27e-10	2.66796	up
BnaA06g16420D	11.9405	11.655	15.2325	1.41871	3.98643	2.74934	3.03e-06	-2.25451	down
BnaA10g22450D	19.3228	68.6978	25.3524	221.963	208.753	144.721	4.12e-07	2.40104	up
BnaA05g21230D	5.54518	3.63407	4.34935	0.691187	1.00663	0.589219	3.35e-06	-2.51271	down
Brassica_napus_newGene_5942	7.29547	9.2223	9.24677	1.96439	1.2855	2.06046	1.16e-07	-2.23399	down
BnaA08g25600D	1.61988	2.05365	1.32557	11.0773	8.46695	8.76266	4.07e-13	2.86417	up
BnaC06g22630D	6.17971	9.85715	9.43536	1.44971	1.60914	1.3324	1.15e-06	-2.51831	down
BnaC09g31870D	0.629716	0.553934	0.629656	0	0	0.063064	2.87e-11	-4.56497	down
BnaC01g41610D	0.052038	0	0	14.044	27.5101	17.8737	2.15e-18	10.2484	up
Brassica_napus_newGene_13607	28.2379	60.9301	37.6615	4.47516	4.31356	5.37198	2.52e-06	-3.11279	down
BnaC05g13880D	7.0159	4.30615	3.76653	46.2917	28.6759	38.2085	4.35e-13	2.84162	up
Brassica_napus_newGene_16375	4.62752	3.94656	4.41445	0.298608	0.174722	0.318664	2.11e-11	-3.71062	down
BnaC08g23910D	2.25946	4.14241	2.90216	14.7728	16.9927	17.3058	1.77e-09	2.43402	up
BnaA09g30150D	11.8383	13.9283	12.3234	1.13469	1.59597	0.963206	8.03e-17	-3.32316	down
BnaCnng58650D	0.018259	0.205832	0	1.19748	0.700944	0.949768	2.89e-08	3.6418	up
BnaCnng74640D	1.47128	2.20641	2.24721	0.653368	0.216254	0.175031	2.12e-05	-2.4478	down
BnaC06g29050D	4.40993	5.54447	3.1483	1.18251	0.384414	0.737564	1.79e-07	-2.44632	down
BnaA06g18970D	1.6019	2.12731	2.4158	0.420091	0.222715	0.334424	8.08e-07	-2.9846	down
Brassica_napus_newGene_12467	1.27958	1.76749	1.669	0.09217	0.148529	0.538184	2.2e-05	-2.53949	down
BnaA02g18080D	1.22002	0.739079	0.781251	9.02556	6.25765	6.95501	1.8e-08	3.02543	up
BnaA02g34210D	0.864065	2.29412	0.835425	23.3594	19.7429	25.6985	6.82e-20	4.14805	up
BnaA01g37180D	5.07559	6.67946	5.17089	37.5467	41.4425	47.3258	8.43e-14	2.94104	up
BnaA02g04440D	6.34457	4.37237	5.63347	0.912825	0.858586	0.815288	6.44e-07	-2.48353	down
BnaA07g14900D	3.54474	2.49124	3.71531	0.752858	0.857889	0.406518	4.91e-05	-2.24772	down
BnaAnng13050D	4.7276	6.69739	5.9362	62.8255	116.206	79.154	7.4e-13	4.95933	up
BnaCnng01520D	0	0.060585	0	1.10274	0.767683	1.46759	4.39e-11	5.91986	up
BnaA09g26380D	1.60136	1.57832	1.84387	0	0.280864	0.23891	1.19e-06	-3.10949	down
BnaA01g00140D	1.16019	1.18072	1.04429	0.086778	0.245598	0.432071	0.000631207	-2.0352	down
BnaA05g24690D	2.85745	2.67593	4.62594	0.208564	0.208974	0.096592	6.85e-06	-4.23856	down
BnaAnng17030D	4.8443	4.19938	2.7603	1.12176	0.560476	0.474771	2.79e-05	-2.27643	down
BnaC03g71050D	8.1851	3.63131	4.59428	1.18309	0.827471	1.39497	3.81e-06	-2.20263	down
Brassica_napus_newGene_9233	3.45648	3.38428	2.19423	0.193548	0.548164	0	7.41e-10	-3.57721	down
BnaA06g24280D	3.08894	6.38709	4.27214	26.993	26.4594	20.5251	2.04e-10	2.40143	up
BnaCnng01580D	16.5882	15.502	23.9265	4.15741	2.93299	4.28872	2.68e-06	-2.23174	down
BnaC03g34280D	0.378915	0.528094	0.08488	2.50006	2.69472	2.83016	5.23e-08	3.05842	up
BnaC09g25410D	4.07546	4.25412	4.59317	0.359527	0.78821	1.46926	8.98e-09	-2.69688	down
BnaA07g32420D	367.512	330.164	301.783	1574.85	1887.66	1860.91	8.98e-05	2.45686	up
BnaC08g48320D	0.139146	0.547908	0.053842	3.02142	2.94579	2.92054	4.4e-14	3.64907	up
BnaC02g19380D	0.397711	0.8738	0.638637	6.16022	3.43225	4.54405	7.04e-10	2.82033	up
BnaA09g49440D	0.076499	0.055574	0.029016	15.0963	7.70259	12.2739	1.32e-22	7.03521	up
Brassica_napus_newGene_3628	0.851265	0.452815	0.686988	0.095588	0.060436	0.273028	1.72e-06	-2.83679	down
BnaA10g00970D	0	0.067213	0	4.97013	3.24801	3.67775	1.38e-23	6.98851	up
BnaA08g25420D	5.87766	9.22069	5.82844	0.974128	0.665897	0.454492	6.76e-07	-3.10638	down
BnaA01g11680D	0.306968	0.147229	0.082375	1.06893	0.874774	0.991676	0.000307193	2.19107	up
BnaA01g01190D	1.93178	1.52827	1.85033	0.043993	0.275116	0.093913	5.02e-08	-3.41901	down
BnaC09g38280D	4.47437	3.02476	3.15549	0.961229	0.687554	0.823808	2.78e-07	-2.06183	down
BnaC02g06950D	0.462959	1.43734	0.490657	3.788	3.43701	3.4799	1.15e-06	2.20324	up
BnaA07g11120D	1.11936	1.77565	1.95104	10.0145	11.3982	14.0455	4.38e-10	2.87941	up
BnaCnng76260D	0.256409	2.96114	0.498161	6.87474	7.86259	6.24195	2.74e-07	2.57429	up
BnaA03g10570D	10.555	6.78371	8.68916	1.13734	0.709112	0.544463	1.1e-14	-3.30412	down
BnaC03g22610D	1.68417	3.2286	3.49213	0.258228	0.385665	0.217473	0.000107197	-3.20656	down
BnaA03g14030D	2.53461	2.22869	3.46069	0.279753	0.265966	0.253499	1.89e-05	-3.17579	down
BnaA01g20830D	3.15276	2.74779	2.45879	0.50686	0.372688	0.463249	4.53e-06	-2.44242	down
BnaC01g36710D	4.80827	7.49883	4.80309	0.684953	1.56488	1.1848	1.75e-07	-2.28746	down
BnaA09g56290D	1.01697	1.25146	0.41712	4.31987	7.36391	6.66753	7.34e-07	2.83024	up
BnaC08g41730D	9.09625	10.581	7.66163	1.85109	2.68759	2.00534	4.22e-07	-2.06523	down
BnaA09g26770D	4.68284	4.39473	2.9087	0.741884	0.634681	0.340894	1.45e-05	-2.40549	down
BnaA04g22970D	0.178016	3.09295	0.309933	12.2491	10.9162	12.014	9.27e-10	2.90148	up
BnaC04g47250D	3.84419	2.03756	1.74538	0.6199	0.536002	0.322799	0.000636946	-2.29736	down
BnaC02g19970D	8.85643	5.91871	9.52359	1.83459	1.4416	1.18494	0.000115381	-2.45886	down
BnaC01g19450D	13.4107	24.7622	20.9838	2.15165	5.23725	3.54783	2.16e-05	-2.38341	down
BnaA09g07300D	10.5897	13.0878	14.2317	2.13829	2.14096	1.78876	4.49e-08	-2.60874	down
BnaA02g27350D	4.22134	1.80076	2.90165	0.454694	0.610137	0.003701	0.000189043	-2.97635	down
BnaCnng41350D	2.05288	1.03175	1.82437	0.049114	0.468439	0.118191	2.41e-05	-2.66295	down
Brassica_napus_newGene_14614	0.85926	0.916805	0.538828	0.058047	0.175761	0.0467	2.7e-06	-2.87666	down
BnaC09g31740D	1.0089	1.13406	1.00259	43.338	56.8057	48.0955	5.09e-38	5.58349	up
BnaA08g16740D	6.13044	10.7917	4.55903	44.0301	74.2192	55.0598	8.39e-10	3.06706	up
BnaA07g06220D	21.5779	29.1558	31.6168	2.15197	4.87704	2.7269	2.87e-09	-3.04459	down
BnaA10g19470D	1.96135	3.10278	1.51585	0.484519	0.316504	0.306275	9.16e-07	-2.50869	down
BnaA04g26280D	0.291437	0.664836	0	2.23308	1.86626	1.16763	1.51e-05	2.54852	up
BnaA07g14530D	5.03723	4.06184	4.79632	0.636751	0.965647	0.643474	7.15e-06	-2.55537	down
BnaC01g20360D	13.8886	7.79347	10.7319	48.4723	44.6667	48.7036	1.34e-07	2.08885	up
BnaA09g53020D	3.51535	5.12793	2.26214	22.0135	24.7848	19.2393	8.69e-12	2.66307	up
BnaC08g49610D	0.9077	0.537239	0.516609	18.4825	19.1011	18.9514	1.23e-29	4.84362	up
BnaAnng11630D	317.417	148.435	228.175	50.5681	55.4357	43.6836	0.000220686	-2.18728	down
BnaA05g21110D	0.274394	1.35358	0.892578	6.53141	8.04231	6.73271	2.69e-11	3.08817	up
BnaA09g17290D	1.14911	0.929996	1.50337	14.4237	17.7844	15.7752	3.29e-16	3.44393	up
BnaA03g35540D	4.11831	6.16557	2.90402	16.2502	21.6452	16.5126	1.1e-07	2.09798	up
BnaCnng64060D	0.655881	0.349506	0.277546	2.59295	1.70894	2.25743	2.54e-05	2.38539	up
BnaA01g09940D	10.7394	14.4355	9.45183	238.322	260.525	322.231	4.29e-24	4.58912	up
Brassica_napus_newGene_965	2.53757	2.75896	3.03937	0.441792	0.399561	0.234196	8e-07	-2.8908	down
BnaA04g16920D	0.258869	1.52937	0.469002	2.99707	2.88996	3.80339	7.75e-07	2.22874	up
BnaCnng38430D	10.9385	14.4916	13.0248	0.385665	1.04919	0.533841	0.000196161	-3.83416	down
BnaA05g02320D	0.525104	1.28932	0.725773	9.58324	9.88122	8.71663	4.19e-15	3.50098	up
BnaA09g29630D	3.86904	3.21662	2.71217	16.743	16.9758	19.3757	1.4e-10	2.4821	up
BnaA09g05750D	2.00142	0.958707	1.69072	5.94138	10.4547	12.0832	7.71e-05	2.60401	up
BnaC02g14810D	3.40715	6.81404	4.30042	0.500062	1.45437	1.03466	5.73e-05	-2.41163	down
BnaA07g12410D	2.28341	2.39699	2.83098	13.9816	14.7609	16.8487	7.69e-11	2.61939	up
BnaA08g14290D	0.641062	0.813352	0.129375	3.76985	6.17668	3.75274	1.54e-06	3.05864	up
BnaC07g04870D	2.28071	2.13231	1.23095	0.619821	0.062512	0.064045	8.19e-05	-2.75516	down
BnaC05g37670D	0	0.607717	0.039949	37.6841	10.6772	32.5193	1.06e-07	6.907	up
BnaC05g42940D	2.61861	3.29797	4.0579	0.481636	0.415232	0.310005	4.15e-07	-2.99007	down
BnaA08g17700D	19.2346	7.16667	15.4708	3.18437	1.58679	1.49474	0.000786428	-2.74853	down
BnaA02g14340D	185.945	63.176	174.032	9.33658	13.5835	11.511	0.0007812	-3.61949	down
BnaA10g01460D	7.83961	8.30254	5.44057	35.246	30.1066	27.3655	7.19e-08	2.14759	up
Brassica_napus_newGene_8625	0.469176	0.48579	0.134792	2.60869	1.91943	2.68808	1.24e-07	2.77597	up
BnaA05g20710D	3.4114	2.82338	3.1725	15.4616	15.9782	16.3201	4.84e-09	2.31908	up
Brassica_napus_newGene_9600	6.40512	10.9137	5.60278	35.9923	43.0095	37.736	6.8e-10	2.40359	up
BnaC05g44980D	15.2279	6.51613	13.4952	0.41636	1.21467	0.573813	6.93e-06	-3.9565	down
BnaC07g41790D	0.778746	0.587388	0.51161	23.2233	31.5116	24.416	8.72e-37	5.4347	up
BnaC08g47900D	28.8458	20.3636	35.791	3.50614	2.81222	3.12363	4.31e-06	-3.16874	down
BnaC01g36510D	1.23037	4.79415	2.39793	22.3736	16.8075	21.8645	2.9e-13	2.89152	up
BnaCnng56610D	1.42728	1.47682	0.879753	29.0366	20.4908	28.2151	6.8e-27	4.41498	up
BnaAnng25630D	0.11434	0.076006	0.073919	0.662967	0.877944	0.726607	4.84e-07	3.07096	up
BnaCnng26110D	23.9885	14.1575	10.4127	125.695	100.213	110.571	2.36e-11	2.85029	up
BnaC09g40680D	7.93567	10.5862	8.42449	0.334658	0.332876	0.587536	8.65e-13	-4.23875	down
BnaAnng26200D	6.90012	16.0673	6.99891	45.431	41.664	36.3487	5.46e-08	2.09844	up
BnaC01g11390D	3.70585	4.23794	2.66654	18.3436	16.1911	15.7111	2.84e-09	2.29364	up
BnaA03g39650D	182.335	179.983	236.395	41.5091	51.327	54.3773	2.79e-05	-2.00187	down
BnaA03g36810D	12.6358	9.56261	14.2666	99.5036	90.776	59.0439	3.21e-13	2.77903	up
BnaC03g66310D	2.51042	2.47336	2.76489	0.340665	0.381819	0.110202	1.76e-10	-3.1878	down
BnaC07g37010D	0.824791	0.534912	0.403331	0.126129	0.071312	0.199726	0.000272164	-2.00168	down
BnaCnng17640D	2.67992	2.85174	2.19464	16.8972	13.8892	13.3658	3.42e-11	2.55232	up
BnaC05g14830D	2.1118	5.59708	1.53761	19.1682	26.1035	22.2083	9.74e-14	2.94458	up
BnaA01g18270D	0.058121	0.576648	0.229707	11.04	17.3888	11.2526	3.19e-17	5.34799	up
BnaC07g33200D	4.72384	8.95001	3.87766	28.0216	35.1112	30.9036	4.51e-10	2.48465	up
BnaA09g06820D	1.25935	1.20336	1.0358	0.17373	0.049556	0	2.36e-09	-3.89897	down
BnaA05g06210D	0.350055	8.12448	0.841332	29.326	33.8807	27.6866	3.76e-17	3.30815	up
BnaC09g48680D	0.419961	0.326781	0.16359	21.9233	15.089	34.1086	1.32e-09	6.30581	up
BnaA07g31870D	4.5034	4.09847	2.42753	0.564789	0.950284	0.978353	0.000257826	-2.05409	down
BnaA07g33540D	8.68649	4.48963	7.11314	33.4111	30.3474	31.6307	6.83e-09	2.25146	up
BnaA05g34470D	5.09289	7.41001	2.99814	23.0369	35.1263	22.4979	1.66e-07	2.44659	up
BnaCnng58860D	0.668803	2.15401	0.9294	6.03205	4.42408	5.28515	4.8e-06	2.1149	up
BnaA05g35800D	8.65119	7.05991	10.0248	44.7041	52.6436	56.6935	6.53e-11	2.59742	up
BnaC07g27770D	0.92971	0.642992	0.935017	0.231983	0.054736	0.106002	1.2e-05	-2.57867	down
BnaA08g01590D	334.264	315.986	364.873	52.643	63.4827	64.5978	1.63e-08	-2.45604	down
BnaC07g26990D	1.02397	1.75926	0.662514	10.3342	18.1789	12.164	5.05e-10	3.59783	up
BnaC04g42530D	7.26788	5.00675	6.88751	1.87517	1.36845	1.33778	1.25e-05	-2.02494	down
BnaA02g07470D	26.5035	31.5225	34.2791	3.13333	3.11788	2.53667	6.4e-17	-3.36652	down
BnaC08g01820D	0	0.151782	0	1.00785	0.80902	1.21309	1.44e-09	4.10729	up
BnaA01g23920D	5.18281	2.44775	3.46505	0.159506	0.164101	0.144643	5.14e-10	-4.52432	down
BnaA06g18900D	9.71387	7.82288	7.52767	97.7945	90.2472	109.906	1.36e-17	3.6014	up
BnaC03g58820D	0.291709	0.136495	0.105728	1.31829	0.632919	0.904806	0.000115436	2.42915	up
BnaA05g05780D	17.0892	34.1283	20.1856	0.862752	1.67528	1.20505	8.05e-10	-4.17826	down
BnaA03g40990D	3.4764	3.29357	2.52459	17.0515	13.6127	17.1944	1.79e-08	2.45282	up
BnaA07g37170D	3.12696	22.5132	0.890552	37.5899	40.8952	27.1574	0.000281665	2.11084	up
BnaCnng28800D	5.45092	8.18605	8.07828	1.5891	1.5063	0.876871	2.16e-06	-2.41272	down
BnaA10g29770D	6.2868	10.6963	8.11244	1.77891	1.63413	1.8013	1.2e-07	-2.13482	down
BnaC01g12690D	206.582	169.659	333.899	23.2848	26.8873	28.5854	0.000496144	-3.16966	down
BnaC06g34680D	2.21774	1.67232	2.65157	0.295483	0.345966	0	2.43e-07	-3.27012	down
BnaC04g05440D	11.285	7.16202	9.14654	3.54395	1.29621	2.34798	4.13e-07	-2.26489	down
BnaA01g13860D	6.60991	7.32539	5.72871	1.45761	1.16755	0.750873	5.31e-08	-2.52054	down
BnaA10g12140D	0.289194	1.14562	0.222229	46.1162	45.1918	48.5464	4.36e-43	6.46271	up
BnaC06g42850D	0.689361	0.30268	0.593198	4.18524	3.14789	3.42329	6.62e-07	2.75393	up
BnaA06g16270D	4.42852	39.0311	4.04886	192.624	146.563	181.54	1.96e-13	3.55792	up
BnaC07g22900D	0	0.225219	0.206767	5.25196	2.37543	3.81693	1.24e-09	4.64731	up
BnaA07g16660D	9.8622	9.6683	11.9711	0.76334	0.827897	1.22445	1.22e-11	-3.05894	down
BnaA03g48750D	5.12524	18.5623	11.5636	71.6961	108.041	95.062	3.05e-13	2.99851	up
BnaAnng08790D	2.85315	2.45269	2.59121	0.435654	0.428582	0.697028	6.24e-05	-2.28122	down
BnaC07g36700D	0.187332	0.373426	0.131755	4.03006	5.01387	5.33629	7.39e-15	4.3258	up
BnaA07g23650D	3.19171	3.87099	4.95209	0.730298	0.556036	0.712324	1.49e-05	-2.56399	down
BnaCnng10250D	0.84204	1.9639	1.29139	13.356	10.325	12.909	6.08e-16	3.19915	up
BnaA09g38130D	3.17943	2.16022	2.9754	0.071881	0.420388	0.448445	1.95e-10	-3.08202	down
BnaA02g04680D	2.10486	1.46728	1.58636	19.448	19.2677	20.2964	3.99e-18	3.49135	up
BnaC09g14630D	22.402	14.7014	21.9043	4.22519	3.90655	2.98279	3.64e-07	-2.37954	down
BnaCnng02210D	4.5107	5.85334	3.22022	26.9967	30.3182	26.0131	7.14e-12	2.65543	up
BnaA02g18830D	5.42783	5.60444	4.29389	1.27564	0.968953	0.936277	2.19e-08	-2.22468	down
BnaA02g09200D	0.449919	0.54436	0.267085	5.84888	3.72769	4.35212	9.21e-13	3.50098	up
BnaC03g51710D	0	0	0.091426	13.2442	18.0547	12.7683	1.65e-35	8.21561	up
BnaC04g22930D	1.24722	2.01194	2.04901	0.118534	0.322999	0.439856	5.19e-05	-2.40071	down
BnaA04g17890D	1.54619	1.26492	1.12759	0.101315	0.428564	0.235681	0.000259271	-2.24268	down
BnaA01g11190D	561.518	267.953	522.023	29.8036	29.7833	35.4417	1.13e-06	-3.80934	down
BnaA10g08410D	8.6774	16.1063	6.17247	178.055	197.098	162.901	3.46e-23	4.22821	up
BnaC06g35000D	14.5778	18.5471	11.4157	4.73221	3.68829	1.91112	2.8e-07	-2.06845	down
BnaAnng36570D	4.78866	4.19645	5.88994	0.490275	0.352314	0.202893	8.44e-10	-3.52168	down
Brassica_napus_newGene_15552	6.66719	15.8404	9.50029	0.428867	2.02903	1.01082	3.1e-07	-2.99085	down
BnaA08g26040D	17.8043	13.1684	19.54	1.12153	2.13919	1.31176	2.01e-10	-3.43606	down
BnaC05g10420D	5.19105	6.70198	5.84404	1.19763	1.50344	1.45792	4.25e-06	-2.05128	down
BnaC04g26800D	0.884332	1.0753	0.327518	4.6526	5.02971	5.22135	5.38e-08	2.78184	up
BnaC01g37490D	6.15578	10.4867	8.58813	37.4603	48.2747	46.6081	2.45e-10	2.42253	up
BnaC07g07800D	18.2088	38.1504	25.1419	1.94887	2.76063	2.93326	2.87e-07	-3.33673	down
BnaC04g12300D	1.26022	0.570112	0.837658	13.1906	7.92178	11.5325	3.33e-16	3.62999	up
BnaC08g22140D	6.07843	8.40124	6.55905	0.32614	1.1113	1.22853	2.54e-07	-2.8978	down
BnaC04g28260D	40.6971	64.1446	39.7726	7.75239	6.56776	7.17971	1.05e-10	-2.69352	down
Brassica_napus_newGene_10693	1.09879	1.58781	1.90357	0	0	0.100941	1.47e-09	-5.11371	down
BnaCnng26280D	6.93926	1.44779	3.36377	23.952	27.1467	24.1407	2.57e-11	2.73573	up
BnaA09g46410D	1.81858	2.12248	0.873956	10.9957	8.52495	7.668	7.67e-09	2.5519	up
BnaA10g01980D	1.47267	1.38218	0.899983	6.7785	6.13018	2.9763	4.22e-07	2.07538	up
BnaA04g16090D	10.9832	7.10284	9.30735	45.3904	53.844	51.5658	1.09e-10	2.491	up
BnaA03g55060D	0.676636	0.788478	0.968192	0.092172	0.18488	0.24965	0.000545539	-2.11181	down
BnaA03g49470D	9.75623	8.65987	8.2752	0.858264	1.67665	1.4883	7.81e-10	-2.67917	down
BnaC02g07210D	2.10874	1.6432	1.53298	9.87913	7.36571	7.52295	2.23e-07	2.26145	up
BnaC05g24790D	6.62753	8.38814	10.0345	1.36976	1.9307	1.65828	6.48e-06	-2.07014	down
BnaA01g29880D	6.65308	10.2215	4.46207	21.6585	32.4564	29.7775	5.42e-07	2.04577	up
BnaC01g03450D	3.88226	5.83344	3.79186	45.3586	39.6265	41.7408	8.03e-16	3.26417	up
BnaA06g26720D	2.81054	0.635892	3.25407	9.96795	8.37191	12.3695	4.56e-07	2.08944	up
BnaA04g26740D	2.24094	1.56381	1.1928	0.162914	0.098416	0.11722	2e-09	-3.53349	down
BnaA08g01300D	4.80518	5.46486	8.24629	60.631	95.101	75.064	5.24e-16	3.64499	up
BnaA01g20860D	3.54584	1.5565	2.35967	0.704319	0.249583	0.350423	0.000260761	-2.49332	down
BnaA09g47030D	0	0.17086	0.342257	3.75064	2.46874	4.31201	2.69e-11	4.19221	up
BnaA01g17660D	0.311512	0.504908	0	2.73331	2.46212	3.06991	1.03e-07	3.29254	up
BnaC01g35270D	2.33893	2.14042	2.33724	0.433362	0.637504	0.420104	0.000287068	-2.12652	down
BnaA09g04500D	28.8793	18.6103	26.3401	5.42846	4.48144	4.07281	4.19e-08	-2.37921	down
BnaA02g10970D	5.34162	2.5554	4.07756	902.807	906.022	1138.43	7.39e-21	7.92175	up
BnaAnng37030D	10.947	6.61045	9.53635	39.1983	32.8778	39.0981	8.04e-08	2.05903	up
BnaC03g36390D	58.1192	33.2113	55.4818	7.69463	9.83009	7.43828	1.16e-05	-2.54811	down
BnaC04g48600D	1.30291	1.33829	0.792411	0.134659	0.280279	0.163811	4.39e-05	-2.44362	down
BnaA03g54320D	77.9025	30.4694	56.2772	4.63711	6.68524	7.18331	7.28e-05	-3.09781	down
BnaA02g23030D	1.8492	1.36345	1.73914	0.1571	0.156756	0.048082	2.11e-08	-3.54271	down
BnaC03g46730D	2.34586	4.2453	2.6571	0.507407	0.871632	0.666494	0.000148285	-2.01919	down
BnaCnng40260D	22.6083	25.8271	18.529	122.679	157.026	107.162	4.44e-10	2.56171	up
BnaA07g02860D	0.302572	0.214825	0.334547	2.47591	2.34622	2.21433	5.71e-08	2.82814	up
BnaA05g29390D	1252.85	1323.67	1735.59	192.918	330.616	300.712	0.00044855	-2.36391	down
BnaCnng45530D	3.67987	6.13227	3.39092	17.0818	20.424	18.6767	1.21e-06	2.13829	up
BnaA04g09080D	0.386566	0.070207	0.219444	2.50917	2.6152	2.38588	5e-08	3.32665	up
BnaAnng22220D	13.0984	12.8653	9.41979	60.5831	54.5178	58.4485	9.21e-09	2.35437	up
Brassica_napus_newGene_6279	7.20629	5.23939	4.67735	0.935858	1.33913	0.87143	2.27e-07	-2.38929	down
BnaA05g23460D	122.128	24.3565	64.9988	1.35872	2.89916	0.301676	0.000480361	-5.50149	down
BnaC01g25440D	0.104268	0.058467	0.183155	23.5144	25.2103	27.0179	2.02e-48	7.53992	up
BnaAnng38250D	0.243011	0.901018	0.31028	4.2335	4.20613	4.31103	2.06e-10	3.18953	up
BnaA02g16700D	15.3364	10.3496	16.6157	2.27308	2.18965	2.97229	5.63e-06	-2.47153	down
BnaC09g33360D	1.66676	1.87609	1.75916	0.390688	0.326558	0.331809	0.000124937	-2.22101	down
BnaA10g20160D	6.48378	5.44837	7.14547	2.31054	1.85634	0.256774	8.11e-06	-2.10984	down
BnaA05g05760D	11.5722	20.3937	10.2643	561.494	519.041	616.015	3.29e-15	5.36276	up
BnaC02g27050D	0.164708	0.299208	0.417199	2.25168	1.72342	2.71614	7.81e-09	3.10661	up
BnaAnng09500D	0.108372	0.108365	0	2.55017	5.03504	2.69866	7.34e-08	5.45855	up
BnaC01g05320D	1.78537	1.01294	2.17931	9.86204	4.4909	7.45078	0.000342549	2.12828	up
BnaC04g41900D	0.266761	1.86631	0.54059	7.73084	4.93963	7.70538	4.87e-09	2.84332	up
BnaC03g15310D	4.21214	6.38118	4.74809	0.572269	0.819724	0.925442	2.65e-09	-2.80182	down
BnaA04g22980D	0	0.114734	0	1.71408	1.436	1.26349	3.68e-12	5.16903	up
BnaA05g34480D	14.3306	8.77291	10.4506	2.3379	2.7106	2.69215	1.83e-06	-2.0428	down
BnaC02g46260D	2.93449	1.68818	1.70825	14.6418	16.1006	8.33474	8.96e-08	2.62098	up
BnaA03g33530D	4.6625	7.34165	4.57935	22.9689	21.8665	21.1481	8.93e-08	2.04752	up
BnaC03g56520D	7.29749	6.81344	9.59097	42.026	47.3613	45.6761	1.32e-10	2.51831	up
BnaC08g08130D	3.90931	5.54208	2.48918	23.2781	12.4198	16.6751	4.8e-06	2.18889	up
BnaA04g02450D	0.483829	1.2319	0.637359	4.88227	3.56367	3.21596	2.9e-05	2.31545	up
BnaC01g34080D	1.56889	7.5134	2.5633	14.6625	16.8659	19.1906	3.57e-07	2.18931	up
Brassica_napus_newGene_16716	3.84184	3.64743	3.17396	0.786318	1.06306	0.471898	1.36e-05	-2.02628	down
BnaA06g02990D	1.17087	5.70333	0.366937	15.3638	22.2868	12.563	2.58e-08	2.9051	up
BnaA04g23820D	2.09012	2.95845	2.28291	0.437894	0.033393	0.080235	2.07e-08	-3.48089	down
BnaC08g31770D	7.18363	6.3484	6.25429	54.5869	43.4282	54.3964	1.57e-14	2.98505	up
BnaA01g30080D	6.34775	4.53341	6.77383	0.835123	0.534611	0.592359	3.93e-08	-2.7321	down
BnaC07g46630D	1.78361	2.96434	2.8609	0.276031	0.159376	0.042866	5.62e-10	-3.83379	down
BnaA04g09400D	0.306004	0.761612	0	5.90111	6.22409	6.19184	4.15e-13	4.17834	up
BnaA07g33720D	2.31489	7.28067	2.81775	14.7124	16.7266	15.6933	2.95e-07	2.01064	up
BnaA04g18840D	0.74509	0.548768	0.051331	2.54631	1.91748	2.88393	2.07e-05	2.51684	up
BnaC09g04710D	2.40176	1.2819	1.79116	0.449533	0.412933	0.088847	0.00048557	-2.11382	down
BnaA10g29250D	33.7373	40.3837	34.7274	8.01121	8.31926	6.68477	4.7e-08	-2.15975	down
BnaCnng73330D	35.8419	87.4912	39.0619	231.762	231.606	259.514	4.75e-07	2.21633	up
BnaA03g19130D	8.91605	8.33304	12.0805	0.042087	0.082692	0.101077	5.16e-18	-6.27949	down
BnaA07g33490D	0.178279	0.882647	0.062036	1.44475	1.78114	2.56756	0.000803231	2.54754	up
BnaA07g09270D	33.9941	23.0999	26.662	7.0377	9.51206	5.01323	1.17e-07	-2.04623	down
BnaCnng09050D	5.54246	5.26059	7.70026	0.174248	0.216115	0.106704	3.95e-13	-4.90508	down
BnaA09g20370D	12.5386	11.2111	11.4712	2.20967	2.9001	2.33049	5.49e-08	-2.20275	down
BnaC02g06990D	39.5065	28.1238	32.9108	156.004	138.386	118.084	4.21e-06	2.06286	up
BnaC04g32070D	8.67408	8.08572	10.2027	1.81136	1.57797	1.95231	5.3e-07	-2.29828	down
BnaC05g31770D	5.1571	7.47723	6.22909	1.14517	1.65425	0.506086	4.07e-06	-2.41378	down
BnaCnng37450D	22.5497	16.6181	16.422	746.933	687.546	768.938	3.77e-22	5.33569	up
BnaC03g40570D	5.93488	6.01637	3.14557	24.6694	24.4165	19.9212	7.08e-09	2.25084	up
BnaC05g43920D	5.16696	5.86347	3.30836	17.2142	19.0694	20.6519	2.76e-07	2.05081	up
BnaC07g46780D	38.6943	16.0778	27.7565	2.26585	1.65925	1.91175	2.49e-06	-3.78925	down
BnaC06g31430D	1.93168	2.17141	1.72472	34.8886	30.4905	32.6951	9.07e-20	4.07361	up
BnaAnng34680D	1.64919	1.72811	1.16936	8.31781	7.09027	5.42392	1.24e-07	2.23253	up
BnaA07g23000D	59.3071	34.7492	60.8751	8.8798	6.79847	9.23002	1.87e-05	-2.61863	down
BnaC01g30980D	0	0	0	6.15294	5.6059	6.1002	7.61e-23	Inf	up
BnaC07g27160D	9.22559	4.46694	8.60385	0.963724	1.6431	0.267749	0.000115693	-2.95019	down
BnaA10g18240D	19.0781	11.8978	16.9496	3.28176	5.02588	3.75345	0.000130388	-2.01389	down
BnaCnng65770D	2.04161	2.43994	1.8314	0	0.296936	0.112805	5.79e-10	-3.81837	down
Brassica_napus_newGene_8037	0.117087	0.559442	0.167001	1.44652	1.56328	1.64499	2.72e-05	2.47462	up
BnaA10g01850D	2.32844	3.01439	1.28986	9.41384	12.4735	9.39046	9.55e-08	2.30011	up
BnaC07g19090D	0.195468	0.61921	0	2.20702	1.84079	1.76251	1.96e-06	2.92228	up
BnaC08g49210D	2.88732	1.91974	2.69811	0.520124	0.194341	0.216112	1.25e-05	-2.53274	down
BnaC06g02640D	1.09082	1.2491	0.857803	23.2969	23.6775	23.6206	5.35e-28	4.50932	up
BnaC09g12360D	0.032914	0.017933	0	1.5098	0.960683	1.69909	1.23e-06	5.5507	up
BnaA08g13970D	6.92928	6.69735	7.58997	0.668132	0.606125	0.581333	1.36e-15	-3.47612	down
BnaA06g02070D	0.024287	1.6464	0.040574	6.80072	7.14255	5.50458	8.59e-18	3.61684	up
Brassica_napus_newGene_5458	2.58659	2.48046	1.7487	0.110575	0.108587	0.081257	1.86e-10	-4.24782	down
BnaA07g21970D	6.26321	3.59811	5.34212	0.229228	0.771804	0.65241	3.32e-08	-3.13662	down
BnaC04g10730D	19.7952	12.6021	16.9569	3.56821	3.46921	2.49329	1.33e-08	-2.34619	down
BnaA08g19420D	0.913983	0.645241	1.0549	0.040454	0.17275	0.23386	0.000140832	-2.39004	down
BnaA09g18140D	0.560565	0.670065	0.239695	1.67963	2.62026	2.17654	0.00031968	2.15074	up
BnaC08g49360D	12.3099	8.32236	10.4795	120.534	107.794	100.438	4.8e-21	3.90523	up
BnaCnng67530D	2.37351	2.48237	2.9951	0.465028	0.275432	0.787759	4.38e-06	-2.27139	down
BnaAnng17960D	3.00028	2.5204	3.58331	0.025637	0.03338	0.095951	1.73e-19	-5.76998	down
BnaA09g23770D	0.06733	0.19467	0.108858	1.58674	0.876277	1.1486	2.78e-07	3.06696	up
BnaC05g34330D	4.52753	3.7282	1.94953	0.545214	0.338642	0.328975	6.12e-07	-2.90933	down
BnaC02g08600D	7.40286	8.41739	6.94648	0.672423	1.02899	0.936395	1.2e-08	-3.03414	down
BnaC08g20040D	15.0982	18.3117	14.4553	3.43849	4.38779	2.4177	2.25e-08	-2.18612	down
BnaA07g17920D	2.59832	2.87686	1.67029	14.775	11.0823	13.0751	1.41e-10	2.49904	up
BnaA03g31130D	4.54207	2.85863	3.64529	0.3667	0.569538	0.640427	5.66e-07	-2.75138	down
BnaC08g41900D	4.72637	4.30091	6.09369	0.637379	1.06283	1.16352	2.69e-05	-2.35188	down
BnaA09g13370D	3.08682	4.23467	2.61112	19.34	15.6007	18.2729	2.06e-10	2.4644	up
BnaA01g24470D	3.68312	2.90573	2.48911	0	0.419484	0.633099	7.77e-08	-3.3396	down
BnaC06g15360D	2.28737	4.71482	1.56854	27.091	14.1641	23.3094	2.11e-08	2.92049	up
BnaC03g58800D	4.7801	4.31575	4.37848	0.636544	0.472325	0.929734	2.88e-07	-2.48782	down
BnaA08g13930D	10.3862	14.2648	7.63106	38.181	44.2503	44.7883	1.32e-07	2.03621	up
BnaA08g09790D	4.49116	5.47451	4.91657	1.07854	1.6431	0.562491	2.2e-05	-2.00785	down
BnaCnng23820D	4.40323	3.31191	2.57288	16.1251	10.8303	12.0577	2.59e-07	2.00427	up
BnaC05g04020D	0.061058	0.406088	0.104215	0.731712	1.11765	1.07757	6.25e-05	2.36871	up
BnaA03g43750D	0.774901	0	0	23.0634	25.1063	25.7521	2.59e-32	6.62435	up
BnaC05g43350D	15.0468	19.8036	13.3948	3.55144	3.82193	2.76379	1.94e-08	-2.17769	down
BnaA03g25810D	7.1794	7.37272	6.7351	28.84	28.3688	33.9362	8.42e-09	2.20104	up
BnaCnng63310D	1.87301	2.1571	0.788528	156.69	160.761	171.13	8.8e-42	6.73516	up
BnaC07g03590D	3.96611	3.90406	1.8632	15.4398	14.2786	13.8076	1.15e-08	2.22592	up
BnaA09g24410D	1.32418	1.31698	0.952054	4.1061	4.91176	5.29373	4.25e-06	2.04032	up
BnaA03g10910D	4.61309	7.35738	3.25371	20.2502	19.5754	20.1465	1.8e-07	2.04245	up
BnaC03g03480D	28.1388	25.1437	30.8789	2.32829	3.94407	3.87419	1.86e-14	-3.0138	down
BnaCnng52150D	0.442584	1.3509	0.793256	6.67685	5.13252	6.91318	4.31e-10	2.88316	up
BnaC03g57670D	1.14645	1.8966	1.10632	0.140903	0.143194	0.135013	3.98e-07	-3.13089	down
BnaCnng06580D	34.5616	40.5536	31.7885	373.412	364.971	394.934	1.83e-12	3.45166	up
BnaC03g72390D	5.91576	8.24914	8.88238	37.1501	46.0426	54.1316	1.37e-11	2.6027	up
BnaA01g14320D	1.93205	0.295577	0.607205	12.5054	13.4091	13.0616	1.13e-16	3.78315	up
BnaA05g08410D	1.95738	2.07164	2.18475	0.233837	0.167881	0.064074	4.99e-07	-3.01682	down
BnaC03g21900D	1.23194	0.629993	1.0357	0.022382	0.102351	0.04101	1.03e-07	-3.88117	down
BnaC06g12880D	2.86522	3.07659	2.77739	11.9306	10.6421	16.4083	3.31e-07	2.2398	up
BnaC09g36350D	7.16826	10.7315	5.45904	30.3435	32.6461	26.1278	2.38e-07	2.02611	up
BnaC06g29160D	217.633	198.978	271.132	38.3281	49.9081	48.0171	1.67e-05	-2.31471	down
BnaC01g11720D	3.87165	13.4023	5.3995	104.533	87.5082	107.899	1.11e-18	3.60271	up
BnaC05g19030D	1.57408	1.23672	1.96107	6.70379	6.64225	7.25969	8.96e-08	2.09933	up
BnaA03g21560D	2.23102	3.8508	4.27716	30.7781	36.3298	40.3783	2.11e-18	3.41925	up
BnaC01g09220D	9.471	5.07419	5.22036	0.256611	0.664619	0.202456	3.67e-09	-4.06501	down
BnaA02g30310D	0.597625	0.745049	0.81376	0.044529	0.067999	0.144438	2.14e-06	-2.9466	down
BnaA02g08330D	10.7366	5.15958	8.38477	95.2132	71.5232	97.4952	1.17e-12	3.59517	up
BnaA07g10090D	2.20227	2.25148	2.06213	6.99655	8.66331	9.58788	3.62e-07	2.05095	up
BnaC08g17250D	0.928009	0.820424	0.672727	0.09173	0.217993	0.060831	1.49e-05	-2.59907	down
BnaC01g07290D	4.3615	4.5747	4.16256	68.7767	58.5257	74.6444	2.03e-21	3.98036	up
BnaC06g33010D	6.76329	3.81287	4.89159	1.38696	0.885098	0.749054	1.23e-06	-2.30216	down
BnaA06g00870D	49.4911	35.0475	34.7678	173.253	144.034	164.167	8.82e-05	2.05326	up
BnaAnng00440D	1.08564	0.924542	2.21429	0.052968	0	0.055402	0.000885495	-4.8549	down
BnaCnng25180D	0.022033	0.174333	0.096855	1.59686	0.944338	1.23601	4.58e-10	3.65362	up
BnaC07g28980D	1.80228	2.718	2.07805	0.417215	0.502242	0.540083	0.000110597	-2.10309	down
BnaCnng26490D	1.78115	2.6324	2.40658	14.3466	15.0847	18.0122	3.97e-12	2.80388	up
BnaA06g20750D	5.65799	3.67778	5.33813	0.697229	0.502263	0.893699	3.28e-09	-2.69695	down
BnaC06g10890D	267.772	201.897	192.695	23.2813	26.194	26.6637	2.13e-15	-3.06978	down
BnaA03g53140D	6.46662	8.63377	7.05831	30.7365	40.4772	34.2673	1.41e-09	2.29007	up
BnaA03g42030D	19.3545	14.0205	23.0243	4.36288	4.26584	3.80441	0.000131641	-2.16244	down
BnaA03g35020D	4.24465	2.19721	2.69339	1.16189	0.168877	0.329262	1.03e-05	-2.17388	down
BnaC04g46630D	2.44228	2.34644	1.2654	29.543	14.2032	22.9829	1.47e-08	3.51288	up
BnaC07g31620D	6.16604	6.01799	3.66189	34.4889	29.3301	29.6424	3.05e-11	2.61101	up
BnaA03g42130D	3.96732	3.20301	0.980411	10.058	11.9307	9.56154	3.49e-05	2.03003	up
BnaC03g39560D	101.68	20.2925	82.3738	0.814261	1.24842	0.235688	3.22e-05	-6.46305	down
BnaA03g40370D	13.9379	18.2289	16.8843	1.30871	1.39857	0.703357	6.72e-16	-3.80039	down
BnaA01g15910D	10.9978	4.71774	8.4485	0.197937	0.275989	0.352883	6.11e-08	-4.60542	down
BnaC04g28680D	24.0548	30.3486	31.1095	130.826	141.792	140.964	1.07e-08	2.29959	up
BnaA06g29500D	6.86125	3.97589	3.90106	0	0.449687	0.12332	4.59e-11	-4.47893	down
BnaC07g47570D	10.4454	21.4108	14.3812	0.601397	2.01297	0.068125	6.7e-09	-4.10974	down
BnaA04g02160D	2.01982	2.9648	2.32445	0.453255	0.70126	0.590452	0.000512536	-2.00437	down
Brassica_napus_newGene_15438	5.70248	6.72807	4.64245	0.874698	1.0762	0.706995	7.5e-08	-2.62318	down
BnaC01g03410D	84.6695	54.3293	86.2347	19.0563	19.4047	14.7268	4.1e-05	-2.06838	down
BnaC06g17270D	0.228428	0.10375	0.23435	2.3017	3.89816	2.85204	2.34e-12	3.89004	up
Brassica_napus_newGene_3462	6.9997	43.8059	3.50893	83.6928	70.4421	70.8014	2.08e-06	2.15619	up
BnaCnng76220D	1.10608	3.22829	0.698905	9.75057	5.44282	6.09826	0.000293134	2.12367	up
BnaA09g35260D	3.88556	3.94335	3.68868	15.7266	15.3462	16.8316	7.96e-08	2.11619	up
BnaC05g35990D	0	0.118509	0	8.80485	4.80001	9.15354	1.06e-17	7.41946	up
BnaA10g10780D	4.13971	2.0911	3.26464	0.71131	0.714433	0.551558	9.56e-05	-2.23045	down
BnaC03g32220D	2.45661	1.14465	2.07986	0.443965	0.466837	0.262769	0.000758814	-2.23094	down
BnaA09g38040D	1.29976	1.93762	1.31307	35.8725	29.1546	34.7393	2.02e-26	4.48375	up
BnaA01g29420D	78.4314	64.2328	44.3471	14.1984	11.6732	14.3551	1.11e-08	-2.20012	down
BnaA09g35160D	2.2696	2.55384	1.2316	14.5601	13.6776	10.7614	5.01e-12	2.72203	up
BnaAnng34880D	0.916442	0.471216	0.564297	4.59271	2.27829	2.64556	0.000155114	2.29961	up
BnaCnng72580D	1.09167	1.61007	0.808383	5.25621	4.86515	5.59991	3.33e-05	2.25291	up
BnaC08g10290D	13.2831	17.5899	13.9222	1.74544	3.47078	3.96606	8.38e-07	-2.2213	down
BnaCnng71230D	1.5221	1.64956	1.92755	0.309275	0.433174	0.270204	4.74e-05	-2.24834	down
BnaA03g17020D	383.222	322.676	448.338	88.7338	111.515	79.1107	7.07e-05	-2.02979	down
BnaC03g78270D	37.113	25.767	33.3351	6.8656	5.6787	8.03638	5.25e-08	-2.18953	down
BnaA06g01470D	5.44695	7.20621	4.36173	36.8096	37.5081	38.7237	7.87e-13	2.78337	up
BnaC05g38150D	0.314823	0.795209	0.120374	3.14615	3.47724	2.02235	1.72e-07	2.82592	up
BnaC09g08020D	3.86057	3.22266	1.88598	19.1366	14.3089	15.5245	3.95e-11	2.59891	up
BnaA08g17200D	0.492551	0.574454	0.430704	4.30488	4.78224	4.89456	3.27e-11	3.23614	up
BnaA03g07520D	8.15903	3.36827	8.07009	0	0.016202	0	3.77e-09	-8.69414	down
BnaA01g29260D	4.59245	2.59203	2.5785	18.6378	25.217	23.0027	1.27e-13	2.86881	up
BnaA09g52100D	1.99522	1.36873	1.6255	0.406957	0.226285	0.119622	4.58e-06	-2.55297	down
BnaC03g38710D	4.44228	4.19038	3.62601	25.6691	19.4529	22.8462	1.43e-10	2.50569	up
BnaA04g12670D	8.89759	8.92793	8.07801	50.1522	39.4979	52.3621	8.91e-11	2.50356	up
BnaC01g44070D	0.879029	0.547195	0.744169	6.09291	4.11557	4.55031	2.86e-10	2.78181	up
BnaA01g16990D	3.12733	3.02573	2.88363	0.578752	0.177652	0.546713	3.16e-07	-2.83159	down
BnaA09g29400D	2.83968	4.34887	1.72982	0.357468	0.460066	0.465081	4.78e-05	-2.62109	down
BnaC03g32810D	24.2797	17.8976	19.2998	3.82376	2.56347	2.45201	2.1e-12	-2.73456	down
BnaA04g29310D	0.04141	0.134923	0	0.806857	1.24812	0.907855	6.22e-09	3.91162	up
BnaA06g04830D	17.0298	33.897	20.7788	3.73532	5.26687	3.9855	1.62e-05	-2.4328	down
BnaC09g00680D	4.09763	2.68648	2.94741	0.818538	0.657241	0.511073	9.39e-07	-2.24582	down
BnaC07g31340D	6.97123	11.2784	9.03347	1.21775	1.58445	0.954535	3.19e-08	-2.82609	down
BnaA10g08290D	1.05625	1.25027	2.56936	6.79334	10.0608	8.60751	1.26e-06	2.35105	up
Brassica_napus_newGene_6665	3.09685	4.14199	1.82308	0.701409	0.720936	0	1.15e-06	-2.70208	down
BnaA02g35860D	14.4684	30.2232	20.7955	4.02276	5.94619	4.91224	0.000248769	-2.09326	down
BnaA08g20010D	3.45906	3.5192	1.34295	0.68543	0.664848	0.478433	0.000844181	-2.09649	down
BnaAnng09490D	24.474	22.1057	23.7379	5.49554	5.90653	5.70583	2.52e-06	-2.00659	down
BnaA05g04160D	2.82945	1.83059	1.28301	0.421932	0.293659	0.289836	1.63e-05	-2.47745	down
BnaC04g43980D	2.36715	3.86181	3.06671	20.0381	14.9698	21.4307	8.92e-11	2.62817	up
BnaC06g42900D	8.86904	9.78522	7.79481	59.7627	53.9165	62.9148	3.44e-12	2.7819	up
BnaA04g01700D	0.055498	0.89767	0	2.85043	3.99769	2.25706	1.38e-07	3.31181	up
BnaA06g22590D	57.25	30.8397	38.8188	7.54533	6.16739	6.07783	2.81e-07	-2.64808	down
BnaC09g47000D	1.51463	0.37804	1.20882	5.07381	3.23439	6.16554	0.000703142	2.2013	up
BnaC09g02040D	14.554	10.9767	18.7329	2.73891	3.1359	3.10086	0.000344039	-2.27424	down
BnaC05g31730D	0.993637	2.47435	1.05844	30.5997	15.0648	27.7747	1.9e-10	4.01193	up
BnaC08g36450D	3.24003	6.08161	3.40139	0.509391	0.872921	0.406215	2.33e-06	-2.74215	down
BnaC04g38510D	1.61307	0.669819	1.02037	0.22916	0.047483	0.217144	0.000394782	-2.63815	down
BnaA01g31950D	99.5578	47.2559	98.9107	8.74495	3.97028	5.80385	1.87e-06	-3.74412	down
BnaC04g25050D	2.80232	1.00726	2.00872	0.121792	0.228256	0.209049	8.67e-05	-3.07708	down
BnaA04g17120D	18.7224	12.649	5.6622	0.434303	1.20469	0.421409	4.13e-05	-4.06017	down
Brassica_napus_newGene_1489	1.50132	1.3277	1.84305	0	0.332568	0	9.76e-08	-3.6774	down
BnaA03g32130D	2.38906	2.2424	2.01099	0.487253	0.330864	0.294343	3.25e-06	-2.52296	down
BnaA02g15280D	0	0	0	3.71752	4.92646	6.96525	1.57e-14	Inf	up
BnaCnng71390D	0.396904	4.70432	0.724563	14.7246	17.0912	13.4684	5.04e-11	3.06048	up
BnaA01g23660D	5.23581	7.65567	3.02992	24.216	27.5625	23.359	3.88e-09	2.30789	up
BnaA05g31480D	5.02923	2.71859	3.09355	24.607	23.2373	29.5114	2.6e-12	2.87931	up
BnaA02g36790D	0.320561	0.276111	0.673236	10.8202	10.9746	8.87954	6.25e-28	4.63044	up
BnaA06g27960D	2.4997	1.83784	2.54879	0.307975	0.316998	0.546971	4.21e-06	-2.4682	down
BnaC05g45280D	19.8707	31.5461	15.5489	2.84202	2.11883	1.76406	3.81e-09	-3.27912	down
BnaA06g39660D	16.4265	13.5231	8.75222	2.61233	3.17812	3.33206	9.01e-07	-2.01535	down
BnaC02g09350D	2.85568	4.0673	2.68897	0.625267	0.592628	0.574051	8.34e-08	-2.4235	down
BnaC03g75280D	0.522847	0.283195	0.438905	20.3389	14.3394	23.4086	3.25e-23	5.51364	up
BnaA08g25840D	3.76915	3.05542	0.330685	9.1588	11.6522	9.87539	3.22e-06	2.20789	up
BnaC06g43420D	2.14317	2.23096	1.85203	0.413715	0.624905	0.393116	1.53e-05	-2.06919	down
BnaC03g56460D	0.21445	0.665305	0.047505	2.64632	5.73074	3.57487	5.73e-05	3.17412	up
BnaA06g27610D	1.85112	2.02408	1.35739	0.165182	0.393451	0.142349	6.19e-06	-2.60309	down
BnaC09g35980D	0.269873	0.110498	0.159584	1.72974	1.55775	1.30751	1.13e-08	3.09144	up
BnaA04g24030D	0	0.026244	0.219028	1.93247	1.6932	1.55817	7.92e-11	4.1769	up
BnaC04g08660D	1.29038	1.48858	2.90006	0.26649	0.464441	0.275907	0.00043337	-2.02719	down
BnaCnng40350D	3.60334	2.28074	1.96652	20.0138	14.3385	14.9686	5.22e-12	2.6943	up
BnaC03g68450D	1.92119	3.43845	1.83896	0.082086	0.075643	0.464482	1.48e-06	-3.5641	down
BnaC03g72040D	3.53838	14.0055	1.42867	31.5804	28.6111	34.5964	9.66e-10	2.41704	up
BnaCnng73600D	1.53531	2.87297	2.61817	0.442734	0.301168	0.371582	1.99e-05	-2.57975	down
BnaC03g24360D	5.26354	111.325	2.75437	237.186	359.43	308.839	5.56e-09	3.05324	up
BnaA08g08350D	4.73094	3.9422	4.32758	18.7401	15.6751	19.1215	7.09e-08	2.07271	up
BnaA05g36400D	11.4265	7.67509	5.72375	63.0636	61.9616	49.6804	9.44e-13	2.89965	up
BnaC02g10800D	2.93681	15.588	3.60108	38.5102	20.5386	31.3615	0.00033716	2.10673	up
BnaC03g64160D	0.210368	0.63602	0.262052	5.12328	3.20412	4.67295	4.76e-10	3.33882	up
BnaA08g02680D	0.337376	0.318254	0.391484	11.828	9.28844	12.1855	6.84e-28	4.96668	up
BnaC07g18080D	2.08105	2.20247	2.69309	0.32928	0.16751	0	8e-09	-3.8104	down
BnaC06g12970D	2.12749	2.86197	2.19447	10.9108	13.4843	10.1544	2.1e-06	2.2389	up
BnaC04g49440D	8.69901	9.23818	5.81381	0.301693	1.28643	0.326352	3.12e-09	-3.46819	down
BnaA07g21040D	0.826999	0.69399	0.73238	0.153696	0.22866	0.14737	0.000931418	-2.04243	down
BnaA07g31770D	6.4722	4.30925	4.06155	1.25511	0.958227	0.849107	2.31e-05	-2.23027	down
BnaA10g15030D	1.65055	1.35216	1.76042	0	0	0	9.67e-16	#NAME?	down
BnaC08g26400D	0.80623	3.53068	0.326704	14.8423	13.5557	16.7233	5.56e-16	3.3962	up
BnaA02g29170D	1.09468	1.2015	0.886022	0.216047	0.146837	0	9.35e-07	-3.11798	down
BnaA03g47570D	0.360131	0.084439	0	1.95551	2.651	2.18322	6.71e-10	3.94746	up
BnaA06g15550D	2.04064	2.38502	1.7041	0.115518	0.248916	0.490551	1.87e-05	-2.56492	down
BnaA04g20100D	1.74282	1.23023	1.71646	0.290577	0.383371	0.298515	0.000134231	-2.19487	down
BnaAnng15250D	5.60975	9.99796	10.2698	0.842076	1.28327	1.17949	7.5e-06	-2.92007	down
BnaA03g58610D	5.02067	6.13976	4.57512	0.698975	1.16907	0.551194	8.35e-09	-2.64148	down
BnaC03g13260D	1.89664	1.58906	1.1262	0.195713	0.281512	0.069385	3.02e-06	-2.8023	down
BnaC03g69350D	474.905	307.726	494.991	65.4725	82.4697	91.5018	6.93e-06	-2.39484	down
BnaA03g17380D	6.37069	7.0408	7.00766	43.5298	55.1281	53.8517	1.18e-12	2.93448	up
BnaA04g09630D	3.09946	4.61428	3.13026	1.01811	0.678592	0.518651	2.52e-05	-2.24002	down
BnaA01g22600D	1.02496	11.1559	0.748779	17.3382	17.6329	17.6027	2.13e-05	2.15664	up
BnaA01g12670D	5.57284	5.98905	6.7119	1.2012	1.14832	0.525803	4.65e-08	-2.5886	down
BnaA03g19720D	2.88252	2.84363	3.4766	0.911218	0.408443	0.902838	3.51e-05	-2.02262	down
BnaC07g26240D	35.0403	39.5894	27.3665	159.467	147.39	146.646	2.83e-06	2.14478	up
BnaC04g05620D	14.2449	11.1979	10.6521	461.678	454.095	509.053	3.91e-16	5.3359	up
BnaA08g08680D	11.2887	15.6179	12.2112	44.1999	55.9737	62.4162	4.75e-08	2.09828	up
BnaC09g49610D	15.4298	27.4147	15.1322	0.800858	0.933739	1.01106	1.09e-12	-4.32266	down
BnaC07g36420D	3.93461	14.9259	2.7879	33.151	27.7782	25.2188	1.19e-07	2.07848	up
BnaC02g30770D	1.24385	7.82124	1.24836	13.617	19.1972	16.1629	5.3e-07	2.34954	up
BnaA09g07690D	5.93329	3.08035	5.01241	0.901294	0.446176	0.90073	9.26e-06	-2.61002	down
BnaCnng32080D	0.348222	0.611647	0.135955	12.8292	6.62618	15.376	1.22e-08	5.05187	up
BnaCnng57260D	0.997866	0.586581	0.391541	4.04917	3.49803	3.00504	8.5e-07	2.50227	up
BnaCnng58710D	1.75934	1.62168	0.940609	11.4348	9.14937	6.96823	7.08e-07	2.68329	up
BnaC08g24280D	4.35792	4.8782	3.99607	25.5301	13.3689	16.8367	1.2e-05	2.10819	up
BnaA02g01340D	2.04685	1.18854	1.50524	0.363905	0.447812	0.320205	0.000101482	-2.02269	down
BnaC03g05960D	2.30117	1.94489	2.17285	0.286329	0.449661	0.151271	2.44e-06	-2.77876	down
BnaC07g38080D	0.01955	0.967855	0.06877	1.9368	2.03944	1.80237	1.3e-06	2.50378	up
BnaA07g32870D	15.5094	16.5172	14.2986	2.58654	1.51821	3.14249	3.89e-08	-2.61638	down
BnaAnng36550D	4.91713	5.07692	6.91618	0	0.51122	0.206904	2.78e-10	-4.36228	down
BnaA08g22630D	0.058345	0.025432	0.09268	0.73796	0.732666	1.10624	5.41e-09	3.61612	up
BnaC08g26550D	8.47	7.49077	6.89883	122.309	101.857	136.476	7.89e-17	4.03538	up
BnaA07g33920D	9.93345	8.62764	10.4893	65.5304	62.3369	58.8215	1.06e-11	2.73056	up
BnaCnng45980D	4.69402	4.69167	2.14904	16.568	18.761	17.3353	1.6e-07	2.25457	up
BnaCnng36390D	20.9609	18.0852	14.5251	1.43703	2.37017	2.23445	2.13e-12	-3.07674	down
BnaA06g11790D	4.6275	7.64049	3.18771	16.8152	26.3778	18.1134	4.84e-06	2.05125	up
Brassica_napus_newGene_9904	0.048514	0.465576	0.287794	1.80747	1.19048	0.936354	6.45e-05	2.28363	up
BnaC05g07890D	132.492	107.816	130.939	539.128	590.53	555.237	2.9e-05	2.13721	up
BnaA01g27350D	0.689881	0.376521	0.097875	11.8845	11.5438	13.1359	7.46e-20	5.06813	up
[truncated: 1,705 more rows]
