# Supplementary material for: Genome-wide transcriptome profiling revealed biological macromolecules respond to low temperature stress in Brassica napus L
Source: Front Plant Sci. 2022 Nov 14;13:1050995. doi: 10.3389/fpls.2022.1050995 (PMC9702069; doi:10.3389/fpls.2022.1050995)
Supplement: Supplementary file 6 [file Table_5.xlsx]

## Sheet: GO-BP upregulated
GO.ID	Term	Annotated	Significant	Expected	KS
GO:0009414	response to water deprivation	2044	205	55.26	7.5e-09
GO:0009220	pyrimidine ribonucleotide biosynthetic process	646	87	17.46	4.2e-08
GO:0042538	hyperosmotic salinity response	820	88	22.17	7.7e-08
GO:0009409	response to cold	2948	240	79.7	1.5e-07
GO:0001510	RNA methylation	1022	100	27.63	4.8e-07
GO:0010286	heat acclimation	405	47	10.95	4.3e-06
GO:0010200	response to chitin	2167	121	58.58	8.5e-06
GO:0009737	response to abscisic acid	3146	225	85.05	4.7e-05
GO:0002679	respiratory burst involved in defense response	617	45	16.68	5.7e-05
GO:0006606	protein import into nucleus	654	64	17.68	8.3e-05
GO:0009753	response to jasmonic acid	2503	130	67.67	9.5e-05
GO:0080056	petal vascular tissue pattern formation	10	7	0.27	0.0001
GO:0080057	sepal vascular tissue pattern formation	10	7	0.27	0.0001
GO:0009611	response to wounding	1703	108	46.04	0.00011
GO:0009269	response to desiccation	185	32	5	0.0002
GO:0000478	endonucleolytic cleavage involved in rRNA processing	78	17	2.11	0.00032
GO:0009631	cold acclimation	114	23	3.08	0.00036
GO:0009909	regulation of flower development	1663	60	44.96	0.00041
GO:0009407	toxin catabolic process	963	41	26.03	0.00051
GO:0010583	response to cyclopentenone	586	26	15.84	0.00081
GO:0046395	carboxylic acid catabolic process	1822	47	49.26	0.00083
GO:0043069	negative regulation of programmed cell death	931	69	25.17	0.00105
GO:1902039	negative regulation of seed dormancy process	9	5	0.24	0.00109
GO:0010030	positive regulation of seed germination	79	17	2.14	0.00116
GO:0006090	pyruvate metabolic process	2094	45	56.61	0.00119
GO:0048513	animal organ development	8993	174	243.12	0.00123
GO:0010035	response to inorganic substance	6950	341	187.89	0.00137
GO:0051170	nuclear import	665	70	17.98	0.00153
GO:0050832	defense response to fungus	1849	97	49.99	0.00172
GO:0009695	jasmonic acid biosynthetic process	645	51	17.44	0.00194
GO:0009615	response to virus	809	24	21.87	0.00241
GO:0009788	negative regulation of abscisic acid-activated signaling pathway	155	15	4.19	0.00253
GO:0010363	regulation of plant-type hypersensitive response	1916	104	51.8	0.00256
GO:0009723	response to ethylene	1771	84	47.88	0.00272
GO:0006954	inflammatory response	22	3	0.59	0.00297
GO:1902582	single-organism intracellular transport	5662	248	153.07	0.00314
GO:0071492	cellular response to UV-A	21	7	0.57	0.00327
GO:0019761	glucosinolate biosynthetic process	813	22	21.98	0.00358
GO:0009657	plastid organization	1608	17	43.47	0.00359
GO:0010150	leaf senescence	399	31	10.79	0.00368
GO:0006612	protein targeting to membrane	1995	99	53.93	0.00398
GO:0010207	photosystem II assembly	593	1	16.03	0.00406
GO:1901698	response to nitrogen compound	3946	163	106.68	0.00406
GO:0006626	protein targeting to mitochondrion	429	45	11.6	0.00424
GO:1901700	response to oxygen-containing compound	11423	558	308.81	0.00426
GO:0009738	abscisic acid-activated signaling pathway	1360	96	36.77	0.00426
GO:0006979	response to oxidative stress	2735	100	73.94	0.00427
GO:1901615	organic hydroxy compound metabolic process	3545	119	95.84	0.00435
GO:0009910	negative regulation of flower development	231	11	6.24	0.00471
GO:0006006	glucose metabolic process	2197	48	59.39	0.00475
GO:0006720	isoprenoid metabolic process	2086	52	56.39	0.0048
GO:0007623	circadian rhythm	762	58	20.6	0.00487
GO:0048767	root hair elongation	990	9	26.76	0.00492
GO:0006406	mRNA export from nucleus	299	29	8.08	0.00493
GO:0006865	amino acid transport	1352	95	36.55	0.00496
GO:0010224	response to UV-B	460	33	12.44	0.00499
GO:0010120	camalexin biosynthetic process	49	3	1.32	0.00504
GO:0034968	histone lysine methylation	1061	27	28.68	0.0059
GO:1901463	regulation of tetrapyrrole biosynthetic process	81	7	2.19	0.00611
GO:0071554	cell wall organization or biogenesis	4462	65	120.63	0.00619
GO:0010016	shoot system morphogenesis	2086	29	56.39	0.00633
GO:0009939	positive regulation of gibberellic acid mediated signaling pathway	24	7	0.65	0.00645
GO:0009743	response to carbohydrate	1932	70	52.23	0.00651
GO:0010501	RNA secondary structure unwinding	29	7	0.78	0.00669
GO:0008610	lipid biosynthetic process	4491	125	121.41	0.00682
GO:0044724	single-organism carbohydrate catabolic process	2447	58	66.15	0.00722
GO:0006342	chromatin silencing	1086	11	29.36	0.00725
GO:0032787	monocarboxylic acid metabolic process	6410	237	173.29	0.00727
GO:0019252	starch biosynthetic process	752	30	20.33	0.00815
GO:0009314	response to radiation	5405	162	146.12	0.00823
GO:0009642	response to light intensity	1203	48	32.52	0.00832
GO:0006081	cellular aldehyde metabolic process	1388	20	37.52	0.00863
GO:0018258	protein O-linked glycosylation via hydroxyproline	6	2	0.16	0.00879
GO:0010405	arabinogalactan protein metabolic process	6	2	0.16	0.00879
GO:0000023	maltose metabolic process	574	16	15.52	0.00884
GO:0071407	cellular response to organic cyclic compound	2627	84	71.02	0.00892
GO:0051567	histone H3-K9 methylation	769	4	20.79	0.00933
GO:0046394	carboxylic acid biosynthetic process	5289	171	142.99	0.00943
GO:0006970	response to osmotic stress	4297	260	116.17	0.00956
GO:0034440	lipid oxidation	810	16	21.9	0.00963
GO:0008652	cellular amino acid biosynthetic process	2532	36	68.45	0.01009
GO:0009624	response to nematode	419	16	11.33	0.01023
GO:0019288	isopentenyl diphosphate biosynthetic process, methylerythritol 4-phosphate pathway	949	12	25.66	0.01041
GO:0019682	glyceraldehyde-3-phosphate metabolic process	949	12	25.66	0.01041
GO:0010380	regulation of chlorophyll biosynthetic process	77	7	2.08	0.01054
GO:0015804	neutral amino acid transport	392	30	10.6	0.01091
GO:0051186	cofactor metabolic process	2499	46	67.56	0.01113
GO:0009806	lignan metabolic process	51	1	1.38	0.01122
GO:0009807	lignan biosynthetic process	51	1	1.38	0.01122
GO:1901566	organonitrogen compound biosynthetic process	4999	181	135.15	0.01142
GO:0015698	inorganic anion transport	1526	54	41.25	0.01154
GO:0016482	cytosolic transport	3206	160	86.67	0.01157
GO:0042254	ribosome biogenesis	1547	78	41.82	0.01159
GO:0010260	animal organ senescence	578	39	15.63	0.0116
GO:0009664	plant-type cell wall organization	1829	25	49.45	0.01171
GO:0009644	response to high light intensity	963	36	26.03	0.01171
GO:0000412	histone peptidyl-prolyl isomerization	7	4	0.19	0.01184
GO:0000380	alternative mRNA splicing, via spliceosome	35	8	0.95	0.01195
GO:1901701	cellular response to oxygen-containing compound	4826	213	130.47	0.01199
GO:0035279	mRNA cleavage involved in gene silencing by miRNA	18	4	0.49	0.01202
GO:1901617	organic hydroxy compound biosynthetic process	2688	99	72.67	0.01208
GO:0015706	nitrate transport	1050	37	28.39	0.01235
GO:0042255	ribosome assembly	36	6	0.97	0.01257
GO:0034976	response to endoplasmic reticulum stress	1770	78	47.85	0.0126
GO:0009605	response to external stimulus	9879	330	267.07	0.01262
GO:0009612	response to mechanical stimulus	288	14	7.79	0.01263
GO:0031564	transcription antitermination	7	4	0.19	0.01278
GO:0031554	regulation of DNA-templated transcription, termination	7	4	0.19	0.01278
GO:0031555	transcriptional attenuation	7	4	0.19	0.01278
GO:0006605	protein targeting	4214	219	113.92	0.01295
GO:0048827	phyllome development	3862	105	104.41	0.01325
GO:0010388	protein deneddylation	448	10	12.11	0.01326
GO:0019395	fatty acid oxidation	766	13	20.71	0.0133
GO:1901605	alpha-amino acid metabolic process	2761	47	74.64	0.01362
GO:0072594	establishment of protein localization to organelle	2334	124	63.1	0.01368
GO:0006635	fatty acid beta-oxidation	745	12	20.14	0.01373
GO:0002252	immune effector process	1306	55	35.31	0.0138
GO:0009416	response to light stimulus	5136	159	138.85	0.01385
GO:0008299	isoprenoid biosynthetic process	1957	43	52.91	0.01446
GO:0000338	protein deneddylation	454	10	12.27	0.01453
GO:0009751	response to salicylic acid	2372	113	64.13	0.01491
GO:0071669	plant-type cell wall organization or biogenesis	2393	34	64.69	0.01498
GO:0080167	response to karrikin	623	43	16.84	0.01499
GO:0090407	organophosphate biosynthetic process	3547	156	95.89	0.01511
GO:0009640	photomorphogenesis	1099	30	29.71	0.01514
GO:0000041	transition metal ion transport	1144	17	30.93	0.01516
GO:0006631	fatty acid metabolic process	1988	55	53.74	0.01524
GO:0022613	ribonucleoprotein complex biogenesis	1655	80	44.74	0.01537
GO:0010413	glucuronoxylan metabolic process	736	2	19.9	0.01563
GO:0043649	dicarboxylic acid catabolic process	18	3	0.49	0.01572
GO:0070887	cellular response to chemical stimulus	7029	253	190.03	0.01584
GO:0090056	regulation of chlorophyll metabolic process	87	7	2.35	0.01595
GO:0048569	post-embryonic animal organ development	3185	66	86.1	0.01612
GO:0001101	response to acid chemical	7623	425	206.08	0.01616
GO:0009698	phenylpropanoid metabolic process	953	33	25.76	0.01633
GO:0050982	detection of mechanical stimulus	20	0	0.54	0.01651
GO:0019637	organophosphate metabolic process	6140	204	165.99	0.01659
GO:0044242	cellular lipid catabolic process	1137	28	30.74	0.01667
GO:0009744	response to sucrose	987	50	26.68	0.017
GO:0034285	response to disaccharide	987	50	26.68	0.017
GO:0097438	exit from dormancy	23	7	0.62	0.01705
GO:0048838	release of seed from dormancy	23	7	0.62	0.01705
GO:0006520	cellular amino acid metabolic process	3805	78	102.87	0.01731
GO:0048653	anther development	399	13	10.79	0.01764
GO:0010228	vegetative to reproductive phase transition of meristem	2020	57	54.61	0.01767
GO:0016051	carbohydrate biosynthetic process	3962	93	107.11	0.01774
GO:0035966	response to topologically incorrect protein	1892	54	51.15	0.0178
GO:0051193	regulation of cofactor metabolic process	96	7	2.6	0.01813
GO:0048440	carpel development	1099	18	29.71	0.01834
GO:0030001	metal ion transport	2762	57	74.67	0.01867
GO:0009963	positive regulation of flavonoid biosynthetic process	541	23	14.63	0.01891
GO:0051325	interphase	312	9	8.43	0.01898
GO:0051329	mitotic interphase	312	9	8.43	0.01898
GO:0051319	G2 phase	312	9	8.43	0.01898
GO:0022403	cell cycle phase	312	9	8.43	0.01898
GO:0044848	biological phase	312	9	8.43	0.01898
GO:0000085	mitotic G2 phase	312	9	8.43	0.01898
GO:0000096	sulfur amino acid metabolic process	1631	13	44.09	0.01938
GO:0044765	single-organism transport	13254	481	358.31	0.01944
GO:0046364	monosaccharide biosynthetic process	1028	30	27.79	0.01947
GO:1901564	organonitrogen compound metabolic process	8833	284	238.8	0.01958
GO:0071229	cellular response to acid chemical	3577	191	96.7	0.01963
GO:0008643	carbohydrate transport	497	17	13.44	0.01968
GO:0009056	catabolic process	10188	256	275.43	0.01975
GO:0009266	response to temperature stimulus	4492	302	121.44	0.0198
GO:0006644	phospholipid metabolic process	1908	36	51.58	0.01987
GO:0016052	carbohydrate catabolic process	2830	73	76.51	0.02017
GO:0043480	pigment accumulation in tissues	580	8	15.68	0.0203
GO:0043481	anthocyanin accumulation in tissues in response to UV light	580	8	15.68	0.0203
GO:0043473	pigmentation	580	8	15.68	0.0203
GO:0043476	pigment accumulation	580	8	15.68	0.0203
GO:0043478	pigment accumulation in response to UV light	580	8	15.68	0.0203
GO:0043479	pigment accumulation in tissues in response to UV light	580	8	15.68	0.0203
GO:0018195	peptidyl-arginine modification	28	8	0.76	0.02031
GO:0018216	peptidyl-arginine methylation	28	8	0.76	0.02031
GO:0035246	peptidyl-arginine N-methylation	28	8	0.76	0.02031
GO:0009062	fatty acid catabolic process	952	20	25.74	0.02034
GO:0006305	DNA alkylation	701	7	18.95	0.02082
GO:0006306	DNA methylation	701	7	18.95	0.02082
GO:0006820	anion transport	3141	139	84.92	0.02085
GO:0006829	zinc II ion transport	77	2	2.08	0.02088
GO:0042991	transcription factor import into nucleus	160	19	4.33	0.02091
GO:0071555	cell wall organization	2953	40	79.83	0.02128
GO:0016246	RNA interference	749	8	20.25	0.02128
GO:0010117	photoprotection	28	8	0.76	0.02132
GO:0071426	ribonucleoprotein complex export from nucleus	2	2	0.05	0.02154
GO:0071428	rRNA-containing ribonucleoprotein complex export from nucleus	2	2	0.05	0.02154
GO:0071166	ribonucleoprotein complex localization	2	2	0.05	0.02154
GO:0033750	ribosome localization	2	2	0.05	0.02154
GO:0033753	ribosome localization	2	2	0.05	0.02154
GO:0000054	ribosomal subunit export from nucleus	2	2	0.05	0.02154
GO:0000055	ribosomal large subunit export from nucleus	2	2	0.05	0.02154
GO:0044728	DNA methylation or demethylation	709	7	19.17	0.02174
GO:0006304	DNA modification	709	7	19.17	0.02174
GO:0008654	phospholipid biosynthetic process	1629	31	44.04	0.02199
GO:0046490	isopentenyl diphosphate metabolic process	970	13	26.22	0.02246
GO:0009240	isopentenyl diphosphate biosynthetic process	970	13	26.22	0.02246
GO:0048437	floral organ development	2531	47	68.42	0.02264
GO:0045492	xylan biosynthetic process	742	3	20.06	0.02328
GO:0006094	gluconeogenesis	954	28	25.79	0.02335
GO:0000097	sulfur amino acid biosynthetic process	1440	10	38.93	0.02346
GO:0035967	cellular response to topologically incorrect protein	968	45	26.17	0.02348
GO:0034620	cellular response to unfolded protein	968	45	26.17	0.02348
GO:0015824	proline transport	356	27	9.62	0.02348
GO:0009408	response to heat	1390	98	37.58	0.02366
GO:0019319	hexose biosynthetic process	974	29	26.33	0.02367
GO:0030968	endoplasmic reticulum unfolded protein response	963	45	26.03	0.02395
GO:0046365	monosaccharide catabolic process	1291	24	34.9	0.02408
GO:0019320	hexose catabolic process	1291	24	34.9	0.02408
GO:0009888	tissue development	5585	58	150.99	0.02415
GO:0050898	nitrile metabolic process	28	5	0.76	0.02418
GO:0080028	nitrile biosynthetic process	28	5	0.76	0.02418
GO:0006732	coenzyme metabolic process	1880	26	50.82	0.02428
GO:0071486	cellular response to high light intensity	34	7	0.92	0.02436
GO:0006949	syncytium formation	100	8	2.7	0.02467
GO:0009814	defense response, incompatible interaction	2738	112	74.02	0.02473
GO:0010498	proteasomal protein catabolic process	1025	23	27.71	0.02473
GO:0072329	monocarboxylic acid catabolic process	980	22	26.49	0.02482
GO:0045229	external encapsulating structure organization	3176	40	85.86	0.02489
GO:0006986	response to unfolded protein	969	45	26.2	0.0251
GO:0009867	jasmonic acid mediated signaling pathway	1465	76	39.61	0.02525
GO:0071395	cellular response to jasmonic acid stimulus	1465	76	39.61	0.02525
GO:0052837	thiazole biosynthetic process	6	1	0.16	0.02527
GO:0052838	thiazole metabolic process	6	1	0.16	0.02527
GO:0018131	oxazole or thiazole biosynthetic process	6	1	0.16	0.02527
GO:0046484	oxazole or thiazole metabolic process	6	1	0.16	0.02527
GO:0098542	defense response to other organism	5129	189	138.66	0.02545
GO:0009395	phospholipid catabolic process	20	0	0.54	0.02563
GO:0009962	regulation of flavonoid biosynthetic process	616	24	16.65	0.02564
GO:0006007	glucose catabolic process	1285	24	34.74	0.02578
GO:0009651	response to salt stress	4049	239	109.46	0.02596
GO:0009750	response to fructose	727	22	19.65	0.02604
GO:0044248	cellular catabolic process	7715	191	208.57	0.02628
GO:0044711	single-organism biosynthetic process	14350	480	387.94	0.02647
GO:0005983	starch catabolic process	99	11	2.68	0.02658
GO:0051607	defense response to virus	668	12	18.06	0.02692
GO:0006950	response to stress	17923	679	484.54	0.02694
GO:0009646	response to absence of light	152	8	4.11	0.02754
GO:0045491	xylan metabolic process	786	3	21.25	0.02823
GO:0006220	pyrimidine nucleotide metabolic process	680	90	18.38	0.02833
GO:0070589	cellular component macromolecule biosynthetic process	813	4	21.98	0.02847
GO:0044038	cell wall macromolecule biosynthetic process	813	4	21.98	0.02847
GO:0016042	lipid catabolic process	1200	28	32.44	0.02893
GO:0070592	cell wall polysaccharide biosynthetic process	807	4	21.82	0.02906
GO:0006465	signal peptide processing	44	0	1.19	0.02911
GO:0031047	gene silencing by RNA	1304	13	35.25	0.02934
GO:0016093	polyprenol metabolic process	63	0	1.7	0.02957
GO:0016094	polyprenol biosynthetic process	63	0	1.7	0.02957
GO:0019348	dolichol metabolic process	63	0	1.7	0.02957
GO:0019408	dolichol biosynthetic process	63	0	1.7	0.02957
GO:0010410	hemicellulose metabolic process	849	5	22.95	0.02958
GO:0007031	peroxisome organization	498	5	13.46	0.02998
GO:0009746	response to hexose	825	28	22.3	0.03002
GO:0071840	cellular component organization or biogenesis	17332	428	468.56	0.03116
GO:0034284	response to monosaccharide	846	29	22.87	0.03122
GO:0065002	intracellular protein transmembrane transport	538	9	14.54	0.03163
GO:0071806	protein transmembrane transport	538	9	14.54	0.03163
GO:0035195	gene silencing by miRNA	592	7	16	0.03221
GO:1901575	organic substance catabolic process	9001	206	243.34	0.0324
GO:0042274	ribosomal small subunit biogenesis	65	0	1.76	0.03253
GO:0009863	salicylic acid mediated signaling pathway	1782	81	48.18	0.03328
GO:0043574	peroxisomal transport	390	5	10.54	0.03357
GO:0006733	oxidoreduction coenzyme metabolic process	1138	15	30.77	0.03363
GO:1901607	alpha-amino acid biosynthetic process	2005	24	54.2	0.03378
GO:0033365	protein localization to organelle	2382	124	64.4	0.03392
GO:0009864	induced systemic resistance, jasmonic acid mediated signaling pathway	51	5	1.38	0.03408
GO:0009838	abscission	238	5	6.43	0.03417
GO:0009413	response to flooding	5	3	0.14	0.03418
GO:0042273	ribosomal large subunit biogenesis	24	7	0.65	0.03447
GO:0048438	floral whorl development	2144	32	57.96	0.03472
GO:0032268	regulation of cellular protein metabolic process	1462	15	39.52	0.03497
GO:0009643	photosynthetic acclimation	20	3	0.54	0.03511
GO:0019374	galactolipid metabolic process	472	20	12.76	0.03513
GO:0000160	phosphorelay signal transduction system	732	33	19.79	0.03518
GO:0031399	regulation of protein modification process	1067	15	28.85	0.03521
GO:0043687	post-translational protein modification	376	4	10.16	0.03536
GO:0051704	multi-organism process	9532	342	257.69	0.03556
GO:0044255	cellular lipid metabolic process	5348	147	144.58	0.0356
GO:0006984	ER-nucleus signaling pathway	996	45	26.93	0.03631
GO:0071462	cellular response to water stimulus	372	26	10.06	0.03634
GO:0042631	cellular response to water deprivation	372	26	10.06	0.03634
GO:0071446	cellular response to salicylic acid stimulus	1794	81	48.5	0.03638
GO:0051365	cellular response to potassium ion starvation	24	6	0.65	0.03642
GO:0046165	alcohol biosynthetic process	1496	43	40.44	0.03648
GO:0072662	protein localization to peroxisome	385	5	10.41	0.03652
GO:0072663	establishment of protein localization to peroxisome	385	5	10.41	0.03652
GO:0006625	protein targeting to peroxisome	385	5	10.41	0.03652
GO:0007034	vacuolar transport	675	13	18.25	0.03666
GO:0006096	glycolytic process	1216	38	32.87	0.03701
GO:0009804	coumarin metabolic process	300	12	8.11	0.03709
GO:0009805	coumarin biosynthetic process	300	12	8.11	0.03709
GO:0090470	shoot organ boundary specification	6	0	0.16	0.03726
GO:0044265	cellular macromolecule catabolic process	2796	48	75.59	0.0373
GO:0009812	flavonoid metabolic process	1148	55	31.04	0.03741
GO:2000071	regulation of defense response by callose deposition	2	0	0.05	0.03758
GO:0048574	long-day photoperiodism, flowering	122	17	3.3	0.03766
GO:0016558	protein import into peroxisome matrix	383	5	10.35	0.03777
GO:0006066	alcohol metabolic process	1908	53	51.58	0.03787
GO:0010267	production of ta-siRNAs involved in RNA interference	453	5	12.25	0.03835
GO:0051788	response to misfolded protein	923	9	24.95	0.03865
GO:0044283	small molecule biosynthetic process	6577	200	177.81	0.03887
GO:0006221	pyrimidine nucleotide biosynthetic process	678	90	18.33	0.03888
GO:0006026	aminoglycan catabolic process	63	4	1.7	0.03892
GO:0006030	chitin metabolic process	63	4	1.7	0.03892
GO:0006032	chitin catabolic process	63	4	1.7	0.03892
GO:1901072	glucosamine-containing compound catabolic process	63	4	1.7	0.03892
GO:0046348	amino sugar catabolic process	63	4	1.7	0.03892
GO:0006265	DNA topological change	47	0	1.27	0.03892
GO:0016487	farnesol metabolic process	9	0	0.24	0.039
GO:0009057	macromolecule catabolic process	3359	71	90.81	0.03914
GO:0009063	cellular amino acid catabolic process	847	22	22.9	0.03935
GO:0009628	response to abiotic stimulus	12652	548	342.04	0.0395
GO:0019932	second-messenger-mediated signaling	350	8	9.46	0.03956
GO:0034219	carbohydrate transmembrane transport	346	12	9.35	0.03963
GO:0044743	protein transmembrane import into intracellular organelle	523	9	14.14	0.03977
GO:0009699	phenylpropanoid biosynthetic process	696	28	18.82	0.04001
GO:0009069	serine family amino acid metabolic process	1289	13	34.85	0.04007
GO:0019953	sexual reproduction	1019	47	27.55	0.04015
GO:0035194	posttranscriptional gene silencing by RNA	815	9	22.03	0.0403
GO:0035196	production of miRNAs involved in gene silencing by miRNA	554	6	14.98	0.04038
GO:0030422	production of siRNA involved in RNA interference	571	6	15.44	0.04048
GO:1901071	glucosamine-containing compound metabolic process	71	4	1.92	0.04056
GO:0072528	pyrimidine-containing compound biosynthetic process	720	91	19.46	0.04079
GO:0017038	protein import	1175	73	31.77	0.0408
GO:0044247	cellular polysaccharide catabolic process	103	11	2.78	0.04132
GO:0009251	glucan catabolic process	103	11	2.78	0.04132
GO:1901565	organonitrogen compound catabolic process	2961	78	80.05	0.04181
GO:0048366	leaf development	2042	76	55.2	0.04196
GO:0000302	response to reactive oxygen species	1842	56	49.8	0.04202
GO:0010167	response to nitrate	1023	31	27.66	0.04205
GO:0019375	galactolipid biosynthetic process	463	20	12.52	0.04224
GO:0000741	karyogamy	259	23	7	0.04276
GO:0044364	disruption of cells of other organism	30	1	0.81	0.04335
GO:0031640	killing of cells of other organism	30	1	0.81	0.04335
GO:0001906	cell killing	30	1	0.81	0.04335
GO:0009662	etioplast organization	20	4	0.54	0.04344
GO:0009965	leaf morphogenesis	950	17	25.68	0.04349
GO:0019748	secondary metabolic process	3055	107	82.59	0.04365
GO:0009813	flavonoid biosynthetic process	1029	54	27.82	0.04394
GO:0000272	polysaccharide catabolic process	448	17	12.11	0.04416
GO:0016998	cell wall macromolecule catabolic process	111	8	3	0.04416
GO:0006517	protein deglycosylation	8	0	0.22	0.04425
GO:0035281	pre-miRNA export from nucleus	11	0	0.3	0.04432
GO:0046654	tetrahydrofolate biosynthetic process	12	0	0.32	0.04465
GO:0048571	long-day photoperiodism	127	17	3.43	0.04514
GO:0006536	glutamate metabolic process	85	5	2.3	0.04521
GO:0009692	ethylene metabolic process	540	23	14.6	0.04556
GO:0009693	ethylene biosynthetic process	540	23	14.6	0.04556
GO:0043450	alkene biosynthetic process	540	23	14.6	0.04556
GO:0043449	cellular alkene metabolic process	540	23	14.6	0.04556
GO:1900673	olefin metabolic process	540	23	14.6	0.04556
GO:1900674	olefin biosynthetic process	540	23	14.6	0.04556
GO:0009820	alkaloid metabolic process	46	7	1.24	0.04562
GO:0006379	mRNA cleavage	24	4	0.65	0.04605
GO:0051553	flavone biosynthetic process	60	8	1.62	0.04665
GO:0051555	flavonol biosynthetic process	60	8	1.62	0.04665
GO:0006022	aminoglycan metabolic process	70	4	1.89	0.04694
GO:0009627	systemic acquired resistance	2264	101	61.21	0.04701
GO:1901606	alpha-amino acid catabolic process	799	22	21.6	0.04758
GO:0006721	terpenoid metabolic process	1282	42	34.66	0.04791
GO:0010581	regulation of starch biosynthetic process	17	2	0.46	0.04829
GO:0006353	DNA-templated transcription, termination	11	4	0.3	0.04837
GO:0009908	flower development	4177	111	112.92	0.04855
GO:0043207	response to external biotic stimulus	6883	265	186.08	0.04857
GO:0051707	response to other organism	6883	265	186.08	0.04857
GO:0051188	cofactor biosynthetic process	1202	20	32.5	0.04918
GO:0035821	modification of morphology or physiology of other organism	541	8	14.63	0.0493
GO:0042044	fluid transport	838	24	22.65	0.0494
GO:0006833	water transport	838	24	22.65	0.0494
GO:0010133	proline catabolic process to glutamate	5	1	0.14	0.04986
GO:0071369	cellular response to ethylene stimulus	678	25	18.33	0.0503
GO:0009658	chloroplast organization	953	11	25.76	0.05033
GO:0044550	secondary metabolite biosynthetic process	1526	53	41.25	0.05051
GO:0006886	intracellular protein transport	4809	225	130.01	0.05059
GO:0009070	serine family amino acid biosynthetic process	1064	9	28.76	0.05066
GO:0010073	meristem maintenance	1340	21	36.23	0.05102
GO:0090567	reproductive shoot system development	4217	111	114	0.05134
GO:0046477	glycosylceramide catabolic process	25	2	0.68	0.05144
GO:0046479	glycosphingolipid catabolic process	25	2	0.68	0.05144
GO:0019377	glycolipid catabolic process	25	2	0.68	0.05144
GO:0046514	ceramide catabolic process	25	2	0.68	0.05144
GO:0006687	glycosphingolipid metabolic process	25	2	0.68	0.05144
GO:0006677	glycosylceramide metabolic process	25	2	0.68	0.05144
GO:0009691	cytokinin biosynthetic process	147	1	3.97	0.05148
GO:0005976	polysaccharide metabolic process	3325	66	89.89	0.05162
GO:0080029	cellular response to boron-containing substance levels	21	2	0.57	0.05181
GO:0006544	glycine metabolic process	284	4	7.68	0.05184
GO:0009106	lipoate metabolic process	200	3	5.41	0.05202
GO:0046700	heterocycle catabolic process	2810	64	75.97	0.05269
GO:0043248	proteasome assembly	925	9	25.01	0.05297
GO:0006091	generation of precursor metabolites and energy	2889	62	78.1	0.05318
GO:0000394	RNA splicing, via endonucleolytic cleavage and ligation	581	6	15.71	0.05325
GO:0019439	aromatic compound catabolic process	2869	63	77.56	0.0537
GO:1901361	organic cyclic compound catabolic process	2910	64	78.67	0.05396
GO:0006346	methylation-dependent chromatin silencing	532	2	14.38	0.05405
GO:0022412	cellular process involved in reproduction in multicellular organism	716	43	19.36	0.05425
GO:0006812	cation transport	4033	108	109.03	0.05434
GO:0009862	systemic acquired resistance, salicylic acid mediated signaling pathway	1307	63	35.33	0.05438
GO:0044267	cellular protein metabolic process	15150	301	409.57	0.05456
GO:0006457	protein folding	1298	35	35.09	0.05472
GO:0010876	lipid localization	1019	31	27.55	0.05505
GO:0042537	benzene-containing compound metabolic process	1314	70	35.52	0.05741
GO:0009873	ethylene-activated signaling pathway	570	24	15.41	0.05752
GO:0009958	positive gravitropism	166	2	4.49	0.05789
GO:0009566	fertilization	141	0	3.81	0.05807
GO:0080129	proteasome core complex assembly	728	8	19.68	0.05831
GO:0009553	embryo sac development	1005	63	27.17	0.05904
GO:0009607	response to biotic stimulus	6960	266	188.16	0.05933
GO:0010075	regulation of meristem growth	798	6	21.57	0.05962
GO:0010036	response to boron-containing substance	29	2	0.78	0.05973
GO:0006598	polyamine catabolic process	215	7	5.81	0.05995
GO:0008213	protein alkylation	1342	38	36.28	0.06004
GO:0006479	protein methylation	1342	38	36.28	0.06004
GO:0048467	gynoecium development	1171	18	31.66	0.06013
GO:0034605	cellular response to heat	86	12	2.32	0.0602
GO:0016441	posttranscriptional gene silencing	861	10	23.28	0.06074
GO:0071577	zinc II ion transmembrane transport	59	0	1.6	0.06075
GO:0042542	response to hydrogen peroxide	1214	34	32.82	0.06123
GO:0051817	modification of morphology or physiology of other organism involved in symbiotic interaction	515	7	13.92	0.06132
GO:0044003	modification by symbiont of host morphology or physiology	515	7	13.92	0.06132
GO:0006863	purine nucleobase transport	343	2	9.27	0.06141
GO:0010227	floral organ abscission	163	4	4.41	0.06153
GO:0044036	cell wall macromolecule metabolic process	1424	22	38.5	0.06159
GO:0006546	glycine catabolic process	256	3	6.92	0.06166
GO:0007568	aging	797	43	21.55	0.06221
GO:0006527	arginine catabolic process	19	1	0.51	0.06229
GO:0009411	response to UV	1152	45	31.14	0.0626
GO:0051179	localization	16110	542	435.53	0.06274
GO:0080166	stomium development	6	0	0.16	0.06297
GO:0042546	cell wall biogenesis	1618	21	43.74	0.06297
GO:0080169	cellular response to boron-containing substance deprivation	4	2	0.11	0.06358
GO:0044270	cellular nitrogen compound catabolic process	2809	63	75.94	0.06363
GO:0072665	protein localization to vacuole	608	13	16.44	0.06386
GO:0072666	establishment of protein localization to vacuole	608	13	16.44	0.06386
GO:0006623	protein targeting to vacuole	608	13	16.44	0.06386
GO:0045087	innate immune response	4329	168	117.03	0.06435
GO:0048638	regulation of developmental growth	1266	7	34.23	0.06447
GO:0010608	posttranscriptional regulation of gene expression	1321	12	35.71	0.06491
GO:0006753	nucleoside phosphate metabolic process	4296	175	116.14	0.06492
GO:0090332	stomatal closure	117	5	3.16	0.06503
GO:0035304	regulation of protein dephosphorylation	594	8	16.06	0.06508
GO:0048507	meristem development	2368	33	64.02	0.06516
GO:0009620	response to fungus	2596	132	70.18	0.0654
GO:0019344	cysteine biosynthetic process	1030	9	27.85	0.06543
GO:0032880	regulation of protein localization	250	1	6.76	0.06671
GO:0035670	plant-type ovary development	736	15	19.9	0.06681
GO:0006013	mannose metabolic process	23	0	0.62	0.06726
GO:0009117	nucleotide metabolic process	4283	175	115.79	0.06733
GO:0009639	response to red or far red light	1849	58	49.99	0.06734
GO:0018958	phenol-containing compound metabolic process	1197	55	32.36	0.06734
GO:0015851	nucleobase transport	347	2	9.38	0.06762
GO:0048481	plant ovule development	732	15	19.79	0.06794
GO:0030029	actin filament-based process	1139	17	30.79	0.06811
GO:0090296	regulation of mitochondrial DNA replication	16	5	0.43	0.06811
GO:0010821	regulation of mitochondrion organization	16	5	0.43	0.06811
GO:1901858	regulation of mitochondrial DNA metabolic process	16	5	0.43	0.06811
GO:0044275	cellular carbohydrate catabolic process	162	12	4.38	0.06834
GO:0051552	flavone metabolic process	65	8	1.76	0.06836
GO:0051554	flavonol metabolic process	65	8	1.76	0.06836
GO:0035725	sodium ion transmembrane transport	172	5	4.65	0.06948
GO:0010038	response to metal ion	3217	99	86.97	0.0703
GO:0032879	regulation of localization	1071	30	28.95	0.07088
GO:0006040	amino sugar metabolic process	106	4	2.87	0.07097
GO:0006955	immune response	4355	168	117.74	0.07102
GO:0000105	histidine biosynthetic process	42	0	1.14	0.07107
GO:0007030	Golgi organization	988	27	26.71	0.0713
GO:0042743	hydrogen peroxide metabolic process	1698	48	45.9	0.07143
GO:0010219	regulation of vernalization response	22	2	0.59	0.07204
GO:0009887	animal organ morphogenesis	2344	42	63.37	0.07209
GO:0044272	sulfur compound biosynthetic process	2332	37	63.04	0.07242
GO:0009821	alkaloid biosynthetic process	45	6	1.22	0.0728
GO:0006534	cysteine metabolic process	1041	9	28.14	0.07283
GO:0044703	multi-organism reproductive process	2609	79	70.53	0.07327
GO:0050778	positive regulation of immune response	249	10	6.73	0.07344
GO:0002684	positive regulation of immune system process	249	10	6.73	0.07344
GO:0002376	immune system process	4811	191	130.06	0.07399
GO:0009560	embryo sac egg cell differentiation	573	40	15.49	0.07399
GO:0009733	response to auxin	2081	62	56.26	0.07476
GO:0072330	monocarboxylic acid biosynthetic process	3024	139	81.75	0.07477
GO:0006511	ubiquitin-dependent protein catabolic process	1634	20	44.17	0.07585
GO:0016036	cellular response to phosphate starvation	675	23	18.25	0.07609
GO:0007389	pattern specification process	1640	32	44.34	0.07651
GO:0007292	female gamete generation	582	40	15.73	0.07658
GO:0006553	lysine metabolic process	49	0	1.32	0.07724
GO:0035266	meristem growth	843	7	22.79	0.07738
GO:0044257	cellular protein catabolic process	2203	43	59.56	0.07754
GO:0045487	gibberellin catabolic process	31	2	0.84	0.07845
GO:0016103	diterpenoid catabolic process	31	2	0.84	0.07845
GO:0015669	gas transport	22	0	0.59	0.07916
GO:0006952	defense response	7369	261	199.22	0.07945
GO:0030244	cellulose biosynthetic process	497	5	13.44	0.07981
GO:0045089	positive regulation of innate immune response	243	10	6.57	0.07988
GO:0007215	glutamate receptor signaling pathway	67	6	1.81	0.07993
GO:0035235	ionotropic glutamate receptor signaling pathway	67	6	1.81	0.07993
GO:0009895	negative regulation of catabolic process	19	4	0.51	0.08025
GO:0042446	hormone biosynthetic process	1351	33	36.52	0.08032
GO:0070646	protein modification by small protein removal	853	14	23.06	0.08045
GO:0019941	modification-dependent protein catabolic process	1664	25	44.99	0.08143
GO:0043632	modification-dependent macromolecule catabolic process	1664	25	44.99	0.08143
GO:0030163	protein catabolic process	2274	45	61.48	0.08149
GO:0033611	oxalate catabolic process	3	2	0.08	0.08169
GO:0070085	glycosylation	1085	12	29.33	0.08185
GO:0009765	photosynthesis, light harvesting	139	1	3.76	0.0819
GO:0071484	cellular response to light intensity	44	7	1.19	0.08204
GO:0048466	androecium development	760	17	20.55	0.08244
GO:0048443	stamen development	760	17	20.55	0.08244
GO:0005975	carbohydrate metabolic process	8544	193	230.98	0.08355
GO:0009819	drought recovery	20	0	0.54	0.08372
GO:1901362	organic cyclic compound biosynthetic process	15324	510	414.28	0.08376
GO:0010588	cotyledon vascular tissue pattern formation	55	7	1.49	0.08393
GO:0006105	succinate metabolic process	11	1	0.3	0.08403
GO:0006540	glutamate decarboxylation to succinate	11	1	0.3	0.08403
GO:0009450	gamma-aminobutyric acid catabolic process	11	1	0.3	0.08403
GO:0006538	glutamate catabolic process	11	1	0.3	0.08403
GO:0009448	gamma-aminobutyric acid metabolic process	11	1	0.3	0.08403
GO:0042445	hormone metabolic process	1566	43	42.34	0.08431
GO:0031050	dsRNA fragmentation	605	6	16.36	0.08443
GO:0043331	response to dsRNA	605	6	16.36	0.08443
GO:0071359	cellular response to dsRNA	605	6	16.36	0.08443
GO:0070918	production of small RNA involved in gene silencing by RNA	605	6	16.36	0.08443
GO:0009100	glycoprotein metabolic process	1059	12	28.63	0.08451
GO:0035303	regulation of dephosphorylation	618	9	16.71	0.08491
GO:0008380	RNA splicing	1165	26	31.5	0.08515
GO:0060321	acceptance of pollen	7	3	0.19	0.08559
GO:0048544	recognition of pollen	170	15	4.6	0.08578
GO:0009875	pollen-pistil interaction	199	15	5.38	0.08592
GO:0042545	cell wall modification	1722	18	46.55	0.0861
GO:0010507	negative regulation of autophagy	15	4	0.41	0.08646
GO:0031330	negative regulation of cellular catabolic process	15	4	0.41	0.08646
GO:0018874	benzoate metabolic process	26	3	0.7	0.08655
GO:0030036	actin cytoskeleton organization	830	10	22.44	0.08663
GO:0005513	detection of calcium ion	37	5	1	0.08672
GO:0048439	flower morphogenesis	304	2	8.22	0.08776
GO:0042440	pigment metabolic process	1477	46	39.93	0.08797
GO:0005984	disaccharide metabolic process	772	25	20.87	0.08818
GO:0090057	root radial pattern formation	5	2	0.14	0.08828
GO:0051603	proteolysis involved in cellular protein catabolic process	2103	40	56.85	0.08847
GO:0032412	regulation of ion transmembrane transporter activity	182	3	4.92	0.0886
GO:0032409	regulation of transporter activity	182	3	4.92	0.0886
GO:0022898	regulation of transmembrane transporter activity	182	3	4.92	0.0886
GO:0009593	detection of chemical stimulus	98	5	2.65	0.08882
GO:0009567	double fertilization forming a zygote and endosperm	129	0	3.49	0.0889
GO:0046244	salicylic acid catabolic process	4	0	0.11	0.08899
GO:0009653	anatomical structure morphogenesis	8021	102	216.84	0.08931
GO:0046909	obsolete intermembrane transport	3	1	0.08	0.08937
GO:0048584	positive regulation of response to stimulus	523	24	14.14	0.0905
GO:0052803	imidazole-containing compound metabolic process	45	0	1.22	0.09116
GO:0006547	histidine metabolic process	45	0	1.22	0.09116
GO:0010206	photosystem II repair	31	1	0.84	0.09119
GO:0000079	regulation of cyclin-dependent protein serine/threonine kinase activity	223	2	6.03	0.09123
GO:0006793	phosphorus metabolic process	12569	371	339.8	0.09139
GO:0052542	defense response by callose deposition	388	20	10.49	0.09145
GO:0046482	para-aminobenzoic acid metabolic process	189	20	5.11	0.0915
GO:0043413	macromolecule glycosylation	1047	12	28.31	0.09154
GO:0006486	protein glycosylation	1047	12	28.31	0.09154
GO:0009101	glycoprotein biosynthetic process	1047	12	28.31	0.09154
GO:0008202	steroid metabolic process	1082	35	29.25	0.092
GO:0016571	histone methylation	1293	32	34.96	0.09203
GO:1901135	carbohydrate derivative metabolic process	6368	216	172.16	0.09233
GO:0051004	regulation of lipoprotein lipase activity	4	1	0.11	0.09242
GO:0010923	negative regulation of phosphatase activity	4	1	0.11	0.09242
GO:0032515	negative regulation of phosphoprotein phosphatase activity	4	1	0.11	0.09242
GO:0009304	tRNA transcription	4	1	0.11	0.09325
GO:0009696	salicylic acid metabolic process	1137	54	30.74	0.09328
GO:0010728	regulation of hydrogen peroxide biosynthetic process	9	1	0.24	0.09341
GO:1903426	regulation of reactive oxygen species biosynthetic process	9	1	0.24	0.09341
GO:0016043	cellular component organization	15758	373	426.01	0.09416
GO:0007276	gamete generation	794	43	21.47	0.09446
GO:0009071	serine family amino acid catabolic process	264	3	7.14	0.09497
GO:0006810	transport	14987	523	405.17	0.09518
GO:0007267	cell-cell signaling	387	5	10.46	0.09577
GO:0003006	developmental process involved in reproduction	9413	236	254.48	0.09594
GO:0048193	Golgi vesicle transport	1640	41	44.34	0.09646
GO:0010197	polar nucleus fusion	86	2	2.32	0.09684
GO:0008037	cell recognition	174	15	4.7	0.097
GO:0080180	2-methylguanosine metabolic process	7	3	0.19	0.09711
GO:0098661	inorganic anion transmembrane transport	71	4	1.92	0.09748
GO:0018130	heterocycle biosynthetic process	13360	436	361.18	0.09789
GO:1900384	regulation of flavonol biosynthetic process	5	1	0.14	0.09802
GO:0098586	cellular response to virus	466	5	12.6	0.0981
GO:0009855	determination of bilateral symmetry	543	4	14.68	0.09869
GO:0019852	L-ascorbic acid metabolic process	69	0	1.87	0.09901
GO:0019853	L-ascorbic acid biosynthetic process	69	0	1.87	0.09901
GO:0051246	regulation of protein metabolic process	1624	24	43.9	0.09923
GO:0010310	regulation of hydrogen peroxide metabolic process	927	35	25.06	0.10111
GO:0009791	post-embryonic development	9785	259	264.53	0.10179
GO:0009817	defense response to fungus, incompatible interaction	218	6	5.89	0.1018
GO:0009559	embryo sac central cell differentiation	93	2	2.51	0.10211
GO:0010478	chlororespiration	4	1	0.11	0.10233
GO:0046189	phenol-containing compound biosynthetic process	1116	50	30.17	0.10256
GO:0006388	tRNA splicing, via endonucleolytic cleavage and ligation	17	0	0.46	0.10281
GO:0046686	response to cadmium ion	2611	79	70.59	0.10434
GO:0000038	very long-chain fatty acid metabolic process	239	8	6.46	0.10443
GO:0022414	reproductive process	9897	255	267.56	0.10518
GO:0048532	anatomical structure arrangement	1214	19	32.82	0.10524
GO:0009617	response to bacterium	2896	99	78.29	0.10564
GO:0009933	meristem structural organization	1188	18	32.12	0.106
GO:0051234	establishment of localization	15259	523	412.52	0.10611
GO:0042822	pyridoxal phosphate metabolic process	29	0	0.78	0.10613
GO:0042823	pyridoxal phosphate biosynthetic process	29	0	0.78	0.10613
GO:0048284	organelle fusion	271	23	7.33	0.10621
GO:0016554	cytidine to uridine editing	24	5	0.65	0.10633
GO:0016119	carotene metabolic process	62	1	1.68	0.10637
GO:0048367	shoot system development	6214	174	167.99	0.10643
GO:0010221	negative regulation of vernalization response	7	0	0.19	0.10668
GO:0060191	regulation of lipase activity	6	1	0.16	0.10674
GO:0006364	rRNA processing	1094	68	29.58	0.10681
GO:0072350	tricarboxylic acid metabolic process	73	2	1.97	0.10695
GO:0072503	cellular divalent inorganic cation homeostasis	229	11	6.19	0.10698
GO:0006396	RNA processing	3598	107	97.27	0.10701
GO:0010029	regulation of seed germination	353	35	9.54	0.1074
GO:0009769	photosynthesis, light harvesting in photosystem II	9	0	0.24	0.1076
GO:0009954	proximal/distal pattern formation	82	3	2.22	0.10774
GO:0009064	glutamine family amino acid metabolic process	252	15	6.81	0.10786
GO:0010256	endomembrane system organization	1113	29	30.09	0.10793
GO:0034655	nucleobase-containing compound catabolic process	2119	40	57.29	0.10861
GO:0052018	modulation by symbiont of RNA levels in host	460	5	12.44	0.10871
GO:0009616	virus induced gene silencing	460	5	12.44	0.10871
GO:0052249	modulation of RNA levels in other organism involved in symbiotic interaction	460	5	12.44	0.10871
GO:0009799	specification of symmetry	545	4	14.73	0.10876
GO:0009932	cell tip growth	1636	13	44.23	0.10887
GO:1900864	mitochondrial RNA modification	47	7	1.27	0.10891
GO:0033306	phytol metabolic process	13	1	0.35	0.10896
GO:1903173	fatty alcohol metabolic process	13	1	0.35	0.10896
GO:0034762	regulation of transmembrane transport	183	3	4.95	0.10999
GO:0034765	regulation of ion transmembrane transport	183	3	4.95	0.10999
GO:0071702	organic substance transport	8410	357	227.36	0.11015
GO:0006574	valine catabolic process	9	0	0.24	0.11026
GO:0010014	meristem initiation	801	8	21.65	0.11075
GO:0000271	polysaccharide biosynthetic process	2542	44	68.72	0.11083
GO:0034311	diol metabolic process	7	0	0.19	0.11093
GO:0034312	diol biosynthetic process	7	0	0.19	0.11093
GO:0046512	sphingosine biosynthetic process	7	0	0.19	0.11093
GO:0006670	sphingosine metabolic process	7	0	0.19	0.11093
GO:0010359	regulation of anion channel activity	172	3	4.65	0.11098
GO:0051592	response to calcium ion	63	5	1.7	0.11124
GO:0090333	regulation of stomatal closure	55	1	1.49	0.11124
GO:0009682	induced systemic resistance	132	5	3.57	0.1113
GO:0009893	positive regulation of metabolic process	2833	91	76.59	0.11151
GO:0055086	nucleobase-containing small molecule metabolic process	4457	178	120.49	0.11169
GO:0001763	morphogenesis of a branching structure	81	5	2.19	0.11206
GO:0006997	nucleus organization	418	23	11.3	0.11257
GO:0009595	detection of biotic stimulus	578	22	15.63	0.11276
GO:0046466	membrane lipid catabolic process	34	2	0.92	0.11344
GO:0009108	coenzyme biosynthetic process	690	7	18.65	0.11525
GO:0070301	cellular response to hydrogen peroxide	422	12	11.41	0.11557
GO:0065009	regulation of molecular function	2002	43	54.12	0.11618
GO:0000003	reproduction	2863	86	77.4	0.11637
GO:0010629	negative regulation of gene expression	2414	52	65.26	0.1169
GO:0006811	ion transport	5934	197	160.42	0.11695
GO:0009828	plant-type cell wall loosening	127	8	3.43	0.11735
GO:0009827	plant-type cell wall modification	980	11	26.49	0.11739
GO:0006672	ceramide metabolic process	74	2	2	0.11816
GO:0072512	trivalent inorganic cation transport	3	1	0.08	0.11829
GO:0015690	aluminum cation transport	3	1	0.08	0.11829
GO:0007043	cell-cell junction assembly	22	0	0.59	0.1184
GO:0015671	oxygen transport	8	0	0.22	0.11903
GO:0080064	4,4-dimethyl-9beta,19-cyclopropylsterol oxidation	12	0	0.32	0.11908
GO:0009668	plastid membrane organization	740	2	20.01	0.11988
GO:0010027	thylakoid membrane organization	740	2	20.01	0.11988
GO:0016072	rRNA metabolic process	1109	68	29.98	0.11995
GO:0018345	protein palmitoylation	5	0	0.14	0.12025
GO:0098656	anion transmembrane transport	406	17	10.98	0.12067
GO:0033273	response to vitamin	29	1	0.78	0.12094
GO:0046835	carbohydrate phosphorylation	52	4	1.41	0.12117
GO:0048229	gametophyte development	2276	97	61.53	0.12126
GO:0046451	diaminopimelate metabolic process	42	0	1.14	0.12205
GO:0009085	lysine biosynthetic process	42	0	1.14	0.12205
GO:0009089	lysine biosynthetic process via diaminopimelate	42	0	1.14	0.12205
GO:0042402	cellular biogenic amine catabolic process	608	20	16.44	0.12231
GO:0009310	amine catabolic process	608	20	16.44	0.12231
GO:0051644	plastid localization	387	0	10.46	0.12237
GO:0015718	monocarboxylic acid transport	87	3	2.35	0.12267
GO:0006839	mitochondrial transport	601	51	16.25	0.12287
GO:0035556	intracellular signal transduction	3293	110	89.02	0.12306
GO:0010048	vernalization response	456	7	12.33	0.12326
GO:0018343	protein farnesylation	4	0	0.11	0.12347
GO:0009697	salicylic acid biosynthetic process	1070	49	28.93	0.12416
GO:0000028	ribosomal small subunit assembly	22	0	0.59	0.1251
GO:0009641	shade avoidance	77	1	2.08	0.12536
GO:0031407	oxylipin metabolic process	143	11	3.87	0.12558
GO:0009877	nodulation	13	1	0.35	0.12559
GO:0010193	response to ozone	175	10	4.73	0.12565
GO:0006264	mitochondrial DNA replication	20	5	0.54	0.12673
GO:0010541	acropetal auxin transport	67	2	1.81	0.12691
GO:0016132	brassinosteroid biosynthetic process	579	17	15.65	0.12711
GO:0071490	cellular response to far red light	39	7	1.05	0.1273
GO:0009902	chloroplast relocation	384	0	10.38	0.12785
GO:0051667	establishment of plastid localization	384	0	10.38	0.12785
GO:0050790	regulation of catalytic activity	1760	40	47.58	0.12801
GO:0070370	cellular heat acclimation	31	4	0.84	0.1281
GO:0010506	regulation of autophagy	34	6	0.92	0.12838
GO:0009648	photoperiodism	733	25	19.82	0.12929
GO:0010268	brassinosteroid homeostasis	27	1	0.73	0.1297
GO:0009816	defense response to bacterium, incompatible interaction	229	2	6.19	0.12993
GO:0033559	unsaturated fatty acid metabolic process	336	4	9.08	0.13008
GO:0006636	unsaturated fatty acid biosynthetic process	336	4	9.08	0.13008
GO:0046440	L-lysine metabolic process	7	0	0.19	0.13092
GO:0006554	lysine catabolic process	7	0	0.19	0.13092
GO:0019477	L-lysine catabolic process	7	0	0.19	0.13092
GO:0005993	trehalose catabolic process	5	1	0.14	0.13137
GO:0006349	regulation of gene expression by genetic imprinting	51	0	1.38	0.13142
GO:0071514	genetic imprinting	51	0	1.38	0.13142
GO:0017126	nucleologenesis	5	2	0.14	0.13157
GO:0006200	obsolete ATP catabolic process	835	28	22.57	0.13177
GO:0009169	purine ribonucleoside monophosphate catabolic process	835	28	22.57	0.13177
GO:0009158	ribonucleoside monophosphate catabolic process	835	28	22.57	0.13177
GO:0009125	nucleoside monophosphate catabolic process	835	28	22.57	0.13177
GO:0009128	purine nucleoside monophosphate catabolic process	835	28	22.57	0.13177
GO:0080154	regulation of fertilization	27	0	0.73	0.13227
GO:0080155	regulation of double fertilization forming a zygote and endosperm	27	0	0.73	0.13227
GO:0014070	response to organic cyclic compound	4068	148	109.98	0.13319
GO:1900140	regulation of seedling development	369	35	9.98	0.1332
GO:0046184	aldehyde biosynthetic process	33	0	0.89	0.13337
GO:0009891	positive regulation of biosynthetic process	2635	83	71.24	0.13346
GO:0044702	single organism reproductive process	8325	204	225.06	0.13391
GO:0042775	mitochondrial ATP synthesis coupled electron transport	72	0	1.95	0.13409
GO:0006573	valine metabolic process	19	0	0.51	0.1341
GO:0016116	carotenoid metabolic process	514	13	13.9	0.13411
GO:0016108	tetraterpenoid metabolic process	514	13	13.9	0.13411
GO:0010894	negative regulation of steroid biosynthetic process	3	0	0.08	0.13415
GO:0045939	negative regulation of steroid metabolic process	3	0	0.08	0.13415
GO:0090032	negative regulation of steroid hormone biosynthetic process	3	0	0.08	0.13415
GO:0010423	negative regulation of brassinosteroid biosynthetic process	3	0	0.08	0.13415
GO:0046434	organophosphate catabolic process	1667	37	45.07	0.13447
GO:0016553	base conversion or substitution editing	32	5	0.87	0.13459
GO:0080136	priming of cellular response to stress	8	0	0.22	0.13487
GO:0006796	phosphate-containing compound metabolic process	12262	366	331.5	0.13522
GO:0016131	brassinosteroid metabolic process	612	20	16.55	0.13546
GO:0071310	cellular response to organic substance	6143	212	166.07	0.13586
GO:0048449	floral organ formation	775	8	20.95	0.13624
GO:0040029	regulation of gene expression, epigenetic	1875	19	50.69	0.1363
GO:0002540	leukotriene production involved in inflammatory response	4	0	0.11	0.13706
GO:0002532	production of molecular mediator involved in inflammatory response	4	0	0.11	0.13706
GO:0002538	arachidonic acid metabolite production involved in inflammatory response	4	0	0.11	0.13706
GO:0016129	phytosteroid biosynthetic process	582	17	15.73	0.13799
GO:0007007	inner mitochondrial membrane organization	24	0	0.65	0.13809
GO:0031930	mitochondria-nucleus signaling pathway	15	0	0.41	0.13809
GO:0007584	response to nutrient	62	1	1.68	0.13815
GO:0006814	sodium ion transport	210	7	5.68	0.13817
GO:0006664	glycolipid metabolic process	575	22	15.54	0.13871
GO:0048658	anther wall tapetum development	49	0	1.32	0.13876
GO:0010817	regulation of hormone levels	2253	56	60.91	0.1389
GO:0009256	10-formyltetrahydrofolate metabolic process	5	0	0.14	0.13938
GO:0009257	10-formyltetrahydrofolate biosynthetic process	5	0	0.14	0.13938
GO:0044723	single-organism carbohydrate metabolic process	6838	146	184.86	0.13973
GO:0010959	regulation of metal ion transport	46	2	1.24	0.13989
GO:2001141	regulation of RNA biosynthetic process	9256	255	250.23	0.1401
GO:0006355	regulation of transcription, DNA-templated	9256	255	250.23	0.1401
GO:0006561	proline biosynthetic process	51	8	1.38	0.14028
GO:0046777	protein autophosphorylation	715	17	19.33	0.1406
GO:0051252	regulation of RNA metabolic process	9305	255	251.56	0.14088
GO:0010111	glyoxysome organization	14	0	0.38	0.14092
GO:0006848	pyruvate transport	21	0	0.57	0.14168
GO:0015850	organic hydroxy compound transport	54	3	1.46	0.14273
GO:0006826	iron ion transport	569	8	15.38	0.14283
GO:0042744	hydrogen peroxide catabolic process	391	10	10.57	0.14292
GO:0006564	L-serine biosynthetic process	27	0	0.73	0.14303
GO:0009247	glycolipid biosynthetic process	525	20	14.19	0.14325
GO:0046073	dTMP metabolic process	6	0	0.16	0.14343
GO:0006231	dTMP biosynthetic process	6	0	0.16	0.14343
GO:0009176	pyrimidine deoxyribonucleoside monophosphate metabolic process	6	0	0.16	0.14343
GO:0009177	pyrimidine deoxyribonucleoside monophosphate biosynthetic process	6	0	0.16	0.14343
GO:0043269	regulation of ion transport	726	23	19.63	0.14362
GO:0000463	maturation of LSU-rRNA from tricistronic rRNA transcript (SSU-rRNA, 5.8S rRNA, LSU-rRNA)	8	3	0.22	0.14375
GO:0010383	cell wall polysaccharide metabolic process	1070	11	28.93	0.14404
GO:0034263	positive regulation of autophagy in response to ER overload	4	0	0.11	0.14415
GO:0009061	anaerobic respiration	44	4	1.19	0.14441
GO:0006694	steroid biosynthetic process	980	28	26.49	0.14443
GO:0032504	multicellular organism reproduction	1836	75	49.64	0.14471
GO:0055088	lipid homeostasis	31	1	0.84	0.14473
GO:0009853	photorespiration	851	6	23.01	0.14478
GO:0060429	epithelium development	3199	26	86.48	0.14533
GO:0019243	methylglyoxal catabolic process to D-lactate via S-lactoyl-glutathione	373	7	10.08	0.14578
GO:0006089	lactate metabolic process	373	7	10.08	0.14578
GO:0000413	protein peptidyl-prolyl isomerization	173	4	4.68	0.14616
GO:0031349	positive regulation of defense response	262	10	7.08	0.14627
GO:0019438	aromatic compound biosynthetic process	14360	480	388.22	0.14647
GO:0016128	phytosteroid metabolic process	615	20	16.63	0.1465
GO:0015809	arginine transport	24	3	0.65	0.14652
GO:0006972	hyperosmotic response	1350	113	36.5	0.14668
GO:0045900	negative regulation of translational elongation	11	0	0.3	0.14762
GO:0042398	cellular modified amino acid biosynthetic process	340	10	9.19	0.1477
GO:0010727	negative regulation of hydrogen peroxide metabolic process	1	1	0.03	0.14772
GO:0010730	negative regulation of hydrogen peroxide biosynthetic process	1	1	0.03	0.14772
GO:2000378	negative regulation of reactive oxygen species metabolic process	1	1	0.03	0.14772
GO:1903427	negative regulation of reactive oxygen species biosynthetic process	1	1	0.03	0.14772
GO:0046470	phosphatidylcholine metabolic process	96	1	2.6	0.14824
GO:1901699	cellular response to nitrogen compound	792	10	21.41	0.1484
GO:0015994	chlorophyll metabolic process	774	22	20.92	0.1486
GO:0010047	fruit dehiscence	44	1	1.19	0.14874
GO:0048573	photoperiodism, flowering	708	22	19.14	0.14903
GO:0048509	regulation of meristem development	1035	9	27.98	0.14921
GO:0072523	purine-containing compound catabolic process	1548	35	41.85	0.14922
GO:0006766	vitamin metabolic process	398	7	10.76	0.14988
GO:0042439	ethanolamine-containing compound metabolic process	106	1	2.87	0.14995
GO:0006778	porphyrin-containing compound metabolic process	898	27	24.28	0.15003
GO:0009065	glutamine family amino acid catabolic process	60	3	1.62	0.1508
GO:0006152	purine nucleoside catabolic process	1541	35	41.66	0.15102
GO:0006779	porphyrin-containing compound biosynthetic process	644	16	17.41	0.15103
GO:0009650	UV protection	34	4	0.92	0.15216
GO:0046130	purine ribonucleoside catabolic process	1535	35	41.5	0.15259
GO:0052031	modulation by symbiont of host defense response	43	2	1.16	0.1527
GO:0052173	response to defenses of other organism involved in symbiotic interaction	43	2	1.16	0.1527
GO:0052255	modulation by organism of defense response of other organism involved in symbiotic interaction	43	2	1.16	0.1527
GO:0052200	response to host defenses	43	2	1.16	0.1527
GO:0052564	response to immune response of other organism involved in symbiotic interaction	43	2	1.16	0.1527
GO:0052552	modulation by organism of immune response of other organism involved in symbiotic interaction	43	2	1.16	0.1527
GO:0052553	modulation by symbiont of host immune response	43	2	1.16	0.1527
GO:0052555	positive regulation by organism of immune response of other organism involved in symbiotic interaction	43	2	1.16	0.1527
GO:0052556	positive regulation by symbiont of host immune response	43	2	1.16	0.1527
GO:0052572	response to host immune response	43	2	1.16	0.1527
GO:0075136	response to host	43	2	1.16	0.1527
GO:0043588	skin development	3195	26	86.38	0.15282
GO:0008544	epidermis development	3195	26	86.38	0.15282
GO:1901292	nucleoside phosphate catabolic process	1533	35	41.44	0.15311
GO:0033356	UDP-L-arabinose metabolic process	20	3	0.54	0.15315
GO:0009166	nucleotide catabolic process	1531	35	41.39	0.15363
GO:0015995	chlorophyll biosynthetic process	535	14	14.46	0.15392
GO:0046939	nucleotide phosphorylation	48	1	1.3	0.1544
GO:0009904	chloroplast accumulation movement	23	0	0.62	0.15497
GO:0009889	regulation of biosynthetic process	10629	288	287.35	0.15498
GO:0016579	protein deubiquitination	256	5	6.92	0.15525
GO:0043648	dicarboxylic acid metabolic process	240	7	6.49	0.15527
GO:0006195	purine nucleotide catabolic process	1524	35	41.2	0.15549
GO:0009154	purine ribonucleotide catabolic process	1524	35	41.2	0.15549
GO:0009143	nucleoside triphosphate catabolic process	1524	35	41.2	0.15549
GO:0009261	ribonucleotide catabolic process	1524	35	41.2	0.15549
GO:0009825	multidimensional cell growth	593	18	16.03	0.15595
GO:0015670	carbon dioxide transport	14	0	0.38	0.15597
GO:0009203	ribonucleoside triphosphate catabolic process	1522	35	41.15	0.15602
GO:0009207	purine ribonucleoside triphosphate catabolic process	1522	35	41.15	0.15602
GO:0009146	purine nucleoside triphosphate catabolic process	1522	35	41.15	0.15602
GO:0033692	cellular polysaccharide biosynthetic process	2152	39	58.18	0.15614
GO:0048831	regulation of shoot system development	1808	63	48.88	0.15652
GO:0010452	histone H3-K36 methylation	20	4	0.54	0.15664
GO:0000491	small nucleolar ribonucleoprotein complex assembly	4	1	0.11	0.15687
GO:0071804	cellular potassium ion transport	153	6	4.14	0.15727
GO:0071805	potassium ion transmembrane transport	153	6	4.14	0.15727
GO:0030243	cellulose metabolic process	771	10	20.84	0.15799
GO:0052033	pathogen-associated molecular pattern dependent induction by symbiont of host innate immune response	37	2	1	0.15811
GO:0052305	positive regulation by organism of innate immune response in other organism involved in symbiotic interaction	37	2	1	0.15811
GO:0052306	modulation by organism of innate immune response in other organism involved in symbiotic interaction	37	2	1	0.15811
GO:0052308	pathogen-associated molecular pattern dependent modulation by organism of innate immune response in other organism involved in symbiotic interaction	37	2	1	0.15811
GO:0052166	positive regulation by symbiont of host innate immune response	37	2	1	0.15811
GO:0052167	modulation by symbiont of host innate immune response	37	2	1	0.15811
GO:0052169	pathogen-associated molecular pattern dependent modulation by symbiont of host innate immune response	37	2	1	0.15811
GO:0052257	pathogen-associated molecular pattern dependent induction by organism of innate immune response of other organism involved in symbiotic interaction	37	2	1	0.15811
GO:0052510	positive regulation by organism of defense response of other organism involved in symbiotic interaction	37	2	1	0.15811
GO:0052509	positive regulation by symbiont of host defense response	37	2	1	0.15811
GO:0072593	reactive oxygen species metabolic process	1878	52	50.77	0.15869
GO:0032042	mitochondrial DNA metabolic process	22	5	0.59	0.15874
GO:0070407	oxidation-dependent protein catabolic process	22	5	0.59	0.15874
GO:0033609	oxalate metabolic process	4	2	0.11	0.15898
GO:0042754	negative regulation of circadian rhythm	26	4	0.7	0.16007
GO:0044249	cellular biosynthetic process	25595	723	691.95	0.1604
GO:0010107	potassium ion import	26	1	0.7	0.16095
GO:0009561	megagametogenesis	773	44	20.9	0.16141
GO:0010216	maintenance of DNA methylation	22	1	0.59	0.16162
GO:0010338	leaf formation	20	0	0.54	0.16194
GO:0006817	phosphate ion transport	159	5	4.3	0.16243
GO:0009767	photosynthetic electron transport chain	316	2	8.54	0.16282
GO:0071323	cellular response to chitin	7	1	0.19	0.16367
GO:0044264	cellular polysaccharide metabolic process	2733	57	73.89	0.16399
GO:0042454	ribonucleoside catabolic process	1550	35	41.9	0.16421
GO:0009164	nucleoside catabolic process	1550	35	41.9	0.16421
GO:0071900	regulation of protein serine/threonine kinase activity	341	3	9.22	0.16433
GO:0048768	root hair cell tip growth	61	0	1.65	0.16467
GO:0015696	ammonium transport	170	14	4.6	0.16494
GO:0048455	stamen formation	25	0	0.68	0.16497
GO:0046916	cellular transition metal ion homeostasis	243	8	6.57	0.16498
GO:0009850	auxin metabolic process	719	17	19.44	0.16519
GO:0009809	lignin biosynthetic process	282	16	7.62	0.16522
GO:0051701	interaction with host	543	7	14.68	0.1655
GO:0043446	cellular alkane metabolic process	24	1	0.65	0.16581
GO:0043447	alkane biosynthetic process	24	1	0.65	0.16581
GO:0035435	phosphate ion transmembrane transport	47	2	1.27	0.16603
GO:0048609	multicellular organismal reproductive process	1738	73	46.99	0.1661
GO:0048358	mucilage pectin biosynthetic process	10	0	0.27	0.16724
GO:0006470	protein dephosphorylation	976	19	26.39	0.16808
GO:0009991	response to extracellular stimulus	1821	57	49.23	0.16839
GO:2001257	regulation of cation channel activity	10	0	0.27	0.16857
GO:1901979	regulation of inward rectifier potassium channel activity	10	0	0.27	0.16857
GO:1901016	regulation of potassium ion transmembrane transporter activity	10	0	0.27	0.16857
GO:1901379	regulation of potassium ion transmembrane transport	10	0	0.27	0.16857
GO:0043094	cellular metabolic compound salvage	936	6	25.3	0.16883
GO:0051656	establishment of organelle localization	420	2	11.35	0.16883
GO:0016114	terpenoid biosynthetic process	1153	33	31.17	0.16889
GO:0003002	regionalization	1128	20	30.49	0.16954
GO:2000278	regulation of DNA biosynthetic process	10	0	0.27	0.16956
GO:0051972	regulation of telomerase activity	10	0	0.27	0.16956
GO:0051973	positive regulation of telomerase activity	10	0	0.27	0.16956
GO:0034308	primary alcohol metabolic process	32	1	0.87	0.1697
GO:0048645	animal organ formation	1053	14	28.47	0.16976
GO:0009808	lignin metabolic process	383	18	10.35	0.16995
GO:1901293	nucleoside phosphate biosynthetic process	1623	122	43.88	0.1701
GO:0005991	trehalose metabolic process	104	4	2.81	0.17064
GO:0044070	regulation of anion transport	219	4	5.92	0.1714
GO:0006515	misfolded or incompletely synthesized protein catabolic process	24	5	0.65	0.17181
GO:0000303	response to superoxide	245	7	6.62	0.17218
GO:0000305	response to oxygen radical	245	7	6.62	0.17218
GO:0046148	pigment biosynthetic process	1180	38	31.9	0.17245
GO:0046864	isoprenoid transport	17	2	0.46	0.1726
GO:0046865	terpenoid transport	17	2	0.46	0.1726
GO:0080168	abscisic acid transport	17	2	0.46	0.1726
GO:0006643	membrane lipid metabolic process	805	24	21.76	0.17282
GO:0008300	isoprenoid catabolic process	58	4	1.57	0.17336
GO:0016115	terpenoid catabolic process	58	4	1.57	0.17336
GO:0051776	detection of redox state	3	0	0.08	0.17375
GO:0010109	regulation of photosynthesis	98	1	2.65	0.17456
GO:0045736	negative regulation of cyclin-dependent protein serine/threonine kinase activity	122	0	3.3	0.17458
GO:0042793	transcription from plastid promoter	248	0	6.7	0.17484
GO:0009072	aromatic amino acid family metabolic process	1097	37	29.66	0.17488
GO:0051596	methylglyoxal catabolic process	376	7	10.16	0.1749
GO:0009438	methylglyoxal metabolic process	376	7	10.16	0.1749
GO:0010439	regulation of glucosinolate biosynthetic process	38	0	1.03	0.17515
GO:1900378	positive regulation of secondary metabolite biosynthetic process	19	0	0.51	0.17531
GO:0006869	lipid transport	591	20	15.98	0.17575
GO:0006740	NADPH regeneration	817	12	22.09	0.17631
GO:0009308	amine metabolic process	1220	33	32.98	0.17654
GO:0019307	mannose biosynthetic process	8	0	0.22	0.17664
GO:0010182	sugar mediated signaling pathway	540	11	14.6	0.17693
GO:0009756	carbohydrate mediated signaling	540	11	14.6	0.17693
GO:0009718	anthocyanin-containing compound biosynthetic process	235	18	6.35	0.1776
GO:0019222	regulation of metabolic process	13924	367	376.43	0.17788
GO:0019722	calcium-mediated signaling	268	8	7.25	0.17793
GO:0090558	plant epidermis development	924	4	24.98	0.17795
GO:0010374	stomatal complex development	924	4	24.98	0.17795
GO:0070482	response to oxygen levels	451	19	12.19	0.17858
GO:0006301	postreplication repair	156	3	4.22	0.17874
GO:0044271	cellular nitrogen compound biosynthetic process	13205	434	356.99	0.179
GO:0010187	negative regulation of seed germination	95	6	2.57	0.17934
GO:0006098	pentose-phosphate shunt	811	12	21.92	0.17999
GO:0051253	negative regulation of RNA metabolic process	1790	43	48.39	0.18024
GO:0045892	negative regulation of transcription, DNA-templated	1790	43	48.39	0.18024
GO:1902679	negative regulation of RNA biosynthetic process	1790	43	48.39	0.18024
GO:0006882	cellular zinc ion homeostasis	115	5	3.11	0.18037
GO:0019915	lipid storage	430	11	11.62	0.18063
GO:0034470	ncRNA processing	1334	74	36.06	0.18072
GO:0006012	galactose metabolic process	126	7	3.41	0.18086
GO:0048552	regulation of catalytic activity	7	0	0.19	0.18087
GO:0048554	positive regulation of catalytic activity	7	0	0.19	0.18087
GO:0032989	cellular component morphogenesis	3526	32	95.32	0.18133
GO:0045003	double-strand break repair via synthesis-dependent strand annealing	16	1	0.43	0.18135
GO:0006284	base-excision repair	59	0	1.6	0.18142
GO:0006690	icosanoid metabolic process	15	1	0.41	0.18172
GO:1901568	fatty acid derivative metabolic process	15	1	0.41	0.18172
GO:2000037	regulation of stomatal complex patterning	26	1	0.7	0.18174
GO:0000165	MAPK cascade	1268	53	34.28	0.1821
GO:0006437	tyrosyl-tRNA aminoacylation	10	0	0.27	0.18241
GO:0007010	cytoskeleton organization	2350	31	63.53	0.18286
GO:0009165	nucleotide biosynthetic process	1615	122	43.66	0.18355
GO:0010103	stomatal complex morphogenesis	619	2	16.73	0.18409
GO:0006743	ubiquinone metabolic process	131	0	3.54	0.18438
GO:0006744	ubiquinone biosynthetic process	131	0	3.54	0.18438
GO:0006879	cellular iron ion homeostasis	70	2	1.89	0.18452
GO:0046456	icosanoid biosynthetic process	8	0	0.22	0.18466
GO:0019370	leukotriene biosynthetic process	8	0	0.22	0.18466
GO:0006691	leukotriene metabolic process	8	0	0.22	0.18466
GO:1901570	fatty acid derivative biosynthetic process	8	0	0.22	0.18466
GO:0000959	mitochondrial RNA metabolic process	56	7	1.51	0.18469
GO:0006739	NADP metabolic process	840	12	22.71	0.18549
GO:0080086	stamen filament development	25	3	0.68	0.18641
GO:0009960	endosperm development	125	1	3.38	0.18656
GO:0009886	post-embryonic animal morphogenesis	2104	26	56.88	0.18689
GO:0019362	pyridine nucleotide metabolic process	874	12	23.63	0.18754
GO:0046467	membrane lipid biosynthetic process	661	22	17.87	0.18764
GO:0036293	response to decreased oxygen levels	449	19	12.14	0.18785
GO:0010342	endosperm cellularization	14	0	0.38	0.18941
GO:0006560	proline metabolic process	65	9	1.76	0.18944
GO:0046496	nicotinamide nucleotide metabolic process	871	12	23.55	0.18945
GO:0009859	pollen hydration	7	0	0.19	0.18956
GO:0045488	pectin metabolic process	479	11	12.95	0.19024
GO:0010393	galacturonan metabolic process	479	11	12.95	0.19024
GO:0007166	cell surface receptor signaling pathway	697	18	18.84	0.19118
GO:0009066	aspartate family amino acid metabolic process	614	3	16.6	0.19141
GO:1902023	L-arginine transport	12	2	0.32	0.19142
GO:0090467	arginine import	12	2	0.32	0.19142
GO:0043091	L-arginine import	12	2	0.32	0.19142
GO:0043092	L-amino acid import	12	2	0.32	0.19142
GO:0009219	pyrimidine deoxyribonucleotide metabolic process	9	0	0.24	0.19191
GO:0048585	negative regulation of response to stimulus	1891	86	51.12	0.19238
GO:0043161	proteasome-mediated ubiquitin-dependent protein catabolic process	610	8	16.49	0.1924
GO:0000902	cell morphogenesis	3305	32	89.35	0.19246
GO:0016122	xanthophyll metabolic process	60	1	1.62	0.1926
GO:0042752	regulation of circadian rhythm	232	18	6.27	0.19281
GO:0043414	macromolecule methylation	2506	129	67.75	0.19336
GO:0048588	developmental cell growth	2126	15	57.48	0.19346
GO:0031326	regulation of cellular biosynthetic process	10106	268	273.21	0.19357
GO:0009684	indoleacetic acid biosynthetic process	550	14	14.87	0.19389
GO:0080148	negative regulation of response to water deprivation	17	1	0.46	0.19411
GO:0009729	detection of brassinosteroid stimulus	21	0	0.57	0.19418
GO:0045039	protein import into mitochondrial inner membrane	21	0	0.57	0.19549
GO:0030149	sphingolipid catabolic process	29	2	0.78	0.19555
GO:0071705	nitrogen compound transport	3517	167	95.08	0.19555
GO:0016999	antibiotic metabolic process	5	0	0.14	0.19556
GO:0017001	antibiotic catabolic process	5	0	0.14	0.19556
GO:0017144	drug metabolic process	5	0	0.14	0.19556
GO:0060320	rejection of self pollen	4	0	0.11	0.19563
GO:0010092	specification of animal organ identity	171	1	4.62	0.19571
GO:0010093	specification of floral organ identity	171	1	4.62	0.19571
GO:0009162	deoxyribonucleoside monophosphate metabolic process	12	0	0.32	0.19599
GO:0009157	deoxyribonucleoside monophosphate biosynthetic process	12	0	0.32	0.19599
GO:0009860	pollen tube growth	1167	6	31.55	0.19615
GO:0000288	nuclear-transcribed mRNA catabolic process, deadenylation-dependent decay	27	0	0.73	0.19627
GO:0000289	nuclear-transcribed mRNA poly(A) tail shortening	27	0	0.73	0.19627
GO:0009405	pathogenesis	3	0	0.08	0.19719
GO:0071822	protein complex subunit organization	3569	42	96.49	0.19733
GO:0006424	glutamyl-tRNA aminoacylation	21	0	0.57	0.1977
GO:0043900	regulation of multi-organism process	777	23	21.01	0.1978
GO:0071322	cellular response to carbohydrate stimulus	576	11	15.57	0.1979
GO:0042180	cellular ketone metabolic process	401	6	10.84	0.19819
GO:0006714	sesquiterpenoid metabolic process	225	13	6.08	0.19853
GO:0000188	inactivation of MAPK activity	19	0	0.51	0.19855
GO:0033993	response to lipid	4093	250	110.65	0.19865
GO:0019538	protein metabolic process	16763	341	453.18	0.19961
GO:0001932	regulation of protein phosphorylation	419	4	11.33	0.19973
GO:0006461	protein complex assembly	3232	33	87.38	0.19992
GO:0019919	peptidyl-arginine methylation, to asymmetrical-dimethyl arginine	17	4	0.46	0.20001
GO:0035247	peptidyl-arginine omega-N-methylation	17	4	0.46	0.20001
GO:0006354	DNA-templated transcription, elongation	364	6	9.84	0.20034
GO:0043623	cellular protein complex assembly	2769	26	74.86	0.20042
GO:0016117	carotenoid biosynthetic process	493	9	13.33	0.20045
GO:0016109	tetraterpenoid biosynthetic process	493	9	13.33	0.20045
GO:0051260	protein homooligomerization	62	5	1.68	0.20067
GO:0080147	root hair cell development	1061	9	28.68	0.20087
GO:0046185	aldehyde catabolic process	382	7	10.33	0.20108
GO:0006915	apoptotic process	15	1	0.41	0.20135
GO:0009074	aromatic amino acid family catabolic process	428	13	11.57	0.20144
GO:0044419	interspecies interaction between organisms	667	8	18.03	0.20158
GO:0031124	mRNA 3'-end processing	58	0	1.57	0.20175
GO:0010223	secondary shoot formation	72	4	1.95	0.20185
GO:0010346	shoot axis formation	72	4	1.95	0.20185
GO:0034613	cellular protein localization	4951	225	133.85	0.20212
GO:0031668	cellular response to extracellular stimulus	1751	56	47.34	0.20235
GO:0006487	protein N-linked glycosylation	478	4	12.92	0.20262
GO:0006990	positive regulation of transcription from RNA polymerase II promoter involved in unfolded protein response	2	0	0.05	0.20266
GO:1901522	positive regulation of transcription from RNA polymerase II promoter involved in cellular response to chemical stimulus	2	0	0.05	0.20266
GO:0030259	lipid glycosylation	17	0	0.46	0.20483
GO:0009630	gravitropism	828	5	22.38	0.20491
GO:0009749	response to glucose	424	16	11.46	0.20546
GO:0009834	plant-type secondary cell wall biogenesis	253	1	6.84	0.20551
GO:0000738	DNA catabolic process, exonucleolytic	11	0	0.3	0.20722
GO:1901064	syringal lignin metabolic process	12	0	0.32	0.20794
GO:1901066	syringal lignin biosynthetic process	12	0	0.32	0.20794
GO:1901428	regulation of syringal lignin biosynthetic process	12	0	0.32	0.20794
GO:1901430	positive regulation of syringal lignin biosynthetic process	12	0	0.32	0.20794
GO:0007154	cell communication	10603	327	286.65	0.20829
GO:0030638	polyketide metabolic process	7	0	0.19	0.20941
GO:0030639	polyketide biosynthetic process	7	0	0.19	0.20941
GO:0006120	mitochondrial electron transport, NADH to ubiquinone	25	0	0.68	0.20944
GO:1902930	regulation of alcohol biosynthetic process	39	0	1.05	0.20946
GO:0006883	cellular sodium ion homeostasis	14	0	0.38	0.20981
GO:0071495	cellular response to endogenous stimulus	4257	164	115.09	0.20983
GO:1901576	organic substance biosynthetic process	26696	779	721.71	0.21007
GO:0006423	cysteinyl-tRNA aminoacylation	11	0	0.3	0.21047
GO:0051938	L-glutamate import	10	1	0.27	0.2105
GO:0045859	regulation of protein kinase activity	402	4	10.87	0.21082
GO:0055069	zinc ion homeostasis	140	5	3.78	0.21174
GO:0009594	detection of nutrient	9	0	0.24	0.21212
GO:0009830	cell wall modification involved in abscission	71	0	1.92	0.21229
GO:0044277	cell wall disassembly	71	0	1.92	0.21229
GO:0071491	cellular response to red light	50	7	1.35	0.21352
GO:2000026	regulation of multicellular organismal development	3391	112	91.67	0.21369
GO:2000025	regulation of leaf formation	7	0	0.19	0.21428
GO:1901371	regulation of leaf morphogenesis	7	0	0.19	0.21428
GO:0072524	pyridine-containing compound metabolic process	906	12	24.49	0.21478
GO:0010400	rhamnogalacturonan I side chain metabolic process	4	0	0.11	0.21485
GO:0016192	vesicle-mediated transport	2709	57	73.24	0.21485
GO:0009683	indoleacetic acid metabolic process	553	14	14.95	0.21504
GO:0042742	defense response to bacterium	2173	70	58.75	0.21528
GO:0015031	protein transport	5291	231	143.04	0.21555
GO:1902580	single-organism cellular localization	2480	104	67.05	0.21601
GO:1902578	single-organism localization	2480	104	67.05	0.21601
GO:0033591	response to L-ascorbic acid	21	1	0.57	0.21665
GO:0042593	glucose homeostasis	56	2	1.51	0.21685
GO:0031348	negative regulation of defense response	1475	62	39.88	0.21687
GO:0030154	cell differentiation	5217	98	141.04	0.21704
GO:0010163	high-affinity potassium ion import	6	0	0.16	0.21734
GO:0036065	fucosylation	29	0	0.78	0.21741
GO:0061458	reproductive system development	7628	202	206.22	0.21743
GO:0048608	reproductive structure development	7628	202	206.22	0.21743
GO:0010390	histone monoubiquitination	7	0	0.19	0.21811
GO:0071496	cellular response to external stimulus	1756	56	47.47	0.21844
GO:1901349	glucosinolate transport	14	0	0.38	0.21867
GO:0090449	phloem glucosinolate loading	14	0	0.38	0.21867
GO:0006633	fatty acid biosynthetic process	861	22	23.28	0.21877
GO:0071826	ribonucleoprotein complex subunit organization	149	8	4.03	0.21898
GO:0022618	ribonucleoprotein complex assembly	149	8	4.03	0.21898
GO:0015772	oligosaccharide transport	69	3	1.87	0.21903
GO:0006741	NADP biosynthetic process	13	0	0.35	0.21972
GO:0010589	leaf proximal/distal pattern formation	19	1	0.51	0.21978
GO:0050821	protein stabilization	28	1	0.76	0.21983
GO:0072351	tricarboxylic acid biosynthetic process	17	1	0.46	0.21986
GO:0030417	nicotianamine metabolic process	17	1	0.46	0.21986
GO:0030418	nicotianamine biosynthetic process	17	1	0.46	0.21986
GO:0070271	protein complex biogenesis	3243	33	87.67	0.2202
GO:0051446	positive regulation of meiotic cell cycle	9	0	0.24	0.22025
GO:0010726	positive regulation of hydrogen peroxide metabolic process	8	0	0.22	0.22058
GO:0010729	positive regulation of hydrogen peroxide biosynthetic process	8	0	0.22	0.22058
GO:1903428	positive regulation of reactive oxygen species biosynthetic process	8	0	0.22	0.22058
GO:0046685	response to arsenic-containing substance	202	8	5.46	0.22102
GO:0009058	biosynthetic process	27713	786	749.21	0.22133
GO:0048868	pollen tube development	1349	11	36.47	0.22146
GO:0070536	protein K63-linked deubiquitination	6	0	0.16	0.22162
GO:0071108	protein K48-linked deubiquitination	6	0	0.16	0.22162
GO:0044090	positive regulation of vacuole organization	6	0	0.16	0.22162
GO:0044088	regulation of vacuole organization	6	0	0.16	0.22162
GO:0009629	response to gravity	871	6	23.55	0.22179
GO:0006405	RNA export from nucleus	332	29	8.98	0.22206
GO:0015802	basic amino acid transport	173	15	4.68	0.2221
GO:0051239	regulation of multicellular organismal process	3505	112	94.76	0.22217
GO:0006983	ER overload response	9	0	0.24	0.2228
GO:0044085	cellular component biogenesis	6538	141	176.75	0.22296
GO:0019684	photosynthesis, light reaction	1189	17	32.14	0.22298
GO:0045604	regulation of epidermal cell differentiation	27	0	0.73	0.22306
GO:0030856	regulation of epithelial cell differentiation	27	0	0.73	0.22306
GO:0016139	glycoside catabolic process	20	0	0.54	0.22332
GO:0044763	single-organism cellular process	36547	1014	988.03	0.22376
GO:0035524	proline transmembrane transport	12	0	0.32	0.22385
GO:0046385	deoxyribose phosphate biosynthetic process	9	0	0.24	0.22387
GO:0009263	deoxyribonucleotide biosynthetic process	9	0	0.24	0.22387
GO:0009265	2'-deoxyribonucleotide biosynthetic process	9	0	0.24	0.22387
GO:0048589	developmental growth	3755	36	101.51	0.22402
GO:0001666	response to hypoxia	435	19	11.76	0.22413
GO:0015800	acidic amino acid transport	40	2	1.08	0.22418
GO:0051131	chaperone-mediated protein complex assembly	26	5	0.7	0.22425
GO:0034969	histone arginine methylation	17	4	0.46	0.22438
GO:0043266	regulation of potassium ion transport	29	2	0.78	0.22469
GO:0000470	maturation of LSU-rRNA	10	3	0.27	0.22479
GO:0031667	response to nutrient levels	1617	41	43.71	0.22488
GO:0010468	regulation of gene expression	10454	267	282.62	0.22522
GO:0006842	tricarboxylic acid transport	21	0	0.57	0.22553
GO:1901137	carbohydrate derivative biosynthetic process	3539	153	95.68	0.22621
GO:0017007	protein-bilin linkage	4	0	0.11	0.22637
GO:0017009	protein-phycocyanobilin linkage	4	0	0.11	0.22637
GO:0023014	signal transduction by protein phosphorylation	1349	53	36.47	0.2268
GO:1900376	regulation of secondary metabolite biosynthetic process	76	0	2.05	0.22689
GO:0003156	regulation of animal organ formation	12	0	0.32	0.22748
GO:0009606	tropism	867	5	23.44	0.22763
GO:0006083	acetate metabolic process	5	0	0.14	0.22769
GO:0006072	glycerol-3-phosphate metabolic process	29	0	0.78	0.22854
GO:0010540	basipetal auxin transport	108	2	2.92	0.22861
GO:0051168	nuclear export	362	30	9.79	0.22939
GO:0046461	neutral lipid catabolic process	22	0	0.59	0.22945
GO:0046464	acylglycerol catabolic process	22	0	0.59	0.22945
GO:0046503	glycerolipid catabolic process	22	0	0.59	0.22945
GO:0006914	autophagy	326	9	8.81	0.22954
GO:0000024	maltose biosynthetic process	14	2	0.38	0.22985
GO:0010304	PSII associated light-harvesting complex II catabolic process	100	3	2.7	0.23041
GO:0010205	photoinhibition	40	1	1.08	0.23064
GO:0043155	negative regulation of photosynthesis, light reaction	40	1	1.08	0.23064
GO:0032025	response to cobalt ion	13	1	0.35	0.23081
GO:0035264	multicellular organism growth	22	0	0.59	0.23098
GO:0007178	transmembrane receptor protein serine/threonine kinase signaling pathway	48	2	1.3	0.23101
GO:0007585	respiratory gaseous exchange	10	0	0.27	0.23125
GO:0019318	hexose metabolic process	2352	56	63.59	0.23166
GO:0032870	cellular response to hormone stimulus	4246	163	114.79	0.23199
GO:0009878	nodule morphogenesis	1	0	0.03	0.23294
GO:0006850	mitochondrial pyruvate transport	13	0	0.35	0.23397
GO:0019427	acetyl-CoA biosynthetic process from acetate	3	0	0.08	0.23432
GO:0048363	mucilage pectin metabolic process	14	0	0.38	0.23447
GO:0043085	positive regulation of catalytic activity	688	9	18.6	0.23452
GO:0006629	lipid metabolic process	6701	193	181.16	0.23541
GO:0006680	glucosylceramide catabolic process	12	2	0.32	0.23641
GO:0006678	glucosylceramide metabolic process	12	2	0.32	0.23641
GO:0007050	cell cycle arrest	15	0	0.41	0.23651
GO:0006661	phosphatidylinositol biosynthetic process	408	11	11.03	0.23714
GO:0015807	L-amino acid transport	25	3	0.68	0.23719
GO:0033013	tetrapyrrole metabolic process	903	27	24.41	0.23726
GO:0042256	mature ribosome assembly	17	1	0.46	0.23741
GO:0097439	acquisition of desiccation tolerance	8	0	0.22	0.23745
GO:0048700	acquisition of desiccation tolerance in seed	8	0	0.22	0.23745
GO:0019419	sulfate reduction	16	0	0.43	0.23748
GO:0006576	cellular biogenic amine metabolic process	884	23	23.9	0.23765
GO:1902644	tertiary alcohol metabolic process	190	13	5.14	0.23783
GO:0009687	abscisic acid metabolic process	190	13	5.14	0.23783
GO:0043288	apocarotenoid metabolic process	190	13	5.14	0.23783
GO:0006163	purine nucleotide metabolic process	2162	60	58.45	0.23808
GO:0007131	reciprocal meiotic recombination	496	7	13.41	0.23847
GO:0031323	regulation of cellular metabolic process	11789	305	318.71	0.23851
GO:0006613	cotranslational protein targeting to membrane	48	0	1.3	0.23855
GO:0006614	SRP-dependent cotranslational protein targeting to membrane	48	0	1.3	0.23855
GO:0045490	pectin catabolic process	174	4	4.7	0.23877
GO:0000266	mitochondrial fission	25	4	0.68	0.23895
GO:0006813	potassium ion transport	247	9	6.68	0.23943
GO:0042550	photosystem I stabilization	10	0	0.27	0.23955
GO:1901141	regulation of lignin biosynthetic process	22	0	0.59	0.24015
GO:0019566	arabinose metabolic process	24	1	0.65	0.24026
GO:0006656	phosphatidylcholine biosynthetic process	59	1	1.6	0.24029
GO:0090451	cotyledon boundary formation	7	0	0.19	0.24066
GO:0007167	enzyme linked receptor protein signaling pathway	512	6	13.84	0.24145
GO:0051174	regulation of phosphorus metabolic process	1287	14	34.79	0.24158
GO:0070838	divalent metal ion transport	1101	23	29.76	0.24167
GO:0009736	cytokinin-activated signaling pathway	348	3	9.41	0.24174
GO:0098581	detection of external biotic stimulus	116	3	3.14	0.24183
GO:0016255	attachment of GPI anchor to protein	5	0	0.14	0.24245
GO:0097305	response to alcohol	3619	237	97.84	0.24305
GO:0047484	regulation of response to osmotic stress	21	3	0.57	0.24311
GO:0034754	cellular hormone metabolic process	800	20	21.63	0.24376
GO:0015746	citrate transport	15	0	0.41	0.24389
GO:0045962	positive regulation of development, heterochronic	28	0	0.76	0.24426
GO:0016101	diterpenoid metabolic process	303	9	8.19	0.24463
GO:2000112	regulation of cellular macromolecule biosynthetic process	9911	260	267.94	0.24544
GO:0050793	regulation of developmental process	4205	119	113.68	0.24551
GO:2001215	regulation of hydroxymethylglutaryl-CoA reductase (NADPH) activity	5	0	0.14	0.24561
GO:1900490	positive regulation of hydroxymethylglutaryl-CoA reductase (NADPH) activity	5	0	0.14	0.24561
GO:0016071	mRNA metabolic process	1477	34	39.93	0.24582
GO:0032259	methylation	3102	149	83.86	0.24597
GO:0002764	immune response-regulating signaling pathway	8	2	0.22	0.24613
GO:0051049	regulation of transport	903	29	24.41	0.24772
GO:0043090	amino acid import	407	27	11	0.248
GO:0019220	regulation of phosphate metabolic process	1284	14	34.71	0.24813
GO:0002213	defense response to insect	174	5	4.7	0.24846
GO:0006268	DNA unwinding involved in DNA replication	37	0	1	0.24873
GO:0032456	endocytic recycling	9	0	0.24	0.2491
GO:0080181	lateral root branching	9	1	0.24	0.24921
GO:0042430	indole-containing compound metabolic process	801	24	21.65	0.24932
GO:0010088	phloem development	12	0	0.32	0.24964
GO:0019760	glucosinolate metabolic process	1026	34	27.74	0.24978
GO:0019757	glycosinolate metabolic process	1026	34	27.74	0.24978
GO:0016143	S-glycoside metabolic process	1026	34	27.74	0.24978
GO:0000729	DNA double-strand break processing	9	0	0.24	0.24985
GO:0000706	meiotic DNA double-strand break processing	9	0	0.24	0.24985
GO:0033500	carbohydrate homeostasis	71	2	1.92	0.24989
GO:0009267	cellular response to starvation	1488	40	40.23	0.25
GO:0048527	lateral root development	633	19	17.11	0.25008
GO:0044712	single-organism catabolic process	7251	193	196.03	0.25068
GO:0018208	peptidyl-proline modification	231	6	6.24	0.25089
GO:1900056	negative regulation of leaf senescence	29	2	0.78	0.25125
GO:1901475	pyruvate transmembrane transport	8	0	0.22	0.25138
GO:0006595	polyamine metabolic process	290	8	7.84	0.25144
GO:0005985	sucrose metabolic process	131	5	3.54	0.2518
GO:0048468	cell development	3460	36	93.54	0.25192
GO:0035825	reciprocal DNA recombination	501	7	13.54	0.2522
GO:0010556	regulation of macromolecule biosynthetic process	9913	260	267.99	0.25222
GO:0000956	nuclear-transcribed mRNA catabolic process	481	4	13	0.25231
GO:0072507	divalent inorganic cation homeostasis	280	12	7.57	0.25373
GO:0007032	endosome organization	14	0	0.38	0.25428
GO:0080090	regulation of primary metabolic process	11732	302	317.17	0.255
GO:0048444	floral organ morphogenesis	897	15	24.25	0.25503
GO:0048563	post-embryonic animal organ morphogenesis	897	15	24.25	0.25503
GO:0042325	regulation of phosphorylation	451	4	12.19	0.2561
GO:0046112	nucleobase biosynthetic process	77	3	2.08	0.25643
GO:0000002	mitochondrial genome maintenance	28	5	0.76	0.25674
GO:0051775	response to redox state	19	1	0.51	0.25717
GO:0010411	xyloglucan metabolic process	73	2	1.97	0.25722
GO:0031669	cellular response to nutrient levels	1550	40	41.9	0.25772
GO:0072511	divalent inorganic cation transport	1115	23	30.14	0.25781
GO:0010236	plastoquinone biosynthetic process	17	0	0.46	0.25817
GO:0046068	cGMP metabolic process	14	1	0.38	0.25857
GO:0006182	cGMP biosynthetic process	14	1	0.38	0.25857
GO:0052652	cyclic purine nucleotide metabolic process	14	1	0.38	0.25857
GO:0009190	cyclic nucleotide biosynthetic process	14	1	0.38	0.25857
GO:0009187	cyclic nucleotide metabolic process	14	1	0.38	0.25857
GO:0044093	positive regulation of molecular function	695	9	18.79	0.25867
GO:0000712	resolution of meiotic recombination intermediates	23	0	0.62	0.25886
GO:0033198	response to ATP	11	0	0.3	0.25897
GO:0014074	response to purine-containing compound	11	0	0.3	0.25897
GO:0015813	L-glutamate transport	23	2	0.62	0.25898
GO:0051247	positive regulation of protein metabolic process	218	5	5.89	0.25912
GO:0034654	nucleobase-containing compound biosynthetic process	11741	387	317.41	0.25963
GO:0050879	multicellular organismal movement	27	3	0.73	0.2598
GO:0010031	circumnutation	27	3	0.73	0.2598
GO:0080110	sporopollenin biosynthetic process	30	0	0.81	0.26002
GO:0000904	cell morphogenesis involved in differentiation	2018	11	54.56	0.26017
GO:0019482	beta-alanine metabolic process	8	0	0.22	0.26026
GO:0019484	beta-alanine catabolic process	8	0	0.22	0.26026
GO:0044106	cellular amine metabolic process	936	23	25.3	0.26037
GO:0010942	positive regulation of cell death	94	0	2.54	0.26043
GO:0043933	macromolecular complex subunit organization	3719	51	100.54	0.26066
GO:0071368	cellular response to cytokinin stimulus	352	3	9.52	0.2613
GO:0009205	purine ribonucleoside triphosphate metabolic process	1851	39	50.04	0.26206
GO:0009144	purine nucleoside triphosphate metabolic process	1851	39	50.04	0.26206
GO:0009865	pollen tube adhesion	14	0	0.38	0.26227
GO:0098609	cell-cell adhesion	14	0	0.38	0.26227
GO:0002100	tRNA wobble adenosine to inosine editing	3	0	0.08	0.26237
GO:0000963	mitochondrial RNA processing	9	0	0.24	0.26261
GO:0016045	detection of bacterium	114	3	3.08	0.26284
GO:0098543	detection of other organism	114	3	3.08	0.26284
GO:0070727	cellular macromolecule localization	5104	225	137.98	0.26325
GO:0070588	calcium ion transmembrane transport	69	7	1.87	0.2633
GO:0032774	RNA biosynthetic process	10167	272	274.86	0.2635
GO:0060154	cellular process regulating host cell cycle in response to virus	6	0	0.16	0.2638
GO:0033014	tetrapyrrole biosynthetic process	659	16	17.82	0.26426
GO:0009851	auxin biosynthetic process	625	15	16.9	0.2653
GO:0043410	positive regulation of MAPK cascade	33	1	0.89	0.26537
GO:0043406	positive regulation of MAP kinase activity	33	1	0.89	0.26537
GO:0071902	positive regulation of protein serine/threonine kinase activity	33	1	0.89	0.26537
GO:0000187	activation of MAPK activity	33	1	0.89	0.26537
GO:0042777	plasma membrane ATP synthesis coupled proton transport	9	0	0.24	0.26549
GO:1901661	quinone metabolic process	186	0	5.03	0.26633
GO:1901663	quinone biosynthetic process	186	0	5.03	0.26633
GO:0042181	ketone biosynthetic process	186	0	5.03	0.26633
GO:0042594	response to starvation	1511	40	40.85	0.26648
GO:0034622	cellular macromolecular complex assembly	3106	41	83.97	0.26652
GO:0003333	amino acid transmembrane transport	250	12	6.76	0.26654
GO:0046352	disaccharide catabolic process	29	1	0.78	0.26669
GO:0015833	peptide transport	556	18	15.03	0.26684
GO:0042435	indole-containing compound biosynthetic process	677	17	18.3	0.26698
GO:0048729	tissue morphogenesis	21	0	0.57	0.26877
GO:0051055	negative regulation of lipid biosynthetic process	17	0	0.46	0.26885
GO:0045833	negative regulation of lipid metabolic process	17	0	0.46	0.26885
GO:0065003	macromolecular complex assembly	3382	42	91.43	0.26893
GO:0042816	vitamin B6 metabolic process	25	0	0.68	0.26895
GO:0042819	vitamin B6 biosynthetic process	25	0	0.68	0.26895
GO:0043412	macromolecule modification	11769	308	318.17	0.26903
GO:0007020	microtubule nucleation	282	0	7.62	0.26912
GO:2000377	regulation of reactive oxygen species metabolic process	1008	36	27.25	0.26931
GO:2000904	regulation of starch metabolic process	37	2	1	0.26931
GO:0046218	indolalkylamine catabolic process	393	13	10.62	0.26952
GO:0006569	tryptophan catabolic process	393	13	10.62	0.26952
GO:0048656	anther wall tapetum formation	16	0	0.43	0.26983
GO:0048657	anther wall tapetum cell differentiation	16	0	0.43	0.26983
GO:0031125	rRNA 3'-end processing	15	0	0.41	0.27
GO:0019593	mannitol biosynthetic process	9	1	0.24	0.27016
GO:0019594	mannitol metabolic process	9	1	0.24	0.27016
GO:0006059	hexitol metabolic process	9	1	0.24	0.27016
GO:0019401	alditol biosynthetic process	9	1	0.24	0.27016
GO:0019406	hexitol biosynthetic process	9	1	0.24	0.27016
GO:0030148	sphingolipid biosynthetic process	138	2	3.73	0.27019
GO:0016120	carotene biosynthetic process	35	0	0.95	0.27031
GO:0043086	negative regulation of catalytic activity	776	26	20.98	0.27043
GO:0051568	histone H3-K4 methylation	37	0	1	0.27092
GO:0050708	regulation of protein secretion	3	0	0.08	0.27109
GO:0006760	folic acid-containing compound metabolic process	110	4	2.97	0.2711
GO:0034614	cellular response to reactive oxygen species	630	15	17.03	0.27149
GO:0045682	regulation of epidermis development	78	2	2.11	0.27195
GO:0052545	callose localization	529	20	14.3	0.27196
GO:0022411	cellular component disassembly	234	7	6.33	0.272
GO:0035434	copper ion transmembrane transport	47	0	1.27	0.27224
GO:2000122	negative regulation of stomatal complex development	10	1	0.27	0.27227
GO:0045683	negative regulation of epidermis development	10	1	0.27	0.27227
GO:0006351	transcription, DNA-templated	10147	272	274.32	0.27243
GO:0010337	regulation of salicylic acid metabolic process	62	3	1.68	0.27252
GO:0007062	sister chromatid cohesion	564	7	15.25	0.27255
GO:0006402	mRNA catabolic process	490	4	13.25	0.27291
GO:0044403	symbiosis, encompassing mutualism through parasitism	644	8	17.41	0.27325
GO:0009845	seed germination	1116	59	30.17	0.27326
GO:0051016	barbed-end actin filament capping	5	0	0.14	0.27329
GO:0010275	NAD(P)H dehydrogenase complex assembly	6	0	0.16	0.27367
GO:0015766	disaccharide transport	63	3	1.7	0.2739
GO:0015770	sucrose transport	63	3	1.7	0.2739
GO:0006655	phosphatidylglycerol biosynthetic process	265	5	7.16	0.27436
GO:0042886	amide transport	587	18	15.87	0.27497
GO:0044375	regulation of peroxisome size	11	0	0.3	0.27545
GO:2000014	regulation of endosperm development	11	0	0.3	0.2755
GO:0009067	aspartate family amino acid biosynthetic process	521	1	14.08	0.27595
GO:0042660	positive regulation of cell fate specification	12	0	0.32	0.27636
GO:0010063	positive regulation of trichoblast fate specification	12	0	0.32	0.27636
GO:0009755	hormone-mediated signaling pathway	4023	161	108.76	0.27657
GO:0043968	histone H2A acetylation	6	0	0.16	0.27665
GO:0009221	pyrimidine deoxyribonucleotide biosynthetic process	7	0	0.19	0.27696
GO:0000462	maturation of SSU-rRNA from tricistronic rRNA transcript (SSU-rRNA, 5.8S rRNA, LSU-rRNA)	24	0	0.65	0.27699
GO:0006164	purine nucleotide biosynthetic process	520	22	14.06	0.27721
GO:0009685	gibberellin metabolic process	283	7	7.65	0.27725
GO:0015697	quaternary ammonium group transport	9	0	0.24	0.27779
GO:0009150	purine ribonucleotide metabolic process	2010	44	54.34	0.27791
GO:0048825	cotyledon development	373	12	10.08	0.27801
GO:0015774	polysaccharide transport	4	0	0.11	0.27844
GO:0090506	axillary shoot meristem initiation	14	0	0.38	0.27925
GO:0070291	N-acylethanolamine metabolic process	4	0	0.11	0.2794
GO:0009625	response to insect	416	10	11.25	0.2799
GO:0006102	isocitrate metabolic process	56	1	1.51	0.28014
GO:0033523	histone H2B ubiquitination	25	4	0.68	0.28138
GO:0016574	histone ubiquitination	25	4	0.68	0.28138
GO:0034059	response to anoxia	18	0	0.49	0.28142
GO:0009856	pollination	1666	32	45.04	0.28165
GO:0044706	multi-multicellular organism process	1666	32	45.04	0.28165
GO:0018160	peptidyl-pyrromethane cofactor linkage	7	0	0.19	0.28166
GO:0002009	morphogenesis of an epithelium	15	0	0.41	0.28192
GO:0001738	morphogenesis of a polarized epithelium	15	0	0.41	0.28192
GO:0010375	stomatal complex patterning	43	1	1.16	0.28204
GO:0009901	anther dehiscence	70	3	1.89	0.28238
GO:0016925	protein sumoylation	97	1	2.62	0.28351
GO:0006144	purine nucleobase metabolic process	43	1	1.16	0.28366
GO:0071456	cellular response to hypoxia	92	1	2.49	0.28397
GO:0009903	chloroplast avoidance movement	30	0	0.81	0.28419
GO:0009826	unidimensional cell growth	2374	26	64.18	0.28446
GO:0072348	sulfur compound transport	110	0	2.97	0.28487
GO:2000021	regulation of ion homeostasis	7	0	0.19	0.28491
GO:0046890	regulation of lipid biosynthetic process	99	3	2.68	0.28504
GO:0043903	regulation of symbiosis, encompassing mutualism through parasitism	33	0	0.89	0.28508
GO:0022900	electron transport chain	544	6	14.71	0.28511
GO:0001560	regulation of cell growth by extracellular stimulus	12	0	0.32	0.28516
GO:0046900	tetrahydrofolylpolyglutamate metabolic process	19	0	0.51	0.28565
GO:0072527	pyrimidine-containing compound metabolic process	755	91	20.41	0.28654
GO:0043549	regulation of kinase activity	404	4	10.92	0.28693
GO:0040007	growth	4541	61	122.76	0.28706
GO:0072708	response to sorbitol	15	3	0.41	0.28724
GO:0007006	mitochondrial membrane organization	33	0	0.89	0.28831
GO:0010555	response to mannitol	49	5	1.32	0.28861
GO:0000769	syncytium formation by mitosis without cytokinesis	8	0	0.22	0.28876
GO:0015979	photosynthesis	1544	19	41.74	0.28903
GO:0006816	calcium ion transport	635	11	17.17	0.28937
GO:0040014	regulation of multicellular organism growth	15	0	0.41	0.2897
GO:0009141	nucleoside triphosphate metabolic process	1884	39	50.93	0.28983
GO:0019219	regulation of nucleobase-containing compound metabolic process	9963	264	269.34	0.28993
GO:0010417	glucuronoxylan biosynthetic process	58	0	1.57	0.29004
GO:0009832	plant-type cell wall biogenesis	893	15	24.14	0.29019
GO:0010114	response to red light	479	19	12.95	0.29132
GO:0046149	pigment catabolic process	225	8	6.08	0.29148
GO:0015819	lysine transport	13	2	0.35	0.29201
GO:0046653	tetrahydrofolate metabolic process	60	1	1.62	0.29224
GO:0044281	small molecule metabolic process	14054	466	379.94	0.29324
GO:0042548	regulation of photosynthesis, light reaction	64	1	1.73	0.29358
GO:0006446	regulation of translational initiation	110	0	2.97	0.29363
GO:0032270	positive regulation of cellular protein metabolic process	209	5	5.65	0.29407
GO:0019693	ribose phosphate metabolic process	2593	128	70.1	0.29416
GO:0009259	ribonucleotide metabolic process	2593	128	70.1	0.29416
GO:0009199	ribonucleoside triphosphate metabolic process	1874	39	50.66	0.29421
GO:0010053	root epidermal cell differentiation	1770	18	47.85	0.29433
GO:2000242	negative regulation of reproductive process	246	16	6.65	0.29433
GO:0010106	cellular response to iron ion starvation	535	6	14.46	0.2948
GO:0051031	tRNA transport	10	0	0.27	0.29495
GO:0006409	tRNA export from nucleus	10	0	0.27	0.29495
GO:0071836	nectar secretion	5	0	0.14	0.29522
GO:0005992	trehalose biosynthetic process	97	3	2.62	0.29525
GO:0002253	activation of immune response	177	8	4.79	0.29574
GO:0002218	activation of innate immune response	177	8	4.79	0.29574
GO:0046349	amino sugar biosynthetic process	19	0	0.51	0.29596
GO:0010087	phloem or xylem histogenesis	439	2	11.87	0.29671
GO:0007059	chromosome segregation	676	8	18.28	0.29757
GO:0009083	branched-chain amino acid catabolic process	20	0	0.54	0.298
GO:0031163	metallo-sulfur cluster assembly	402	3	10.87	0.29835
GO:0016226	iron-sulfur cluster assembly	402	3	10.87	0.29835
GO:0080055	low-affinity nitrate transport	9	1	0.24	0.2984
GO:0034329	cell junction assembly	41	0	1.11	0.29852
GO:0019433	triglyceride catabolic process	16	0	0.43	0.2989
GO:0008285	negative regulation of cell proliferation	29	1	0.78	0.29894
GO:0033037	polysaccharide localization	533	20	14.41	0.29921
GO:0009113	purine nucleobase biosynthetic process	34	1	0.92	0.29931
GO:0097577	sequestering of iron ion	3	0	0.08	0.29971
GO:0006880	intracellular sequestering of iron ion	3	0	0.08	0.29971
GO:0042178	xenobiotic catabolic process	11	0	0.3	0.29975
GO:0048518	positive regulation of biological process	4613	137	124.71	0.29987
GO:0033397	zeatin metabolic process	5	0	0.14	0.30026
GO:0033398	zeatin biosynthetic process	5	0	0.14	0.30026
GO:0033466	trans-zeatin biosynthetic process	5	0	0.14	0.30026
GO:0033400	trans-zeatin metabolic process	5	0	0.14	0.30026
GO:0006891	intra-Golgi vesicle-mediated transport	293	4	7.92	0.30044
GO:0072525	pyridine-containing compound biosynthetic process	74	0	2	0.30054
GO:0016106	sesquiterpenoid biosynthetic process	180	11	4.87	0.30171
GO:0048235	pollen sperm cell differentiation	117	3	3.16	0.30248
GO:0042364	water-soluble vitamin biosynthetic process	184	4	4.97	0.30269
GO:0045047	protein targeting to ER	63	0	1.7	0.30272
GO:0072599	establishment of protein localization to endoplasmic reticulum	63	0	1.7	0.30272
GO:0009084	glutamine family amino acid biosynthetic process	131	9	3.54	0.30329
GO:0009396	folic acid-containing compound biosynthetic process	60	2	1.62	0.30333
GO:0072521	purine-containing compound metabolic process	2280	63	61.64	0.30335
GO:0033473	indoleacetic acid conjugate metabolic process	3	0	0.08	0.30341
GO:0015996	chlorophyll catabolic process	222	8	6	0.30384
GO:0046901	tetrahydrofolylpolyglutamate biosynthetic process	13	0	0.35	0.30412
GO:0006821	chloride transport	28	0	0.76	0.30502
GO:0046677	response to antibiotic	4	0	0.11	0.3056
GO:0010453	regulation of cell fate commitment	24	0	0.65	0.30628
GO:0051171	regulation of nitrogen compound metabolic process	10106	271	273.21	0.30679
GO:0046471	phosphatidylglycerol metabolic process	271	5	7.33	0.30784
GO:1901998	toxin transport	18	1	0.49	0.30819
GO:0042891	antibiotic transport	18	1	0.49	0.30819
GO:0032501	multicellular organismal process	16959	437	458.48	0.3082
GO:0048480	stigma development	18	1	0.49	0.30867
GO:0005982	starch metabolic process	996	42	26.93	0.31005
GO:0048528	post-embryonic root development	712	19	19.25	0.31011
GO:0016556	mRNA modification	312	7	8.43	0.31071
GO:0080156	mitochondrial mRNA modification	38	5	1.03	0.31096
GO:0070932	histone H3 deacetylation	8	0	0.22	0.31181
GO:0070933	histone H4 deacetylation	8	0	0.22	0.31181
GO:0045184	establishment of protein localization	5309	231	143.53	0.31198
GO:0042362	fat-soluble vitamin biosynthetic process	26	0	0.7	0.31242
GO:0006775	fat-soluble vitamin metabolic process	26	0	0.7	0.31242
GO:0010113	negative regulation of systemic acquired resistance	8	0	0.22	0.31251
GO:0010086	embryonic root morphogenesis	12	0	0.32	0.31279
GO:0006412	translation	2616	26	70.72	0.31297
GO:0031440	regulation of mRNA 3'-end processing	16	0	0.43	0.31327
GO:0055114	oxidation-reduction process	6110	143	165.18	0.31335
GO:0071435	potassium ion export	6	2	0.16	0.3137
GO:0019481	L-alanine catabolic process, by transamination	6	2	0.16	0.31408
GO:0006413	translational initiation	383	4	10.35	0.31409
GO:0019499	cyanide metabolic process	12	0	0.32	0.3141
GO:1901136	carbohydrate derivative catabolic process	1768	50	47.8	0.31486
GO:0010043	response to zinc ion	369	13	9.98	0.31551
GO:0009225	nucleotide-sugar metabolic process	179	9	4.84	0.3165
GO:0046351	disaccharide biosynthetic process	185	9	5	0.31779
GO:0010731	protein glutathionylation	17	0	0.46	0.31803
GO:0008283	cell proliferation	1166	13	31.52	0.31818
GO:0046271	phenylpropanoid catabolic process	63	0	1.7	0.3185
GO:0046274	lignin catabolic process	63	0	1.7	0.3185
GO:0040034	regulation of development, heterochronic	192	3	5.19	0.31896
GO:2001142	nicotinate transport	4	0	0.11	0.3191
GO:2001143	N-methylnicotinate transport	4	0	0.11	0.3191
GO:0009741	response to brassinosteroid	561	12	15.17	0.31951
GO:0090392	sepal giant cell differentiation	7	0	0.19	0.3203
GO:0090393	sepal giant cell development	7	0	0.19	0.3203
GO:0032258	protein localization by the Cvt pathway	28	0	0.76	0.32041
GO:0090529	cell septum assembly	17	2	0.46	0.3205
GO:0000917	barrier septum assembly	17	2	0.46	0.3205
GO:0042558	pteridine-containing compound metabolic process	117	4	3.16	0.32145
GO:0006333	chromatin assembly or disassembly	453	22	12.25	0.32174
GO:0065008	regulation of biological quality	5863	131	158.5	0.32199
GO:0030490	maturation of SSU-rRNA	26	0	0.7	0.32254
GO:0030307	positive regulation of cell growth	19	0	0.51	0.32303
GO:0097354	prenylation	39	0	1.05	0.32317
GO:0018342	protein prenylation	39	0	1.05	0.32317
GO:0097468	programmed cell death in response to reactive oxygen species	18	0	0.49	0.32372
GO:0036473	cell death in response to oxidative stress	18	0	0.49	0.32372
GO:0048829	root cap development	68	1	1.84	0.32376
GO:0002103	endonucleolytic cleavage of tetracistronic rRNA transcript (SSU-rRNA, LSU-rRNA, 4.5S-rRNA, 5S-rRNA)	5	0	0.14	0.32385
GO:1901957	regulation of cutin biosynthetic process	7	2	0.19	0.32399
GO:1901959	positive regulation of cutin biosynthetic process	7	2	0.19	0.32399
GO:0015969	guanosine tetraphosphate metabolic process	11	2	0.3	0.32424
GO:0034035	purine ribonucleoside bisphosphate metabolic process	11	2	0.3	0.32424
GO:0010558	negative regulation of macromolecule biosynthetic process	1883	43	50.91	0.32439
GO:2000113	negative regulation of cellular macromolecule biosynthetic process	1883	43	50.91	0.32439
GO:0034599	cellular response to oxidative stress	688	20	18.6	0.32482
GO:0006790	sulfur compound metabolic process	3059	56	82.7	0.32482
GO:0009773	photosynthetic electron transport in photosystem I	210	0	5.68	0.32495
GO:0048232	male gamete generation	163	3	4.41	0.32565
GO:0044707	single-multicellular organism process	16029	431	433.34	0.3257
GO:1902334	fructose export from vacuole to cytoplasm	7	0	0.19	0.32578
GO:0044710	single-organism metabolic process	27261	788	736.99	0.32647
GO:0032328	alanine transport	5	1	0.14	0.32702
GO:0015808	L-alanine transport	5	1	0.14	0.32702
GO:0010116	positive regulation of abscisic acid biosynthetic process	10	0	0.27	0.32742
GO:0007015	actin filament organization	733	8	19.82	0.32791
GO:0043631	RNA polyadenylation	47	0	1.27	0.32792
GO:0009690	cytokinin metabolic process	247	6	6.68	0.32858
GO:0015695	organic cation transport	41	2	1.11	0.32871
GO:0010220	positive regulation of vernalization response	10	2	0.27	0.33014
GO:0061062	regulation of nematode larval development	12	0	0.32	0.33023
GO:0002164	larval development	12	0	0.32	0.33023
GO:0002119	nematode larval development	12	0	0.32	0.33023
GO:1902645	tertiary alcohol biosynthetic process	154	11	4.16	0.33052
GO:0009688	abscisic acid biosynthetic process	154	11	4.16	0.33052
GO:0043289	apocarotenoid biosynthetic process	154	11	4.16	0.33052
GO:0046173	polyol biosynthetic process	258	3	6.97	0.33057
GO:0046294	formaldehyde catabolic process	4	0	0.11	0.33086
GO:0006401	RNA catabolic process	538	5	14.54	0.33094
GO:0000461	endonucleolytic cleavage to generate mature 3'-end of SSU-rRNA from (SSU-rRNA, 5.8S rRNA, LSU-rRNA)	9	0	0.24	0.33288
GO:0000479	endonucleolytic cleavage of tricistronic rRNA transcript (SSU-rRNA, 5.8S rRNA, LSU-rRNA)	9	0	0.24	0.33288
GO:0000447	endonucleolytic cleavage in ITS1 to separate SSU-rRNA from 5.8S rRNA and LSU-rRNA from tricistronic rRNA transcript (SSU-rRNA, 5.8S rRNA, LSU-rRNA)	9	0	0.24	0.33288
GO:0009833	plant-type primary cell wall biogenesis	24	0	0.65	0.33299
GO:0090042	tubulin deacetylation	2	0	0.05	0.33301
GO:0019218	regulation of steroid metabolic process	9	0	0.24	0.33349
GO:0050810	regulation of steroid biosynthetic process	9	0	0.24	0.33349
GO:0090030	regulation of steroid hormone biosynthetic process	9	0	0.24	0.33349
GO:0010422	regulation of brassinosteroid biosynthetic process	9	0	0.24	0.33349
GO:0006857	oligopeptide transport	540	16	14.6	0.33456
GO:0071453	cellular response to oxygen levels	104	1	2.81	0.33461
GO:0036294	cellular response to decreased oxygen levels	104	1	2.81	0.33461
GO:0042354	L-fucose metabolic process	9	0	0.24	0.33471
GO:0006005	L-fucose biosynthetic process	9	0	0.24	0.33471
GO:0008105	asymmetric protein localization	2	0	0.05	0.33544
GO:0045176	apical protein localization	2	0	0.05	0.33544
GO:0006271	DNA strand elongation involved in DNA replication	12	0	0.32	0.33564
GO:0022616	DNA strand elongation	12	0	0.32	0.33564
GO:0010352	lithium ion export	3	0	0.08	0.33684
GO:0019432	triglyceride biosynthetic process	58	1	1.57	0.33702
GO:0046942	carboxylic acid transport	1511	102	40.85	0.33702
GO:0015849	organic acid transport	1511	102	40.85	0.33702
GO:0019762	glucosinolate catabolic process	112	10	3.03	0.33719
GO:0019759	glycosinolate catabolic process	112	10	3.03	0.33719
GO:0016145	S-glycoside catabolic process	112	10	3.03	0.33719
GO:0001736	establishment of planar polarity	11	0	0.3	0.33743
GO:0071294	cellular response to zinc ion	8	0	0.22	0.33754
GO:0007129	synapsis	310	7	8.38	0.33765
GO:0044700	single organism signaling	8995	269	243.18	0.33771
GO:0051606	detection of stimulus	833	27	22.52	0.3386
GO:0006671	phytosphingosine metabolic process	5	0	0.14	0.33899
GO:0009686	gibberellin biosynthetic process	245	5	6.62	0.33915
GO:0010604	positive regulation of macromolecule metabolic process	2195	66	59.34	0.33951
GO:1901695	tyramine biosynthetic process	2	0	0.05	0.33969
GO:1901162	primary amino compound biosynthetic process	2	0	0.05	0.33969
GO:0090207	regulation of triglyceride metabolic process	15	0	0.41	0.34029
GO:2000652	regulation of secondary cell wall biogenesis	80	0	2.16	0.34072
GO:0016458	gene silencing	1690	17	45.69	0.34144
GO:0042436	indole-containing compound catabolic process	434	16	11.73	0.34147
GO:0040008	regulation of growth	1412	9	38.17	0.34209
GO:0051258	protein polymerization	929	10	25.12	0.34229
GO:0016123	xanthophyll biosynthetic process	43	0	1.16	0.34243
GO:0052320	positive regulation of phytoalexin metabolic process	7	0	0.19	0.34251
GO:0052322	positive regulation of phytoalexin biosynthetic process	7	0	0.19	0.34251
GO:0052318	regulation of phytoalexin metabolic process	7	0	0.19	0.34251
GO:0052319	regulation of phytoalexin biosynthetic process	7	0	0.19	0.34251
GO:1901182	regulation of camalexin biosynthetic process	7	0	0.19	0.34251
GO:1901183	positive regulation of camalexin biosynthetic process	7	0	0.19	0.34251
GO:1901658	glycosyl compound catabolic process	1672	44	45.2	0.34345
GO:0071071	regulation of phospholipid biosynthetic process	13	0	0.35	0.34388
GO:0010322	regulation of isopentenyl diphosphate biosynthetic process, methylerythritol 4-phosphate pathway	13	0	0.35	0.34388
GO:0010584	pollen exine formation	253	0	6.84	0.34406
GO:0006360	transcription from RNA polymerase I promoter	6	0	0.16	0.34424
GO:0044708	single-organism behavior	5	0	0.14	0.34442
GO:0007638	mechanosensory behavior	5	0	0.14	0.34442
GO:0006575	cellular modified amino acid metabolic process	535	13	14.46	0.34472
GO:0046488	phosphatidylinositol metabolic process	598	16	16.17	0.34483
GO:0015749	monosaccharide transport	75	4	2.03	0.34547
GO:0042371	vitamin K biosynthetic process	4	0	0.11	0.34567
GO:0042373	vitamin K metabolic process	4	0	0.11	0.34567
GO:0019216	regulation of lipid metabolic process	202	6	5.46	0.34627
GO:0023052	signaling	8997	269	243.23	0.34686
GO:0015727	lactate transport	4	0	0.11	0.34706
GO:0006426	glycyl-tRNA aminoacylation	10	0	0.27	0.34778
GO:0018344	protein geranylgeranylation	18	0	0.49	0.3481
GO:0016046	detection of fungus	14	0	0.38	0.3487
GO:0035404	histone-serine phosphorylation	10	0	0.27	0.34872
GO:0043987	histone H3-S10 phosphorylation	10	0	0.27	0.34872
GO:0018199	peptidyl-glutamine modification	2	0	0.05	0.34968
GO:0017186	peptidyl-pyroglutamic acid biosynthetic process, using glutaminyl-peptide cyclotransferase	2	0	0.05	0.34968
GO:0052558	induction by organism of immune response of other organism involved in symbiotic interaction	6	0	0.16	0.34986
GO:0052559	induction by symbiont of host immune response	6	0	0.16	0.34986
GO:0080185	effector dependent induction by symbiont of host immune response	6	0	0.16	0.34986
GO:0080060	integument development	19	0	0.51	0.34987
GO:0090355	positive regulation of auxin metabolic process	10	0	0.27	0.35006
GO:0009900	dehiscence	96	4	2.6	0.35034
GO:0006122	mitochondrial electron transport, ubiquinol to cytochrome c	20	0	0.54	0.35053
GO:0046474	glycerophospholipid biosynthetic process	770	17	20.82	0.3508
GO:0006298	mismatch repair	42	0	1.14	0.35105
GO:0018920	glyphosate metabolic process	5	0	0.14	0.35137
GO:0090351	seedling development	1164	59	31.47	0.35154
GO:0006555	methionine metabolic process	453	1	12.25	0.35159
GO:0045912	negative regulation of carbohydrate metabolic process	16	0	0.43	0.35165
GO:0051241	negative regulation of multicellular organismal process	425	26	11.49	0.35252
GO:0006279	premeiotic DNA replication	5	0	0.14	0.35277
GO:0006464	cellular protein modification process	10257	211	277.29	0.35286
GO:0036211	protein modification process	10257	211	277.29	0.35286
GO:0046437	D-amino acid biosynthetic process	6	0	0.16	0.35288
GO:0070179	D-serine biosynthetic process	6	0	0.16	0.35288
GO:0051569	regulation of histone H3-K4 methylation	5	0	0.14	0.35362
GO:0051571	positive regulation of histone H3-K4 methylation	5	0	0.14	0.35362
GO:0048445	carpel morphogenesis	56	0	1.51	0.35363
GO:0006545	glycine biosynthetic process	7	0	0.19	0.35366
GO:0009423	chorismate biosynthetic process	14	0	0.38	0.35466
GO:0070206	protein trimerization	9	0	0.24	0.35494
GO:0051187	cofactor catabolic process	235	8	6.35	0.35495
GO:0031048	chromatin silencing by small RNA	468	2	12.65	0.35556
GO:0018377	protein myristoylation	586	9	15.84	0.35583
GO:0006498	N-terminal protein lipidation	586	9	15.84	0.35583
GO:0006499	N-terminal protein myristoylation	586	9	15.84	0.35583
GO:0008154	actin polymerization or depolymerization	600	6	16.22	0.35598
GO:0051353	positive regulation of oxidoreductase activity	23	1	0.62	0.35627
GO:0051341	regulation of oxidoreductase activity	23	1	0.62	0.35627
GO:0030301	cholesterol transport	4	0	0.11	0.3567
GO:0043696	dedifferentiation	4	0	0.11	0.35713
GO:0043697	cell dedifferentiation	4	0	0.11	0.35713
GO:0009301	snRNA transcription	4	0	0.11	0.35713
GO:0060184	cell cycle switching	4	0	0.11	0.35713
GO:0048869	cellular developmental process	6619	113	178.94	0.35823
GO:0042335	cuticle development	223	8	6.03	0.35835
GO:0009410	response to xenobiotic stimulus	332	3	8.98	0.35854
GO:0000578	embryonic axis specification	43	0	1.16	0.35917
GO:0070925	organelle assembly	278	9	7.52	0.35926
GO:0031408	oxylipin biosynthetic process	131	6	3.54	0.35971
GO:0010155	regulation of proton transport	324	5	8.76	0.36033
GO:0023057	negative regulation of signaling	340	20	9.19	0.36055
GO:0010648	negative regulation of cell communication	340	20	9.19	0.36055
GO:0009968	negative regulation of signal transduction	340	20	9.19	0.36055
GO:0009964	negative regulation of flavonoid biosynthetic process	4	0	0.11	0.36073
GO:0007164	establishment of tissue polarity	28	0	0.76	0.36088
GO:0060147	regulation of posttranscriptional gene silencing	10	1	0.27	0.36113
GO:0015692	lead ion transport	20	2	0.54	0.36135
GO:0031647	regulation of protein stability	29	1	0.78	0.3615
GO:0005987	sucrose catabolic process	17	0	0.46	0.3622
GO:0009110	vitamin biosynthetic process	210	4	5.68	0.36226
GO:0016197	endosomal transport	179	3	4.84	0.36231
GO:0034970	histone H3-R2 methylation	11	2	0.3	0.36243
GO:0034971	histone H3-R17 methylation	11	2	0.3	0.36243
GO:0034972	histone H3-R26 methylation	11	2	0.3	0.36243
GO:0009186	deoxyribonucleoside diphosphate metabolic process	13	1	0.35	0.36246
GO:0010451	floral meristem growth	19	0	0.51	0.36261
GO:0042218	1-aminocyclopropane-1-carboxylate biosynthetic process	88	2	2.38	0.36272
GO:0018871	1-aminocyclopropane-1-carboxylate metabolic process	88	2	2.38	0.36272
GO:0072489	methylammonium transmembrane transport	6	0	0.16	0.36312
GO:0007569	cell aging	20	0	0.54	0.36315
GO:0090342	regulation of cell aging	20	0	0.54	0.36315
GO:0009704	de-etiolation	51	1	1.38	0.36326
GO:0043467	regulation of generation of precursor metabolites and energy	71	1	1.92	0.36344
GO:0048654	anther morphogenesis	18	0	0.49	0.36375
GO:0048655	anther wall tapetum morphogenesis	18	0	0.49	0.36375
GO:0045132	meiotic chromosome segregation	431	5	11.65	0.36417
GO:0019695	choline metabolic process	13	0	0.35	0.36484
GO:0042425	choline biosynthetic process	13	0	0.35	0.36484
GO:0000746	conjugation	1	0	0.03	0.3649
GO:0051338	regulation of transferase activity	419	4	11.33	0.36521
GO:0080140	regulation of jasmonic acid metabolic process	15	0	0.41	0.36593
GO:0048240	sperm capacitation	5	0	0.14	0.36613
GO:0007281	germ cell development	5	0	0.14	0.36613
GO:0007283	spermatogenesis	5	0	0.14	0.36613
GO:0007286	spermatid development	5	0	0.14	0.36613
GO:0048515	spermatid differentiation	5	0	0.14	0.36613
GO:0032388	positive regulation of intracellular transport	20	0	0.54	0.3662
GO:0051222	positive regulation of protein transport	20	0	0.54	0.3662
GO:0090316	positive regulation of intracellular protein transport	20	0	0.54	0.3662
GO:0007338	single fertilization	12	0	0.32	0.36636
GO:1900409	positive regulation of cellular response to oxidative stress	6	0	0.16	0.36649
GO:1902884	positive regulation of response to oxidative stress	6	0	0.16	0.36649
GO:0010305	leaf vascular tissue pattern formation	129	9	3.49	0.36671
GO:0046108	uridine metabolic process	8	0	0.22	0.36681
GO:2000024	regulation of leaf development	64	2	1.73	0.36753
GO:0042659	regulation of cell fate specification	14	0	0.38	0.36776
GO:0010061	regulation of trichoblast fate specification	14	0	0.38	0.36776
GO:0010057	trichoblast fate specification	14	0	0.38	0.36776
GO:0042157	lipoprotein metabolic process	645	9	17.44	0.3678
GO:2001022	positive regulation of response to DNA damage stimulus	16	0	0.43	0.36784
GO:0050776	regulation of immune response	2169	112	58.64	0.36796
GO:0006767	water-soluble vitamin metabolic process	188	4	5.08	0.36826
GO:0043255	regulation of carbohydrate biosynthetic process	125	2	3.38	0.36845
GO:0007127	meiosis I	569	9	15.38	0.36875
GO:0042158	lipoprotein biosynthetic process	644	9	17.41	0.36901
GO:0006497	protein lipidation	644	9	17.41	0.36901
GO:0019856	pyrimidine nucleobase biosynthetic process	43	2	1.16	0.3693
GO:0009107	lipoate biosynthetic process	26	0	0.7	0.37005
GO:1901652	response to peptide	5	1	0.14	0.37005
GO:0043434	response to peptide hormone	5	1	0.14	0.37005
GO:0060416	response to growth hormone	5	1	0.14	0.37005
GO:0043455	regulation of secondary metabolic process	129	1	3.49	0.37036
GO:0010371	regulation of gibberellin biosynthetic process	17	1	0.46	0.37154
GO:0043589	skin morphogenesis	6	0	0.16	0.37188
GO:0048730	epidermis morphogenesis	6	0	0.16	0.37188
GO:0000730	DNA recombinase assembly	2	1	0.05	0.37203
GO:0000707	meiotic DNA recombinase assembly	2	1	0.05	0.37203
GO:0019692	deoxyribose phosphate metabolic process	11	0	0.3	0.37212
GO:0009394	2'-deoxyribonucleotide metabolic process	11	0	0.3	0.37212
GO:0009262	deoxyribonucleotide metabolic process	11	0	0.3	0.37212
GO:0006430	lysyl-tRNA aminoacylation	12	0	0.32	0.37222
GO:0051173	positive regulation of nitrogen compound metabolic process	1991	58	53.83	0.37229
GO:0018298	protein-chromophore linkage	45	2	1.22	0.37244
GO:0035445	borate transmembrane transport	16	0	0.43	0.37288
GO:0090151	establishment of protein localization to mitochondrial membrane	30	0	0.81	0.37315
GO:0010324	membrane invagination	7	0	0.19	0.37328
GO:0009298	GDP-mannose biosynthetic process	10	1	0.27	0.37352
GO:0050792	regulation of viral process	25	0	0.68	0.37368
GO:0010599	production of lsiRNA involved in RNA interference	15	3	0.41	0.37406
GO:0032386	regulation of intracellular transport	38	0	1.03	0.37407
GO:0034090	maintenance of meiotic sister chromatid cohesion	2	0	0.05	0.37427
GO:0055090	acylglycerol homeostasis	4	0	0.11	0.37436
GO:0055091	phospholipid homeostasis	4	0	0.11	0.37436
GO:0055089	fatty acid homeostasis	4	0	0.11	0.37436
GO:0070328	triglyceride homeostasis	4	0	0.11	0.37436
GO:0001676	long-chain fatty acid metabolic process	124	4	3.35	0.3748
GO:0006556	S-adenosylmethionine biosynthetic process	16	0	0.43	0.37642
GO:0045935	positive regulation of nucleobase-containing compound metabolic process	1974	58	53.37	0.37666
GO:0042278	purine nucleoside metabolic process	2026	45	54.77	0.37673
GO:0030091	protein repair	34	1	0.92	0.37765
GO:0010162	seed dormancy process	738	27	19.95	0.37793
GO:0022611	dormancy process	738	27	19.95	0.37793
GO:0010115	regulation of abscisic acid biosynthetic process	23	0	0.62	0.37809
GO:0070647	protein modification by small protein conjugation or removal	2261	45	61.12	0.37822
GO:0042306	regulation of protein import into nucleus	15	0	0.41	0.37834
GO:1900180	regulation of protein localization to nucleus	15	0	0.41	0.37834
GO:0015817	histidine transport	2	1	0.05	0.37839
GO:0007165	signal transduction	8719	267	235.71	0.37849
GO:0010477	response to sulfur dioxide	5	0	0.14	0.37861
GO:0045937	positive regulation of phosphate metabolic process	87	1	2.35	0.37883
GO:0010562	positive regulation of phosphorus metabolic process	87	1	2.35	0.37883
GO:0042327	positive regulation of phosphorylation	87	1	2.35	0.37883
GO:0031365	N-terminal protein amino acid modification	602	11	16.27	0.37887
GO:0033157	regulation of intracellular protein transport	35	0	0.95	0.37908
GO:0072488	ammonium transmembrane transport	21	2	0.57	0.37916
GO:0046486	glycerolipid metabolic process	1139	24	30.79	0.37925
GO:0046128	purine ribonucleoside metabolic process	2020	45	54.61	0.37977
GO:0019673	GDP-mannose metabolic process	20	1	0.54	0.37986
GO:0032350	regulation of hormone metabolic process	47	1	1.27	0.38004
GO:0019048	modulation by virus of host morphology or physiology	8	0	0.22	0.38007
GO:0033554	cellular response to stress	6901	228	186.56	0.38023
GO:0030838	positive regulation of actin filament polymerization	492	6	13.3	0.38104
GO:0045010	actin nucleation	492	6	13.3	0.38104
GO:0006518	peptide metabolic process	185	3	5	0.38121
GO:0010431	seed maturation	901	30	24.36	0.3816
GO:0052546	cell wall pectin metabolic process	243	6	6.57	0.38206
GO:0071258	cellular response to gravity	21	0	0.57	0.38207
GO:0019369	arachidonic acid metabolic process	2	1	0.05	0.38403
GO:0019373	epoxygenase P450 pathway	2	1	0.05	0.38403
GO:0051640	organelle localization	603	8	16.3	0.38419
GO:0048856	anatomical structure development	16199	386	437.93	0.38421
GO:2000541	positive regulation of protein geranylgeranylation	6	0	0.16	0.38428
GO:2000539	regulation of protein geranylgeranylation	6	0	0.16	0.38428
GO:0007205	protein kinase C-activating G-protein coupled receptor signaling pathway	48	2	1.3	0.38465
GO:0070212	protein poly-ADP-ribosylation	9	0	0.24	0.3848
GO:0046156	siroheme metabolic process	4	0	0.11	0.38491
GO:0019354	siroheme biosynthetic process	4	0	0.11	0.38491
GO:0051865	protein autoubiquitination	54	1	1.46	0.38512
GO:0009610	response to symbiotic fungus	201	9	5.43	0.38539
GO:0043543	protein acylation	772	12	20.87	0.38543
GO:1900055	regulation of leaf senescence	35	2	0.95	0.38591
GO:0045893	positive regulation of transcription, DNA-templated	1930	57	52.18	0.38674
GO:0019720	Mo-molybdopterin cofactor metabolic process	42	1	1.14	0.38705
GO:0032324	molybdopterin cofactor biosynthetic process	42	1	1.14	0.38705
GO:0051189	prosthetic group metabolic process	42	1	1.14	0.38705
GO:0043545	molybdopterin cofactor metabolic process	42	1	1.14	0.38705
GO:0006777	Mo-molybdopterin cofactor biosynthetic process	42	1	1.14	0.38705
GO:0006875	cellular metal ion homeostasis	429	14	11.6	0.3871
GO:0050896	response to stimulus	28616	943	773.62	0.38762
GO:0019464	glycine decarboxylation via glycine cleavage system	25	0	0.68	0.38775
GO:0034052	positive regulation of plant-type hypersensitive response	24	0	0.65	0.38817
GO:0010226	response to lithium ion	6	0	0.16	0.38953
GO:0010050	vegetative phase change	312	4	8.43	0.39014
GO:0048457	floral whorl morphogenesis	6	0	0.16	0.39055
GO:0080006	internode patterning	6	0	0.16	0.39055
GO:1901684	arsenate ion transmembrane transport	26	0	0.7	0.39057
GO:0009647	skotomorphogenesis	18	0	0.49	0.3911
GO:0009969	xyloglucan biosynthetic process	25	1	0.68	0.39147
GO:0009637	response to blue light	557	12	15.06	0.39157
GO:0051262	protein tetramerization	22	0	0.59	0.39167
GO:0010628	positive regulation of gene expression	1949	58	52.69	0.39184
GO:0030835	negative regulation of actin filament depolymerization	20	0	0.54	0.3921
GO:0030837	negative regulation of actin filament polymerization	20	0	0.54	0.3921
GO:0051693	actin filament capping	20	0	0.54	0.3921
GO:0071489	cellular response to red or far red light	218	13	5.89	0.39253
GO:0031123	RNA 3'-end processing	112	0	3.03	0.39256
GO:0048498	establishment of petal orientation	6	0	0.16	0.39264
GO:0048560	establishment of anatomical structure orientation	6	0	0.16	0.39264
GO:0048561	establishment of animal organ orientation	6	0	0.16	0.39264
GO:0048559	establishment of floral organ orientation	6	0	0.16	0.39264
GO:0090428	perianth development	6	0	0.16	0.39264
GO:0044092	negative regulation of molecular function	828	26	22.38	0.39339
GO:1901070	guanosine-containing compound biosynthetic process	26	0	0.7	0.39362
GO:0030258	lipid modification	1009	21	27.28	0.39389
GO:0051245	negative regulation of cellular defense response	12	1	0.32	0.39483
GO:0046505	sulfolipid metabolic process	12	0	0.32	0.39513
GO:0046506	sulfolipid biosynthetic process	12	0	0.32	0.39513
GO:0071901	negative regulation of protein serine/threonine kinase activity	202	0	5.46	0.39593
GO:0080141	regulation of jasmonic acid biosynthetic process	13	0	0.35	0.396
GO:0016578	histone deubiquitination	4	0	0.11	0.39669
GO:0090354	regulation of auxin metabolic process	35	1	0.95	0.39739
GO:0030041	actin filament polymerization	543	6	14.68	0.39744
GO:0051130	positive regulation of cellular component organization	755	12	20.41	0.39822
GO:0010865	stipule development	4	0	0.11	0.39824
GO:0009947	centrolateral axis specification	4	0	0.11	0.39824
GO:0097353	centrolateral pattern formation	4	0	0.11	0.39824
GO:0019428	allantoin biosynthetic process	2	0	0.05	0.39997
GO:1900618	regulation of shoot system morphogenesis	24	0	0.65	0.40076
GO:0045088	regulation of innate immune response	2161	112	58.42	0.4009
GO:0009720	detection of hormone stimulus	39	0	1.05	0.40091
GO:0009726	detection of endogenous stimulus	39	0	1.05	0.40091
GO:0008064	regulation of actin polymerization or depolymerization	538	6	14.54	0.40129
GO:0030832	regulation of actin filament length	538	6	14.54	0.40129
GO:0032956	regulation of actin cytoskeleton organization	538	6	14.54	0.40129
GO:0032970	regulation of actin filament-based process	538	6	14.54	0.40129
GO:0019605	butyrate metabolic process	5	0	0.14	0.40151
GO:0006471	protein ADP-ribosylation	22	0	0.59	0.40195
GO:0006723	cuticle hydrocarbon biosynthetic process	28	1	0.76	0.40205
GO:0046854	phosphatidylinositol phosphorylation	158	5	4.27	0.40206
GO:0046834	lipid phosphorylation	158	5	4.27	0.40206
GO:0006308	DNA catabolic process	30	1	0.81	0.40208
GO:0080187	floral organ senescence	6	0	0.16	0.40246
GO:0006566	threonine metabolic process	76	2	2.05	0.4025
GO:0051254	positive regulation of RNA metabolic process	1941	58	52.47	0.40279
GO:1902680	positive regulation of RNA biosynthetic process	1941	58	52.47	0.40279
GO:0015864	pyrimidine nucleoside transport	14	0	0.38	0.40284
GO:0016126	sterol biosynthetic process	669	14	18.09	0.40311
GO:0010358	leaf shaping	35	1	0.95	0.40322
GO:0009787	regulation of abscisic acid-activated signaling pathway	280	19	7.57	0.40323
GO:0015801	aromatic amino acid transport	9	0	0.24	0.40332
GO:0048504	regulation of timing of animal organ formation	2	0	0.05	0.40408
GO:0080144	amino acid homeostasis	19	0	0.51	0.40432
GO:0048448	stamen morphogenesis	33	0	0.89	0.40449
GO:0052325	cell wall pectin biosynthetic process	63	1	1.7	0.40456
GO:0048581	negative regulation of post-embryonic development	402	21	10.87	0.4049
GO:0071993	phytochelatin transport	16	2	0.43	0.405
GO:0071994	phytochelatin transmembrane transport	16	2	0.43	0.405
GO:0060867	fruit abscission	7	0	0.19	0.40564
GO:2000692	negative regulation of seed maturation	7	0	0.19	0.40564
GO:0010112	regulation of systemic acquired resistance	59	1	1.6	0.4063
GO:0034637	cellular carbohydrate biosynthetic process	2331	48	63.02	0.40651
GO:0010396	rhamnogalacturonan II metabolic process	22	1	0.59	0.40659
GO:0010306	rhamnogalacturonan II biosynthetic process	22	1	0.59	0.40659
GO:2000280	regulation of root development	165	3	4.46	0.40685
GO:0006207	'de novo' pyrimidine nucleobase biosynthetic process	32	2	0.87	0.40698
GO:0000027	ribosomal large subunit assembly	2	1	0.05	0.40743
GO:1903338	regulation of cell wall organization or biogenesis	94	0	2.54	0.40747
GO:0045936	negative regulation of phosphate metabolic process	223	1	6.03	0.40765
GO:0010563	negative regulation of phosphorus metabolic process	223	1	6.03	0.40765
GO:0034756	regulation of iron ion transport	13	0	0.35	0.40795
GO:0010264	myo-inositol hexakisphosphate biosynthetic process	232	2	6.27	0.40796
GO:0033517	myo-inositol hexakisphosphate metabolic process	232	2	6.27	0.40796
GO:0033587	shikimate biosynthetic process	15	1	0.41	0.40808
GO:0071722	detoxification of arsenic-containing substance	9	1	0.24	0.40809
GO:0033015	tetrapyrrole catabolic process	233	8	6.3	0.40819
GO:0006787	porphyrin-containing compound catabolic process	233	8	6.3	0.40819
GO:0032928	regulation of superoxide anion generation	2	0	0.05	0.40821
GO:0016024	CDP-diacylglycerol biosynthetic process	23	1	0.62	0.40858
GO:0046341	CDP-diacylglycerol metabolic process	23	1	0.62	0.40858
GO:0055078	sodium ion homeostasis	19	0	0.51	0.40871
GO:0030833	regulation of actin filament polymerization	528	6	14.27	0.40911
GO:0016102	diterpenoid biosynthetic process	252	6	6.81	0.40942
GO:1902931	negative regulation of alcohol biosynthetic process	9	0	0.24	0.40957
GO:0032106	positive regulation of response to extracellular stimulus	10	0	0.27	0.40991
GO:0032109	positive regulation of response to nutrient levels	10	0	0.27	0.40991
GO:0080040	positive regulation of cellular response to phosphate starvation	10	0	0.27	0.40991
GO:0006849	plasma membrane pyruvate transport	4	0	0.11	0.41016
GO:0090391	granum assembly	6	0	0.16	0.41052
GO:0009086	methionine biosynthetic process	434	1	11.73	0.41099
GO:0006109	regulation of carbohydrate metabolic process	208	2	5.62	0.41112
GO:0045836	positive regulation of meiotic nuclear division	17	1	0.46	0.41122
GO:0046109	uridine biosynthetic process	2	0	0.05	0.41195
GO:0016070	RNA metabolic process	14308	436	386.81	0.41205
GO:0010395	rhamnogalacturonan I metabolic process	6	0	0.16	0.41218
GO:0009303	rRNA transcription	11	1	0.3	0.41239
GO:0010557	positive regulation of macromolecule biosynthetic process	2055	60	55.56	0.41272
GO:0006270	DNA replication initiation	271	2	7.33	0.41281
GO:0009112	nucleobase metabolic process	93	3	2.51	0.41304
GO:0046283	anthocyanin-containing compound metabolic process	338	19	9.14	0.41342
GO:0046202	cyanide biosynthetic process	5	0	0.14	0.4137
GO:0010638	positive regulation of organelle organization	737	12	19.92	0.41394
GO:0042343	indole glucosinolate metabolic process	121	5	3.27	0.41405
GO:0070613	regulation of protein processing	6	0	0.16	0.41414
GO:1903050	regulation of proteolysis involved in cellular protein catabolic process	6	0	0.16	0.41414
GO:1903052	positive regulation of proteolysis involved in cellular protein catabolic process	6	0	0.16	0.41414
GO:0032434	regulation of proteasomal ubiquitin-dependent protein catabolic process	6	0	0.16	0.41414
GO:0032436	positive regulation of proteasomal ubiquitin-dependent protein catabolic process	6	0	0.16	0.41414
GO:0061136	regulation of proteasomal protein catabolic process	6	0	0.16	0.41414
GO:0010954	positive regulation of protein processing	6	0	0.16	0.41414
GO:1903362	regulation of cellular protein catabolic process	6	0	0.16	0.41414
GO:0036369	transcription factor catabolic process	6	0	0.16	0.41414
GO:1903317	regulation of protein maturation	6	0	0.16	0.41414
GO:1903319	positive regulation of protein maturation	6	0	0.16	0.41414
GO:1901483	regulation of transcription factor catabolic process	6	0	0.16	0.41414
GO:1901485	positive regulation of transcription factor catabolic process	6	0	0.16	0.41414
GO:0045862	positive regulation of proteolysis	6	0	0.16	0.41414
GO:1901800	positive regulation of proteasomal protein catabolic process	6	0	0.16	0.41414
GO:0015908	fatty acid transport	9	0	0.24	0.41416
GO:0010021	amylopectin biosynthetic process	33	1	0.89	0.41438
GO:2000896	amylopectin metabolic process	33	1	0.89	0.41438
GO:0000733	DNA strand renaturation	5	1	0.14	0.41443
GO:0019632	shikimate metabolic process	25	1	0.68	0.41452
GO:0032535	regulation of cellular component size	814	13	22.01	0.41489
GO:0090066	regulation of anatomical structure size	814	13	22.01	0.41489
GO:0048533	sporocyte differentiation	13	2	0.35	0.41546
GO:0010480	microsporocyte differentiation	13	2	0.35	0.41546
GO:0018410	C-terminal protein amino acid modification	5	0	0.14	0.41548
GO:0006481	C-terminal protein methylation	5	0	0.14	0.41548
GO:1901968	regulation of polynucleotide 3'-phosphatase activity	2	0	0.05	0.41568
GO:1901969	positive regulation of polynucleotide 3'-phosphatase activity	2	0	0.05	0.41568
GO:1901971	regulation of DNA-5-methylcytosine glycosylase activity	2	0	0.05	0.41568
GO:1901972	positive regulation of DNA-5-methylcytosine glycosylase activity	2	0	0.05	0.41568
GO:0010922	positive regulation of phosphatase activity	2	0	0.05	0.41568
GO:1902544	regulation of DNA N-glycosylase activity	2	0	0.05	0.41568
GO:1902546	positive regulation of DNA N-glycosylase activity	2	0	0.05	0.41568
GO:0045727	positive regulation of translation	92	0	2.49	0.41578
GO:2001289	lipid X metabolic process	14	0	0.38	0.41578
GO:0035674	tricarboxylic acid transmembrane transport	6	0	0.16	0.4158
GO:0009866	induced systemic resistance, ethylene mediated signaling pathway	6	0	0.16	0.41602
GO:0015760	glucose-6-phosphate transport	9	0	0.24	0.41736
GO:0010432	bract development	25	0	0.68	0.41757
GO:0006436	tryptophanyl-tRNA aminoacylation	18	0	0.49	0.41776
GO:0048033	heme o metabolic process	4	0	0.11	0.41798
GO:0048034	heme O biosynthetic process	4	0	0.11	0.41798
GO:0070201	regulation of establishment of protein localization	53	0	1.43	0.41807
GO:0051223	regulation of protein transport	53	0	1.43	0.41807
GO:0010064	embryonic shoot morphogenesis	12	0	0.32	0.41848
GO:0015798	myo-inositol transport	9	0	0.24	0.41866
GO:0006874	cellular calcium ion homeostasis	116	6	3.14	0.41872
GO:0048505	regulation of timing of cell differentiation	4	0	0.11	0.41891
GO:0048465	corolla development	437	4	11.81	0.41925
GO:0048441	petal development	437	4	11.81	0.41925
GO:0008614	pyridoxine metabolic process	18	0	0.49	0.41928
GO:0008615	pyridoxine biosynthetic process	18	0	0.49	0.41928
GO:0043988	histone H3-S28 phosphorylation	4	0	0.11	0.41955
GO:0009890	negative regulation of biosynthetic process	1951	44	52.74	0.41965
GO:0042724	thiamine-containing compound biosynthetic process	26	1	0.7	0.41983
GO:0009228	thiamine biosynthetic process	26	1	0.7	0.41983
GO:0016121	carotene catabolic process	12	1	0.32	0.41994
GO:0016124	xanthophyll catabolic process	12	1	0.32	0.41994
GO:0016110	tetraterpenoid catabolic process	12	1	0.32	0.41994
GO:0016118	carotenoid catabolic process	12	1	0.32	0.41994
GO:0046247	terpene catabolic process	12	1	0.32	0.41994
GO:0016567	protein ubiquitination	1548	35	41.85	0.41998
GO:0009068	aspartate family amino acid catabolic process	67	2	1.81	0.42016
GO:0090357	regulation of tryptophan metabolic process	15	0	0.41	0.42021
GO:0009831	plant-type cell wall modification involved in multidimensional cell growth	102	8	2.76	0.42044
GO:0006562	proline catabolic process	14	1	0.38	0.42077
GO:0097306	cellular response to alcohol	1672	100	45.2	0.42105
GO:0010208	pollen wall assembly	274	0	7.41	0.42141
GO:0010927	cellular component assembly involved in morphogenesis	274	0	7.41	0.42141
GO:0006909	phagocytosis	20	1	0.54	0.42194
GO:0071277	cellular response to calcium ion	8	0	0.22	0.42207
GO:0090208	positive regulation of triglyceride metabolic process	12	0	0.32	0.42218
GO:0010866	regulation of triglyceride biosynthetic process	12	0	0.32	0.42218
GO:0010867	positive regulation of triglyceride biosynthetic process	12	0	0.32	0.42218
GO:0034197	triglyceride transport	12	0	0.32	0.42218
GO:0010158	abaxial cell fate specification	38	0	1.03	0.42255
GO:0060341	regulation of cellular localization	73	0	1.97	0.42304
GO:0006261	DNA-dependent DNA replication	660	9	17.84	0.42337
GO:0080003	thalianol metabolic process	13	0	0.35	0.42404
GO:0009780	photosynthetic NADP+ reduction	6	0	0.16	0.42429
GO:0008361	regulation of cell size	277	7	7.49	0.42489
GO:0015793	glycerol transport	3	0	0.08	0.42495
GO:0015795	sorbitol transport	3	0	0.08	0.42495
GO:0015797	mannitol transport	3	0	0.08	0.42495
GO:0015750	pentose transport	3	0	0.08	0.42495
GO:0015752	D-ribose transport	3	0	0.08	0.42495
GO:0015753	D-xylose transport	3	0	0.08	0.42495
GO:0036474	cell death in response to hydrogen peroxide	11	0	0.3	0.42507
GO:0010421	hydrogen peroxide-mediated programmed cell death	11	0	0.3	0.42507
GO:0051195	negative regulation of cofactor metabolic process	4	0	0.11	0.42517
GO:1902325	negative regulation of chlorophyll biosynthetic process	4	0	0.11	0.42517
GO:1901464	negative regulation of tetrapyrrole biosynthetic process	4	0	0.11	0.42517
GO:1901402	negative regulation of tetrapyrrole metabolic process	4	0	0.11	0.42517
GO:0010344	seed oilbody biogenesis	17	0	0.46	0.42531
[truncated: 2,806 more rows]

## Sheet: GO-BP downregulated
GO.ID	Term	Annotated	Significant	Expected	KS
GO:0010200	response to chitin	2167	46	36.87	0.00014
GO:0019761	glucosinolate biosynthetic process	813	28	13.83	0.00025
GO:0046395	carboxylic acid catabolic process	1822	40	31	0.00029
GO:0009416	response to light stimulus	5136	122	87.37	0.00034
GO:0002679	respiratory burst involved in defense response	617	13	10.5	0.00045
GO:0048513	animal organ development	8993	142	152.99	0.00053
GO:0072489	methylammonium transmembrane transport	6	4	0.1	0.00059
GO:0010583	response to cyclopentenone	586	15	9.97	0.00092
GO:0010035	response to inorganic substance	6950	131	118.23	0.00095
GO:0009407	toxin catabolic process	963	12	16.38	0.001
GO:0032787	monocarboxylic acid metabolic process	6410	112	109.05	0.00105
GO:0009909	regulation of flower development	1663	21	28.29	0.00138
GO:0000023	maltose metabolic process	574	22	9.76	0.00139
GO:0048767	root hair elongation	990	13	16.84	0.00143
GO:0010207	photosystem II assembly	593	21	10.09	0.0015
GO:1901698	response to nitrogen compound	3946	71	67.13	0.00219
GO:0009657	plastid organization	1608	36	27.36	0.00286
GO:1902582	single-organism intracellular transport	5662	70	96.32	0.00298
GO:0010016	shoot system morphogenesis	2086	47	35.49	0.00298
GO:0033993	response to lipid	4093	110	69.63	0.00367
GO:0001510	RNA methylation	1022	1	17.39	0.0039
GO:0051567	histone H3-K9 methylation	769	18	13.08	0.00397
GO:1901700	response to oxygen-containing compound	11423	278	194.33	0.00406
GO:0000041	transition metal ion transport	1144	17	19.46	0.00429
GO:0009408	response to heat	1390	27	23.65	0.00459
GO:0051186	cofactor metabolic process	2499	64	42.51	0.00464
GO:0044242	cellular lipid catabolic process	1137	21	19.34	0.00468
GO:0006006	glucose metabolic process	2197	25	37.38	0.00468
GO:0019288	isopentenyl diphosphate biosynthetic process, methylerythritol 4-phosphate pathway	949	19	16.14	0.00476
GO:0009414	response to water deprivation	2044	50	34.77	0.00486
GO:1901615	organic hydroxy compound metabolic process	3545	69	60.31	0.00491
GO:0044711	single-organism biosynthetic process	14350	287	244.12	0.00547
GO:1901605	alpha-amino acid metabolic process	2761	79	46.97	0.00547
GO:0048827	phyllome development	3862	60	65.7	0.00583
GO:0009888	tissue development	5585	93	95.01	0.00595
GO:0010363	regulation of plant-type hypersensitive response	1916	43	32.6	0.00609
GO:0001101	response to acid chemical	7623	187	129.68	0.00633
GO:0006979	response to oxidative stress	2735	66	46.53	0.00639
GO:0006612	protein targeting to membrane	1995	44	33.94	0.00687
GO:0010380	regulation of chlorophyll biosynthetic process	77	5	1.31	0.00693
GO:0006342	chromatin silencing	1086	13	18.48	0.0072
GO:0009664	plant-type cell wall organization	1829	21	31.12	0.00734
GO:0015706	nitrate transport	1050	17	17.86	0.00737
GO:0009910	negative regulation of flower development	231	7	3.93	0.00771
GO:0008652	cellular amino acid biosynthetic process	2532	68	43.07	0.00775
GO:0009615	response to virus	809	5	13.76	0.00801
GO:0034284	response to monosaccharide	846	30	14.39	0.00802
GO:0009605	response to external stimulus	9879	174	168.06	0.0082
GO:0034440	lipid oxidation	810	13	13.78	0.00825
GO:0019252	starch biosynthetic process	752	25	12.79	0.00833
GO:0042538	hyperosmotic salinity response	820	17	13.95	0.00884
GO:0044724	single-organism carbohydrate catabolic process	2447	31	41.63	0.00915
GO:0009753	response to jasmonic acid	2503	69	42.58	0.00928
GO:1901701	cellular response to oxygen-containing compound	4826	116	82.1	0.00929
GO:0007031	peroxisome organization	498	12	8.47	0.01016
GO:0009806	lignan metabolic process	51	1	0.87	0.01027
GO:0009807	lignan biosynthetic process	51	1	0.87	0.01027
GO:0006631	fatty acid metabolic process	1988	31	33.82	0.01053
GO:0007568	aging	797	22	13.56	0.01078
GO:0009746	response to hexose	825	30	14.03	0.01105
GO:0009725	response to hormone	7746	197	131.78	0.01117
GO:0009640	photomorphogenesis	1099	19	18.7	0.01143
GO:0019395	fatty acid oxidation	766	12	13.03	0.01151
GO:0006305	DNA alkylation	701	13	11.93	0.01172
GO:0006306	DNA methylation	701	13	11.93	0.01172
GO:0000096	sulfur amino acid metabolic process	1631	50	27.75	0.01178
GO:0006732	coenzyme metabolic process	1880	44	31.98	0.01186
GO:0006635	fatty acid beta-oxidation	745	11	12.67	0.01191
GO:0071407	cellular response to organic cyclic compound	2627	61	44.69	0.01191
GO:0071310	cellular response to organic substance	6143	131	104.51	0.01221
GO:0042446	hormone biosynthetic process	1351	37	22.98	0.01224
GO:0044728	DNA methylation or demethylation	709	13	12.06	0.01229
GO:0006304	DNA modification	709	13	12.06	0.01229
GO:0010413	glucuronoxylan metabolic process	736	7	12.52	0.01241
GO:0009838	abscission	238	6	4.05	0.01327
GO:0009612	response to mechanical stimulus	288	14	4.9	0.01333
GO:1901617	organic hydroxy compound biosynthetic process	2688	57	45.73	0.01358
GO:0010260	animal organ senescence	578	13	9.83	0.01385
GO:0032880	regulation of protein localization	250	7	4.25	0.01392
GO:0009062	fatty acid catabolic process	952	15	16.2	0.01441
GO:0010120	camalexin biosynthetic process	49	3	0.83	0.01446
GO:0052317	camalexin metabolic process	49	3	0.83	0.01446
GO:0048437	floral organ development	2531	30	43.06	0.01451
GO:0048440	carpel development	1099	14	18.7	0.01467
GO:0097305	response to alcohol	3619	81	61.57	0.01495
GO:0050982	detection of mechanical stimulus	20	0	0.34	0.01506
GO:1901606	alpha-amino acid catabolic process	799	23	13.59	0.01515
GO:0000097	sulfur amino acid biosynthetic process	1440	49	24.5	0.01515
GO:0002252	immune effector process	1306	18	22.22	0.01523
GO:0019852	L-ascorbic acid metabolic process	69	6	1.17	0.01529
GO:0019853	L-ascorbic acid biosynthetic process	69	6	1.17	0.01529
GO:0009644	response to high light intensity	963	32	16.38	0.01537
GO:0009063	cellular amino acid catabolic process	847	25	14.41	0.01537
GO:0006605	protein targeting	4214	58	71.69	0.01553
GO:0043480	pigment accumulation in tissues	580	9	9.87	0.01573
GO:0043481	anthocyanin accumulation in tissues in response to UV light	580	9	9.87	0.01573
GO:0043473	pigmentation	580	9	9.87	0.01573
GO:0043476	pigment accumulation	580	9	9.87	0.01573
GO:0043478	pigment accumulation in response to UV light	580	9	9.87	0.01573
GO:0043479	pigment accumulation in tissues in response to UV light	580	9	9.87	0.01573
GO:0009069	serine family amino acid metabolic process	1289	45	21.93	0.01625
GO:0016482	cytosolic transport	3206	23	54.54	0.01658
GO:0010388	protein deneddylation	448	2	7.62	0.01683
GO:0072330	monocarboxylic acid biosynthetic process	3024	62	51.44	0.01702
GO:0065009	regulation of molecular function	2002	49	34.06	0.01708
GO:0048653	anther development	399	6	6.79	0.01721
GO:0006733	oxidoreduction coenzyme metabolic process	1138	27	19.36	0.0174
GO:1901565	organonitrogen compound catabolic process	2961	60	50.37	0.01741
GO:0006026	aminoglycan catabolic process	63	1	1.07	0.01762
GO:0006030	chitin metabolic process	63	1	1.07	0.01762
GO:0006032	chitin catabolic process	63	1	1.07	0.01762
GO:1901072	glucosamine-containing compound catabolic process	63	1	1.07	0.01762
GO:0046348	amino sugar catabolic process	63	1	1.07	0.01762
GO:0048569	post-embryonic animal organ development	3185	36	54.18	0.01762
GO:0072329	monocarboxylic acid catabolic process	980	15	16.67	0.01775
GO:0016246	RNA interference	749	9	12.74	0.01795
GO:0000338	protein deneddylation	454	2	7.72	0.01828
GO:0046365	monosaccharide catabolic process	1291	24	21.96	0.01868
GO:0019320	hexose catabolic process	1291	24	21.96	0.01868
GO:0009698	phenylpropanoid metabolic process	953	17	16.21	0.01876
GO:0009850	auxin metabolic process	719	24	12.23	0.01877
GO:0048438	floral whorl development	2144	25	36.47	0.01881
GO:1901071	glucosamine-containing compound metabolic process	71	1	1.21	0.01909
GO:0008213	protein alkylation	1342	21	22.83	0.01927
GO:0006479	protein methylation	1342	21	22.83	0.01927
GO:0006007	glucose catabolic process	1285	24	21.86	0.02004
GO:0035966	response to topologically incorrect protein	1892	16	32.19	0.02013
GO:0051704	multi-organism process	9532	141	162.16	0.02016
GO:0010241	ent-kaurene oxidation to kaurenoic acid	2	2	0.03	0.02042
GO:0033331	ent-kaurene metabolic process	2	2	0.03	0.02042
GO:0009395	phospholipid catabolic process	20	0	0.34	0.0207
GO:1901566	organonitrogen compound biosynthetic process	4999	101	85.04	0.02081
GO:0009719	response to endogenous stimulus	8748	214	148.82	0.02083
GO:0044283	small molecule biosynthetic process	6577	151	111.89	0.02134
GO:0050790	regulation of catalytic activity	1760	47	29.94	0.02138
GO:0090042	tubulin deacetylation	2	1	0.03	0.02163
GO:0032268	regulation of cellular protein metabolic process	1462	49	24.87	0.02166
GO:0019419	sulfate reduction	16	2	0.27	0.02196
GO:0010167	response to nitrate	1023	17	17.4	0.02203
GO:0006022	aminoglycan metabolic process	70	1	1.19	0.02237
GO:0015851	nucleobase transport	347	14	5.9	0.02252
GO:0042445	hormone metabolic process	1566	42	26.64	0.02289
GO:0035195	gene silencing by miRNA	592	8	10.07	0.0229
GO:0045492	xylan biosynthetic process	742	7	12.62	0.02295
GO:0071577	zinc II ion transmembrane transport	59	1	1	0.023
GO:0016556	mRNA modification	312	20	5.31	0.023
GO:0009963	positive regulation of flavonoid biosynthetic process	541	8	9.2	0.0231
GO:0048507	meristem development	2368	35	40.28	0.02344
GO:0006863	purine nucleobase transport	343	14	5.84	0.02357
GO:0065002	intracellular protein transmembrane transport	538	9	9.15	0.02359
GO:0071806	protein transmembrane transport	538	9	9.15	0.02359
GO:0031399	regulation of protein modification process	1067	47	18.15	0.02372
GO:0042435	indole-containing compound biosynthetic process	677	22	11.52	0.0238
GO:0071495	cellular response to endogenous stimulus	4257	100	72.42	0.0238
GO:0016998	cell wall macromolecule catabolic process	111	1	1.89	0.02419
GO:0043574	peroxisomal transport	390	8	6.63	0.02424
GO:0006066	alcohol metabolic process	1908	41	32.46	0.02427
GO:0032870	cellular response to hormone stimulus	4246	100	72.23	0.02443
GO:0031047	gene silencing by RNA	1304	20	22.18	0.02455
GO:0016571	histone methylation	1293	21	22	0.02505
GO:0071396	cellular response to lipid	2009	51	34.18	0.02506
GO:0015669	gas transport	22	2	0.37	0.02527
GO:0009056	catabolic process	10188	153	173.32	0.02568
GO:1901607	alpha-amino acid biosynthetic process	2005	61	34.11	0.02585
GO:0005976	polysaccharide metabolic process	3325	78	56.57	0.02595
GO:0016093	polyprenol metabolic process	63	2	1.07	0.0261
GO:0016094	polyprenol biosynthetic process	63	2	1.07	0.0261
GO:0019348	dolichol metabolic process	63	2	1.07	0.0261
GO:0019408	dolichol biosynthetic process	63	2	1.07	0.0261
GO:0009700	indole phytoalexin biosynthetic process	61	3	1.04	0.02618
GO:0046217	indole phytoalexin metabolic process	61	3	1.04	0.02618
GO:0072662	protein localization to peroxisome	385	8	6.55	0.02644
GO:0072663	establishment of protein localization to peroxisome	385	8	6.55	0.02644
GO:0006625	protein targeting to peroxisome	385	8	6.55	0.02644
GO:0010267	production of ta-siRNAs involved in RNA interference	453	4	7.71	0.02649
GO:0006829	zinc II ion transport	77	1	1.31	0.02658
GO:0015804	neutral amino acid transport	392	5	6.67	0.02663
GO:0010310	regulation of hydrogen peroxide metabolic process	927	35	15.77	0.02689
GO:0010073	meristem maintenance	1340	19	22.8	0.02707
GO:0006465	signal peptide processing	44	2	0.75	0.02733
GO:0051325	interphase	312	0	5.31	0.02735
GO:0051329	mitotic interphase	312	0	5.31	0.02735
GO:0051319	G2 phase	312	0	5.31	0.02735
GO:0022403	cell cycle phase	312	0	5.31	0.02735
GO:0044848	biological phase	312	0	5.31	0.02735
GO:0000085	mitotic G2 phase	312	0	5.31	0.02735
GO:0016558	protein import into peroxisome matrix	383	8	6.52	0.02737
GO:0009750	response to fructose	727	21	12.37	0.02742
GO:0045491	xylan metabolic process	786	8	13.37	0.02751
GO:0042274	ribosomal small subunit biogenesis	65	0	1.11	0.02785
GO:0010410	hemicellulose metabolic process	849	11	14.44	0.02795
GO:0030422	production of siRNA involved in RNA interference	571	6	9.71	0.028
GO:0006886	intracellular protein transport	4809	60	81.81	0.02803
GO:0035194	posttranscriptional gene silencing by RNA	815	12	13.86	0.0281
GO:0030244	cellulose biosynthetic process	497	9	8.46	0.02822
GO:0072594	establishment of protein localization to organelle	2334	16	39.71	0.02836
GO:0071229	cellular response to acid chemical	3577	92	60.85	0.02847
GO:0009106	lipoate metabolic process	200	3	3.4	0.02876
GO:0009755	hormone-mediated signaling pathway	4023	98	68.44	0.02882
GO:1901564	organonitrogen compound metabolic process	8833	169	150.27	0.02897
GO:0034976	response to endoplasmic reticulum stress	1770	32	30.11	0.02936
GO:0014070	response to organic cyclic compound	4068	108	69.21	0.02942
GO:0006544	glycine metabolic process	284	3	4.83	0.02969
GO:0051607	defense response to virus	668	5	11.36	0.0297
GO:0044743	protein transmembrane import into intracellular organelle	523	9	8.9	0.02988
GO:0035303	regulation of dephosphorylation	618	40	10.51	0.03052
GO:0044267	cellular protein metabolic process	15150	226	257.73	0.03074
GO:0009851	auxin biosynthetic process	625	24	10.63	0.03085
GO:0018874	benzoate metabolic process	26	3	0.44	0.03088
GO:1901576	organic substance biosynthetic process	26696	476	454.15	0.03118
GO:0009404	toxin metabolic process	1025	15	17.44	0.0314
GO:0048439	flower morphogenesis	304	7	5.17	0.03145
GO:0043687	post-translational protein modification	376	4	6.4	0.03146
GO:0009804	coumarin metabolic process	300	3	5.1	0.03172
GO:0009805	coumarin biosynthetic process	300	3	5.1	0.03172
GO:0044550	secondary metabolite biosynthetic process	1526	41	25.96	0.03172
GO:0009965	leaf morphogenesis	950	26	16.16	0.03182
GO:0052314	phytoalexin metabolic process	62	3	1.05	0.0319
GO:0052315	phytoalexin biosynthetic process	62	3	1.05	0.0319
GO:0006629	lipid metabolic process	6701	132	114	0.03193
GO:0042593	glucose homeostasis	56	7	0.95	0.03196
GO:0044036	cell wall macromolecule metabolic process	1424	19	24.23	0.03254
GO:0033559	unsaturated fatty acid metabolic process	336	6	5.72	0.03266
GO:0006636	unsaturated fatty acid biosynthetic process	336	6	5.72	0.03266
GO:0009958	positive gravitropism	166	3	2.82	0.03271
GO:0070589	cellular component macromolecule biosynthetic process	813	8	13.83	0.03273
GO:0044038	cell wall macromolecule biosynthetic process	813	8	13.83	0.03273
GO:0006721	terpenoid metabolic process	1282	23	21.81	0.03293
GO:0009683	indoleacetic acid metabolic process	553	20	9.41	0.03321
GO:0010817	regulation of hormone levels	2253	56	38.33	0.03358
GO:0070592	cell wall polysaccharide biosynthetic process	807	8	13.73	0.0336
GO:0048366	leaf development	2042	40	34.74	0.03387
GO:0009859	pollen hydration	7	1	0.12	0.03397
GO:0009595	detection of biotic stimulus	578	19	9.83	0.03443
GO:0006265	DNA topological change	47	2	0.8	0.03452
GO:0055114	oxidation-reduction process	6110	160	103.94	0.03498
GO:2000071	regulation of defense response by callose deposition	2	1	0.03	0.03509
GO:0090470	shoot organ boundary specification	6	0	0.1	0.03514
GO:0005975	carbohydrate metabolic process	8544	136	145.35	0.03546
GO:0009642	response to light intensity	1203	33	20.47	0.03547
GO:0009684	indoleacetic acid biosynthetic process	550	20	9.36	0.03549
GO:0009854	oxidative photosynthetic carbon pathway	9	4	0.15	0.0355
GO:0006753	nucleoside phosphate metabolic process	4296	52	73.08	0.03566
GO:0006546	glycine catabolic process	256	3	4.36	0.03577
GO:0044364	disruption of cells of other organism	30	1	0.51	0.03584
GO:0031640	killing of cells of other organism	30	1	0.51	0.03584
GO:0001906	cell killing	30	1	0.51	0.03584
GO:0010075	regulation of meristem growth	798	12	13.58	0.03586
GO:0016487	farnesol metabolic process	9	0	0.15	0.03617
GO:0035196	production of miRNAs involved in gene silencing by miRNA	554	6	9.42	0.03619
GO:0009117	nucleotide metabolic process	4283	51	72.86	0.037
GO:0046364	monosaccharide biosynthetic process	1028	9	17.49	0.03701
GO:0009611	response to wounding	1703	39	28.97	0.03723
GO:0009962	regulation of flavonoid biosynthetic process	616	8	10.48	0.03736
GO:0035821	modification of morphology or physiology of other organism	541	4	9.2	0.03749
GO:0009070	serine family amino acid biosynthetic process	1064	44	18.1	0.03757
GO:0044272	sulfur compound biosynthetic process	2332	70	39.67	0.03764
GO:0042545	cell wall modification	1722	18	29.29	0.0378
GO:0051788	response to misfolded protein	923	2	15.7	0.03788
GO:0006346	methylation-dependent chromatin silencing	532	10	9.05	0.03789
GO:0016051	carbohydrate biosynthetic process	3962	68	67.4	0.03801
GO:0000302	response to reactive oxygen species	1842	46	31.34	0.03803
GO:0043085	positive regulation of catalytic activity	688	20	11.7	0.03807
GO:0010498	proteasomal protein catabolic process	1025	6	17.44	0.03812
GO:0098542	defense response to other organism	5129	96	87.26	0.03829
GO:0006517	protein deglycosylation	8	0	0.14	0.03862
GO:0006040	amino sugar metabolic process	106	1	1.8	0.03881
GO:0007267	cell-cell signaling	387	6	6.58	0.03891
GO:0046654	tetrahydrofolate biosynthetic process	12	0	0.2	0.03903
GO:0019222	regulation of metabolic process	13924	294	236.88	0.03911
GO:0007034	vacuolar transport	675	4	11.48	0.03915
GO:0046165	alcohol biosynthetic process	1496	35	25.45	0.03939
GO:0019748	secondary metabolic process	3055	59	51.97	0.0394
GO:0035281	pre-miRNA export from nucleus	11	0	0.19	0.0394
GO:0048638	regulation of developmental growth	1266	17	21.54	0.03981
GO:0010286	heat acclimation	405	8	6.89	0.03984
GO:0009738	abscisic acid-activated signaling pathway	1360	22	23.14	0.04067
GO:0019637	organophosphate metabolic process	6140	83	104.45	0.04105
GO:0009767	photosynthetic electron transport chain	316	22	5.38	0.04114
GO:0044248	cellular catabolic process	7715	115	131.25	0.04146
GO:0031323	regulation of cellular metabolic process	11789	256	200.56	0.04155
GO:0048467	gynoecium development	1171	15	19.92	0.04196
GO:0009863	salicylic acid mediated signaling pathway	1782	47	30.32	0.04228
GO:0009668	plastid membrane organization	740	11	12.59	0.0425
GO:0010027	thylakoid membrane organization	740	11	12.59	0.0425
GO:0009908	flower development	4177	50	71.06	0.04254
GO:0042822	pyridoxal phosphate metabolic process	29	1	0.49	0.04296
GO:0042823	pyridoxal phosphate biosynthetic process	29	1	0.49	0.04296
GO:0009739	response to gibberellin	761	38	12.95	0.04416
GO:0044093	positive regulation of molecular function	695	20	11.82	0.04417
GO:0072528	pyrimidine-containing compound biosynthetic process	720	3	12.25	0.04436
GO:0090567	reproductive shoot system development	4217	50	71.74	0.04491
GO:0010150	leaf senescence	399	11	6.79	0.04527
GO:0016441	posttranscriptional gene silencing	861	15	14.65	0.04535
GO:0006094	gluconeogenesis	954	3	16.23	0.04554
GO:0019319	hexose biosynthetic process	974	7	16.57	0.04564
GO:0015670	carbon dioxide transport	14	2	0.24	0.04573
GO:0031050	dsRNA fragmentation	605	7	10.29	0.04592
GO:0043331	response to dsRNA	605	7	10.29	0.04592
GO:0071359	cellular response to dsRNA	605	7	10.29	0.04592
GO:0070918	production of small RNA involved in gene silencing by RNA	605	7	10.29	0.04592
GO:0042371	vitamin K biosynthetic process	4	1	0.07	0.046
GO:0042373	vitamin K metabolic process	4	1	0.07	0.046
GO:0071446	cellular response to salicylic acid stimulus	1794	47	30.52	0.04603
GO:0071215	cellular response to abscisic acid stimulus	1447	25	24.62	0.04644
GO:0006457	protein folding	1298	37	22.08	0.04666
GO:0006720	isoprenoid metabolic process	2086	41	35.49	0.04726
GO:0048532	anatomical structure arrangement	1214	16	20.65	0.04729
GO:0051817	modification of morphology or physiology of other organism involved in symbiotic interaction	515	3	8.76	0.04741
GO:0044003	modification by symbiont of host morphology or physiology	515	3	8.76	0.04741
GO:1901575	organic substance catabolic process	9001	135	153.13	0.04755
GO:0009566	fertilization	141	1	2.4	0.04776
GO:0009887	animal organ morphogenesis	2344	36	39.88	0.04784
GO:0035266	meristem growth	843	12	14.34	0.04786
GO:0044265	cellular macromolecule catabolic process	2796	23	47.57	0.04802
GO:0009736	cytokinin-activated signaling pathway	348	10	5.92	0.04816
GO:0043900	regulation of multi-organism process	777	22	13.22	0.04816
GO:0009624	response to nematode	419	4	7.13	0.04835
GO:0009787	regulation of abscisic acid-activated signaling pathway	280	3	4.76	0.04842
GO:0009699	phenylpropanoid biosynthetic process	696	12	11.84	0.04857
GO:0035670	plant-type ovary development	736	14	12.52	0.04864
GO:0010608	posttranscriptional regulation of gene expression	1321	19	22.47	0.04868
GO:0042430	indole-containing compound metabolic process	801	23	13.63	0.04872
GO:0009765	photosynthesis, light harvesting	139	2	2.36	0.04892
GO:0019344	cysteine biosynthetic process	1030	44	17.52	0.04914
GO:0035304	regulation of protein dephosphorylation	594	37	10.11	0.04915
GO:0010411	xyloglucan metabolic process	73	3	1.24	0.04927
GO:0033365	protein localization to organelle	2382	16	40.52	0.04931
GO:0030001	metal ion transport	2762	56	46.99	0.04937
GO:0009740	gibberellic acid mediated signaling pathway	363	19	6.18	0.04952
GO:0006766	vitamin metabolic process	398	10	6.77	0.05014
GO:0048481	plant ovule development	732	14	12.45	0.05029
GO:0009692	ethylene metabolic process	540	11	9.19	0.05033
GO:0009693	ethylene biosynthetic process	540	11	9.19	0.05033
GO:0043450	alkene biosynthetic process	540	11	9.19	0.05033
GO:0043449	cellular alkene metabolic process	540	11	9.19	0.05033
GO:1900673	olefin metabolic process	540	11	9.19	0.05033
GO:1900674	olefin biosynthetic process	540	11	9.19	0.05033
GO:0009162	deoxyribonucleoside monophosphate metabolic process	12	1	0.2	0.05068
GO:0009157	deoxyribonucleoside monophosphate biosynthetic process	12	1	0.2	0.05068
GO:0009933	meristem structural organization	1188	14	20.21	0.05068
GO:0046700	heterocycle catabolic process	2810	50	47.8	0.05069
GO:0034754	cellular hormone metabolic process	800	25	13.61	0.05133
GO:0019439	aromatic compound catabolic process	2869	45	48.81	0.05165
GO:0006954	inflammatory response	22	0	0.37	0.05178
GO:0009932	cell tip growth	1636	17	27.83	0.05186
GO:1901361	organic cyclic compound catabolic process	2910	51	49.51	0.05189
GO:0043248	proteasome assembly	925	2	15.74	0.05196
GO:0010227	floral organ abscission	163	4	2.77	0.05233
GO:0042743	hydrogen peroxide metabolic process	1698	54	28.89	0.05253
GO:0010468	regulation of gene expression	10454	213	177.84	0.0526
GO:0080129	proteasome core complex assembly	728	1	12.38	0.05311
GO:0010266	response to vitamin B1	8	2	0.14	0.05363
GO:0046496	nicotinamide nucleotide metabolic process	871	24	14.82	0.05419
GO:0071368	cellular response to cytokinin stimulus	352	10	5.99	0.0542
GO:0019932	second-messenger-mediated signaling	350	4	5.95	0.05441
GO:0009411	response to UV	1152	20	19.6	0.05456
GO:0080090	regulation of primary metabolic process	11732	250	199.59	0.05503
GO:0009855	determination of bilateral symmetry	543	5	9.24	0.05516
GO:0034968	histone lysine methylation	1061	19	18.05	0.05546
GO:0030243	cellulose metabolic process	771	18	13.12	0.05548
GO:0042044	fluid transport	838	21	14.26	0.05558
GO:0006833	water transport	838	21	14.26	0.05558
GO:0009816	defense response to bacterium, incompatible interaction	229	4	3.9	0.0556
GO:0009867	jasmonic acid mediated signaling pathway	1465	38	24.92	0.05573
GO:0071395	cellular response to jasmonic acid stimulus	1465	38	24.92	0.05573
GO:0015824	proline transport	356	5	6.06	0.05591
GO:0009723	response to ethylene	1771	33	30.13	0.05596
GO:0006091	generation of precursor metabolites and energy	2889	50	49.15	0.05626
GO:0009646	response to absence of light	152	0	2.59	0.0563
GO:0008610	lipid biosynthetic process	4491	90	76.4	0.05633
GO:0009057	macromolecule catabolic process	3359	30	57.14	0.05658
GO:0072524	pyridine-containing compound metabolic process	906	25	15.41	0.05671
GO:0048509	regulation of meristem development	1035	21	17.61	0.05679
GO:0033500	carbohydrate homeostasis	71	7	1.21	0.05728
GO:0009071	serine family amino acid catabolic process	264	3	4.49	0.05751
GO:0009627	systemic acquired resistance	2264	47	38.52	0.05767
GO:0009737	response to abscisic acid	3146	58	53.52	0.05775
GO:0042546	cell wall biogenesis	1618	19	27.53	0.05788
GO:0009812	flavonoid metabolic process	1148	20	19.53	0.05802
GO:0009639	response to red or far red light	1849	44	31.46	0.05815
GO:0006527	arginine catabolic process	19	2	0.32	0.05827
GO:0000394	RNA splicing, via endonucleolytic cleavage and ligation	581	4	9.88	0.05831
GO:0080166	stomium development	6	0	0.1	0.05852
GO:0009827	plant-type cell wall modification	980	12	16.67	0.05904
GO:0090332	stomatal closure	117	2	1.99	0.05932
GO:0046184	aldehyde biosynthetic process	33	1	0.56	0.05941
GO:0009751	response to salicylic acid	2372	65	40.35	0.05963
GO:0010228	vegetative to reproductive phase transition of meristem	2020	18	34.36	0.05968
GO:0009954	proximal/distal pattern formation	82	4	1.39	0.05982
GO:0000038	very long-chain fatty acid metabolic process	239	4	4.07	0.06018
GO:0019362	pyridine nucleotide metabolic process	874	24	14.87	0.06028
GO:0006598	polyamine catabolic process	215	4	3.66	0.06031
GO:2000377	regulation of reactive oxygen species metabolic process	1008	36	17.15	0.0613
GO:0044270	cellular nitrogen compound catabolic process	2809	49	47.79	0.0613
GO:0009733	response to auxin	2081	55	35.4	0.06148
GO:0009799	specification of symmetry	545	5	9.27	0.06153
GO:0006949	syncytium formation	100	6	1.7	0.06159
GO:0006950	response to stress	17923	318	304.91	0.06171
GO:0009658	chloroplast organization	953	13	16.21	0.0622
GO:0055086	nucleobase-containing small molecule metabolic process	4457	56	75.82	0.06276
GO:0006739	NADP metabolic process	840	22	14.29	0.06298
GO:0006013	mannose metabolic process	23	0	0.39	0.06304
GO:0018130	heterocycle biosynthetic process	13360	243	227.28	0.06381
GO:0009704	de-etiolation	51	9	0.87	0.06386
GO:0006839	mitochondrial transport	601	5	10.22	0.06426
GO:0006534	cysteine metabolic process	1041	44	17.71	0.06431
GO:0051188	cofactor biosynthetic process	1202	23	20.45	0.06478
GO:0009691	cytokinin biosynthetic process	147	1	2.5	0.06479
GO:1901137	carbohydrate derivative biosynthetic process	3539	56	60.21	0.06507
GO:0042254	ribosome biogenesis	1547	23	26.32	0.06513
GO:0000478	endonucleolytic cleavage involved in rRNA processing	78	0	1.33	0.06626
GO:0000105	histidine biosynthetic process	42	1	0.71	0.06626
GO:0006220	pyrimidine nucleotide metabolic process	680	3	11.57	0.06647
GO:0098586	cellular response to virus	466	3	7.93	0.0666
GO:0051246	regulation of protein metabolic process	1624	50	27.63	0.06671
GO:0006536	glutamate metabolic process	85	2	1.45	0.06673
GO:0010476	gibberellin mediated signaling pathway	373	19	6.35	0.06699
GO:0070085	glycosylation	1085	8	18.46	0.06728
GO:0010219	regulation of vernalization response	22	0	0.37	0.06772
GO:0000271	polysaccharide biosynthetic process	2542	54	43.24	0.06816
GO:0071918	urea transmembrane transport	20	4	0.34	0.0686
GO:0009100	glycoprotein metabolic process	1059	8	18.02	0.06869
GO:0042402	cellular biogenic amine catabolic process	608	17	10.34	0.06887
GO:0009310	amine catabolic process	608	17	10.34	0.06887
GO:0072665	protein localization to vacuole	608	3	10.34	0.06888
GO:0072666	establishment of protein localization to vacuole	608	3	10.34	0.06888
GO:0006623	protein targeting to vacuole	608	3	10.34	0.06888
GO:0006221	pyrimidine nucleotide biosynthetic process	678	3	11.53	0.06934
GO:0072527	pyrimidine-containing compound metabolic process	755	4	12.84	0.06943
GO:0015994	chlorophyll metabolic process	774	24	13.17	0.06998
GO:0006553	lysine metabolic process	49	0	0.83	0.07054
GO:0006096	glycolytic process	1216	8	20.69	0.0723
GO:0048466	androecium development	760	9	12.93	0.07252
GO:0048443	stamen development	760	9	12.93	0.07252
GO:0009074	aromatic amino acid family catabolic process	428	14	7.28	0.07259
GO:0009694	jasmonic acid metabolic process	781	11	13.29	0.07291
GO:0009819	drought recovery	20	0	0.34	0.07301
GO:0044264	cellular polysaccharide metabolic process	2733	70	46.49	0.07319
GO:0010876	lipid localization	1019	7	17.34	0.07343
GO:0052018	modulation by symbiont of RNA levels in host	460	3	7.83	0.07399
GO:0009616	virus induced gene silencing	460	3	7.83	0.07399
GO:0052249	modulation of RNA levels in other organism involved in symbiotic interaction	460	3	7.83	0.07399
GO:0006098	pentose-phosphate shunt	811	22	13.8	0.07437
GO:0016116	carotenoid metabolic process	514	9	8.74	0.07445
GO:0016108	tetraterpenoid metabolic process	514	9	8.74	0.07445
GO:0018958	phenol-containing compound metabolic process	1197	23	20.36	0.07446
GO:0000082	G1/S transition of mitotic cell cycle	13	3	0.22	0.07449
GO:0045087	innate immune response	4329	74	73.65	0.07456
GO:0043413	macromolecule glycosylation	1047	8	17.81	0.07461
GO:0006486	protein glycosylation	1047	8	17.81	0.07461
GO:0009101	glycoprotein biosynthetic process	1047	8	17.81	0.07461
GO:0044703	multi-organism reproductive process	2609	19	44.38	0.07468
GO:0015828	tyrosine transport	2	1	0.03	0.07493
GO:0009653	anatomical structure morphogenesis	8021	124	136.45	0.07509
GO:0043207	response to external biotic stimulus	6883	119	117.09	0.07516
GO:0051707	response to other organism	6883	119	117.09	0.07516
GO:0071702	organic substance transport	8410	107	143.07	0.07528
GO:0009567	double fertilization forming a zygote and endosperm	129	1	2.19	0.07544
GO:0031326	regulation of cellular biosynthetic process	10106	205	171.92	0.07599
GO:0051252	regulation of RNA metabolic process	9305	191	158.3	0.07612
GO:1901699	cellular response to nitrogen compound	792	8	13.47	0.07621
GO:0070301	cellular response to hydrogen peroxide	422	12	7.18	0.0763
GO:0009744	response to sucrose	987	25	16.79	0.07631
GO:0034285	response to disaccharide	987	25	16.79	0.07631
GO:0010103	stomatal complex morphogenesis	619	12	10.53	0.07641
GO:0016053	organic acid biosynthetic process	5289	118	89.98	0.0766
GO:0046394	carboxylic acid biosynthetic process	5289	118	89.98	0.0766
GO:0007389	pattern specification process	1640	20	27.9	0.07664
GO:1901419	regulation of response to alcohol	290	3	4.93	0.07692
GO:0042542	response to hydrogen peroxide	1214	34	20.65	0.07725
GO:0009308	amine metabolic process	1220	30	20.75	0.07736
GO:0006740	NADPH regeneration	817	22	13.9	0.07808
GO:0032879	regulation of localization	1071	24	18.22	0.07839
GO:0009889	regulation of biosynthetic process	10629	212	180.82	0.07916
GO:0044249	cellular biosynthetic process	25595	454	435.42	0.07953
GO:0009814	defense response, incompatible interaction	2738	53	46.58	0.07964
GO:0071277	cellular response to calcium ion	8	2	0.14	0.08062
GO:0008643	carbohydrate transport	497	4	8.46	0.08082
GO:0022613	ribonucleoprotein complex biogenesis	1655	23	28.16	0.08082
GO:0006511	ubiquitin-dependent protein catabolic process	1634	9	27.8	0.0809
GO:0010014	meristem initiation	801	8	13.63	0.08101
GO:0040029	regulation of gene expression, epigenetic	1875	33	31.9	0.08147
GO:0006690	icosanoid metabolic process	15	1	0.26	0.08153
GO:1901568	fatty acid derivative metabolic process	15	1	0.26	0.08153
GO:0097306	cellular response to alcohol	1672	32	28.44	0.0816
GO:0006778	porphyrin-containing compound metabolic process	898	25	15.28	0.0822
GO:0046477	glycosylceramide catabolic process	25	0	0.43	0.08249
GO:0046479	glycosphingolipid catabolic process	25	0	0.43	0.08249
GO:0019377	glycolipid catabolic process	25	0	0.43	0.08249
GO:0046514	ceramide catabolic process	25	0	0.43	0.08249
GO:0006687	glycosphingolipid metabolic process	25	0	0.43	0.08249
GO:0006677	glycosylceramide metabolic process	25	0	0.43	0.08249
GO:0009788	negative regulation of abscisic acid-activated signaling pathway	155	2	2.64	0.08263
GO:1901420	negative regulation of response to alcohol	155	2	2.64	0.08263
GO:0046244	salicylic acid catabolic process	4	0	0.07	0.08284
GO:0006955	immune response	4355	74	74.09	0.08373
GO:2001141	regulation of RNA biosynthetic process	9256	190	157.46	0.08401
GO:0006355	regulation of transcription, DNA-templated	9256	190	157.46	0.08401
GO:0050832	defense response to fungus	1849	37	31.46	0.08491
GO:0052803	imidazole-containing compound metabolic process	45	1	0.77	0.08508
GO:0006547	histidine metabolic process	45	1	0.77	0.08508
GO:0010206	photosystem II repair	31	0	0.53	0.08509
GO:0000079	regulation of cyclin-dependent protein serine/threonine kinase activity	223	8	3.79	0.08593
GO:0051004	regulation of lipoprotein lipase activity	4	0	0.07	0.08617
GO:0010923	negative regulation of phosphatase activity	4	0	0.07	0.08617
GO:0032515	negative regulation of phosphoprotein phosphatase activity	4	0	0.07	0.08617
GO:0019941	modification-dependent protein catabolic process	1664	9	28.31	0.08647
GO:0043632	modification-dependent macromolecule catabolic process	1664	9	28.31	0.08647
GO:0009893	positive regulation of metabolic process	2833	58	48.2	0.08681
GO:0042440	pigment metabolic process	1477	36	25.13	0.08759
GO:0010304	PSII associated light-harvesting complex II catabolic process	100	7	1.7	0.08827
GO:0071370	cellular response to gibberellin stimulus	383	19	6.52	0.08845
GO:0071333	cellular response to glucose stimulus	38	7	0.65	0.08857
GO:0001678	cellular glucose homeostasis	38	7	0.65	0.08857
GO:0042744	hydrogen peroxide catabolic process	391	12	6.65	0.08878
GO:0009862	systemic acquired resistance, salicylic acid mediated signaling pathway	1307	43	22.23	0.08915
GO:0010942	positive regulation of cell death	94	3	1.6	0.08919
GO:2000112	regulation of cellular macromolecule biosynthetic process	9911	203	168.61	0.08925
GO:0033013	tetrapyrrole metabolic process	903	25	15.36	0.08962
GO:1900871	chloroplast mRNA modification	5	1	0.09	0.08966
GO:0000255	allantoin metabolic process	14	3	0.24	0.09013
GO:0071554	cell wall organization or biogenesis	4462	58	75.91	0.0902
GO:0016052	carbohydrate catabolic process	2830	36	48.14	0.09081
GO:0070646	protein modification by small protein removal	853	4	14.51	0.09149
GO:0010114	response to red light	479	29	8.15	0.09206
GO:0010556	regulation of macromolecule biosynthetic process	9913	203	168.64	0.09245
GO:0036065	fucosylation	29	1	0.49	0.09256
GO:0009108	coenzyme biosynthetic process	690	13	11.74	0.09269
GO:0071326	cellular response to monosaccharide stimulus	41	7	0.7	0.09273
GO:0071331	cellular response to hexose stimulus	41	7	0.7	0.09273
GO:0009628	response to abiotic stimulus	12652	253	215.24	0.09303
GO:0006090	pyruvate metabolic process	2094	25	35.62	0.09304
GO:0009607	response to biotic stimulus	6960	121	118.4	0.09401
GO:0006826	iron ion transport	569	8	9.68	0.09453
GO:0007030	Golgi organization	988	16	16.81	0.09455
GO:0019219	regulation of nucleobase-containing compound metabolic process	9963	210	169.49	0.09471
GO:0003006	developmental process involved in reproduction	9413	114	160.13	0.09489
GO:0009695	jasmonic acid biosynthetic process	645	7	10.97	0.09507
GO:0008380	RNA splicing	1165	11	19.82	0.09575
GO:0009813	flavonoid biosynthetic process	1029	17	17.51	0.09607
GO:0048193	Golgi vesicle transport	1640	10	27.9	0.09646
GO:0044106	cellular amine metabolic process	936	24	15.92	0.09648
GO:0080060	integument development	19	2	0.32	0.09662
GO:0022414	reproductive process	9897	120	168.37	0.09712
GO:0030163	protein catabolic process	2274	19	38.69	0.0974
GO:0010921	regulation of phosphatase activity	24	3	0.41	0.09744
GO:0019566	arabinose metabolic process	24	2	0.41	0.09757
GO:0048449	floral organ formation	775	5	13.18	0.09802
GO:0006388	tRNA splicing, via endonucleolytic cleavage and ligation	17	0	0.29	0.0982
GO:0043605	cellular amide catabolic process	14	3	0.24	0.0982
GO:0060191	regulation of lipase activity	6	0	0.1	0.0987
GO:0009891	positive regulation of biosynthetic process	2635	56	44.83	0.09872
GO:0009696	salicylic acid metabolic process	1137	22	19.34	0.09876
GO:0009791	post-embryonic development	9785	145	166.46	0.09885
GO:0006574	valine catabolic process	9	0	0.15	0.09962
GO:0016119	carotene metabolic process	62	1	1.05	0.09969
GO:0060255	regulation of macromolecule metabolic process	11418	244	194.24	0.10062
GO:0040007	growth	4541	66	77.25	0.10075
GO:1901362	organic cyclic compound biosynthetic process	15324	282	260.69	0.10101
GO:0030029	actin filament-based process	1139	4	19.38	0.10118
GO:0090333	regulation of stomatal closure	55	2	0.94	0.10144
GO:0023057	negative regulation of signaling	340	3	5.78	0.10149
GO:0010648	negative regulation of cell communication	340	3	5.78	0.10149
GO:0009968	negative regulation of signal transduction	340	3	5.78	0.10149
GO:0046218	indolalkylamine catabolic process	393	13	6.69	0.10167
GO:0006569	tryptophan catabolic process	393	13	6.69	0.10167
GO:0034613	cellular protein localization	4951	63	84.23	0.10168
GO:0033692	cellular polysaccharide biosynthetic process	2152	46	36.61	0.10168
GO:0010106	cellular response to iron ion starvation	535	7	9.1	0.10211
GO:0032412	regulation of ion transmembrane transporter activity	182	1	3.1	0.10216
GO:0032409	regulation of transporter activity	182	1	3.1	0.10216
GO:0022898	regulation of transmembrane transporter activity	182	1	3.1	0.10216
GO:0019725	cellular homeostasis	1461	44	24.85	0.10227
GO:0044257	cellular protein catabolic process	2203	18	37.48	0.10253
GO:0010221	negative regulation of vernalization response	7	0	0.12	0.10265
GO:0000003	reproduction	2863	35	48.71	0.10321
GO:0009769	photosynthesis, light harvesting in photosystem II	9	0	0.15	0.10346
GO:0044255	cellular lipid metabolic process	5348	103	90.98	0.10352
GO:0015840	urea transport	22	4	0.37	0.1036
GO:0019499	cyanide metabolic process	12	1	0.2	0.10445
GO:0070838	divalent metal ion transport	1101	34	18.73	0.10448
GO:0006576	cellular biogenic amine metabolic process	884	22	15.04	0.10468
GO:0009749	response to glucose	424	13	7.21	0.10574
GO:0046189	phenol-containing compound biosynthetic process	1116	21	18.99	0.10614
GO:0002376	immune system process	4811	81	81.85	0.10643
GO:0034311	diol metabolic process	7	0	0.12	0.10691
GO:0034312	diol biosynthetic process	7	0	0.12	0.10691
GO:0046512	sphingosine biosynthetic process	7	0	0.12	0.10691
GO:0006670	sphingosine metabolic process	7	0	0.12	0.10691
GO:0009072	aromatic amino acid family metabolic process	1097	23	18.66	0.10775
GO:0071840	cellular component organization or biogenesis	17332	241	294.85	0.10781
GO:0006470	protein dephosphorylation	976	43	16.6	0.10787
GO:0008202	steroid metabolic process	1082	22	18.41	0.10863
GO:0030036	actin cytoskeleton organization	830	3	14.12	0.1088
GO:0042537	benzene-containing compound metabolic process	1314	25	22.35	0.10904
GO:0007154	cell communication	10603	212	180.38	0.10954
GO:0009886	post-embryonic animal morphogenesis	2104	31	35.79	0.10959
GO:0072593	reactive oxygen species metabolic process	1878	57	31.95	0.11001
GO:0016559	peroxisome fission	34	3	0.58	0.11003
GO:0019374	galactolipid metabolic process	472	13	8.03	0.11043
GO:0018345	protein palmitoylation	5	0	0.09	0.11075
GO:0071369	cellular response to ethylene stimulus	678	12	11.53	0.11084
GO:0043414	macromolecule methylation	2506	24	42.63	0.11092
GO:0009110	vitamin biosynthetic process	210	8	3.57	0.11164
GO:0009220	pyrimidine ribonucleotide biosynthetic process	646	3	10.99	0.11236
GO:0009218	pyrimidine ribonucleotide metabolic process	646	3	10.99	0.11236
GO:0044765	single-organism transport	13254	201	225.48	0.11264
GO:0080064	4,4-dimethyl-9beta,19-cyclopropylsterol oxidation	12	0	0.2	0.1127
GO:0048831	regulation of shoot system development	1808	25	30.76	0.11308
GO:0046451	diaminopimelate metabolic process	42	0	0.71	0.1131
GO:0009085	lysine biosynthetic process	42	0	0.71	0.1131
GO:0009089	lysine biosynthetic process via diaminopimelate	42	0	0.71	0.1131
GO:0007167	enzyme linked receptor protein signaling pathway	512	9	8.71	0.11321
GO:0016114	terpenoid biosynthetic process	1153	20	19.61	0.11336
GO:0015671	oxygen transport	8	0	0.14	0.11352
GO:0046777	protein autophosphorylation	715	12	12.16	0.11406
GO:0007043	cell-cell junction assembly	22	0	0.37	0.11433
GO:0042364	water-soluble vitamin biosynthetic process	184	7	3.13	0.11514
GO:0018343	protein farnesylation	4	0	0.07	0.11612
GO:0055082	cellular chemical homeostasis	975	37	16.59	0.11613
GO:0006613	cotranslational protein targeting to membrane	48	1	0.82	0.1164
GO:0006614	SRP-dependent cotranslational protein targeting to membrane	48	1	0.82	0.1164
GO:0009830	cell wall modification involved in abscission	71	1	1.21	0.11671
GO:0044277	cell wall disassembly	71	1	1.21	0.11671
GO:0000028	ribosomal small subunit assembly	22	0	0.37	0.11678
GO:0010629	negative regulation of gene expression	2414	44	41.07	0.11694
GO:0009743	response to carbohydrate	1932	49	32.87	0.11708
GO:2000037	regulation of stomatal complex patterning	26	2	0.44	0.11717
GO:0033273	response to vitamin	29	2	0.49	0.11747
GO:0006349	regulation of gene expression by genetic imprinting	51	0	0.87	0.11759
GO:0071514	genetic imprinting	51	0	0.87	0.11759
GO:0051644	plastid localization	387	6	6.58	0.11762
GO:0006573	valine metabolic process	19	0	0.32	0.1177
GO:0051603	proteolysis involved in cellular protein catabolic process	2103	11	35.78	0.11817
GO:0010038	response to metal ion	3217	40	54.73	0.11821
GO:0042775	mitochondrial ATP synthesis coupled electron transport	72	0	1.22	0.11827
GO:0051171	regulation of nitrogen compound metabolic process	10106	210	171.92	0.11881
GO:0010135	ureide metabolic process	5	2	0.09	0.11917
GO:0010136	ureide catabolic process	5	2	0.09	0.11917
GO:0015801	aromatic amino acid transport	9	1	0.15	0.11968
GO:0000256	allantoin catabolic process	12	3	0.2	0.11986
GO:0033383	geranyl diphosphate metabolic process	7	1	0.12	0.12
GO:0033384	geranyl diphosphate biosynthetic process	7	1	0.12	0.12
GO:0033385	geranylgeranyl diphosphate metabolic process	7	1	0.12	0.12
GO:0033386	geranylgeranyl diphosphate biosynthetic process	7	1	0.12	0.12
GO:0009641	shade avoidance	77	1	1.31	0.12028
GO:0048511	rhythmic process	762	27	12.96	0.1204
GO:0007623	circadian rhythm	762	27	12.96	0.1204
GO:0080147	root hair cell development	1061	14	18.05	0.12049
GO:0016117	carotenoid biosynthetic process	493	9	8.39	0.12087
GO:0016109	tetraterpenoid biosynthetic process	493	9	8.39	0.12087
GO:0060429	epithelium development	3199	53	54.42	0.12091
GO:0015031	protein transport	5291	64	90.01	0.12116
GO:0090407	organophosphate biosynthetic process	3547	55	60.34	0.12127
GO:0090558	plant epidermis development	924	21	15.72	0.12149
GO:0010374	stomatal complex development	924	21	15.72	0.12149
GO:0000160	phosphorelay signal transduction system	732	16	12.45	0.1219
GO:0031930	mitochondria-nucleus signaling pathway	15	0	0.26	0.12197
GO:0006848	pyruvate transport	21	0	0.36	0.12242
GO:0042816	vitamin B6 metabolic process	25	1	0.43	0.12269
GO:0042819	vitamin B6 biosynthetic process	25	1	0.43	0.12269
GO:0009902	chloroplast relocation	384	6	6.53	0.12296
GO:0051667	establishment of plastid localization	384	6	6.53	0.12296
GO:0080154	regulation of fertilization	27	0	0.46	0.12361
GO:0080155	regulation of double fertilization forming a zygote and endosperm	27	0	0.46	0.12361
GO:0006817	phosphate ion transport	159	2	2.7	0.12398
GO:0009697	salicylic acid biosynthetic process	1070	20	18.2	0.12416
GO:0016046	detection of fungus	14	2	0.24	0.12426
GO:0046440	L-lysine metabolic process	7	0	0.12	0.12454
GO:0006554	lysine catabolic process	7	0	0.12	0.12454
GO:0019477	L-lysine catabolic process	7	0	0.12	0.12454
GO:0044702	single organism reproductive process	8325	103	141.63	0.12482
GO:0010581	regulation of starch biosynthetic process	17	0	0.29	0.1251
GO:0034219	carbohydrate transmembrane transport	346	4	5.89	0.12521
GO:0010236	plastoquinone biosynthetic process	17	1	0.29	0.12545
GO:0010894	negative regulation of steroid biosynthetic process	3	0	0.05	0.12566
GO:0045939	negative regulation of steroid metabolic process	3	0	0.05	0.12566
GO:0090032	negative regulation of steroid hormone biosynthetic process	3	0	0.05	0.12566
GO:0010423	negative regulation of brassinosteroid biosynthetic process	3	0	0.05	0.12566
GO:0034762	regulation of transmembrane transport	183	1	3.11	0.12582
GO:0034765	regulation of ion transmembrane transport	183	1	3.11	0.12582
GO:0034655	nucleobase-containing compound catabolic process	2119	21	36.05	0.126
GO:0044763	single-organism cellular process	36547	612	621.74	0.126
GO:0016071	mRNA metabolic process	1477	30	25.13	0.12616
GO:0070727	cellular macromolecule localization	5104	65	86.83	0.12616
GO:0052031	modulation by symbiont of host defense response	43	0	0.73	0.1263
GO:0052173	response to defenses of other organism involved in symbiotic interaction	43	0	0.73	0.1263
GO:0052255	modulation by organism of defense response of other organism involved in symbiotic interaction	43	0	0.73	0.1263
GO:0052200	response to host defenses	43	0	0.73	0.1263
GO:0052564	response to immune response of other organism involved in symbiotic interaction	43	0	0.73	0.1263
GO:0052552	modulation by organism of immune response of other organism involved in symbiotic interaction	43	0	0.73	0.1263
GO:0052553	modulation by symbiont of host immune response	43	0	0.73	0.1263
GO:0052555	positive regulation by organism of immune response of other organism involved in symbiotic interaction	43	0	0.73	0.1263
GO:0052556	positive regulation by symbiont of host immune response	43	0	0.73	0.1263
GO:0052572	response to host immune response	43	0	0.73	0.1263
GO:0075136	response to host	43	0	0.73	0.1263
GO:0048658	anther wall tapetum development	49	0	0.83	0.12665
GO:0072511	divalent inorganic cation transport	1115	34	18.97	0.12686
GO:0000469	cleavage involved in rRNA processing	84	0	1.43	0.12697
GO:0044271	cellular nitrogen compound biosynthetic process	13205	242	224.64	0.12704
GO:0006793	phosphorus metabolic process	12569	209	213.83	0.12731
GO:0043588	skin development	3195	53	54.35	0.12746
GO:0008544	epidermis development	3195	53	54.35	0.12746
GO:0006081	cellular aldehyde metabolic process	1388	26	23.61	0.12868
GO:0010359	regulation of anion channel activity	172	1	2.93	0.12878
GO:0009256	10-formyltetrahydrofolate metabolic process	5	0	0.09	0.12906
GO:0009257	10-formyltetrahydrofolate biosynthetic process	5	0	0.09	0.12906
GO:0002540	leukotriene production involved in inflammatory response	4	0	0.07	0.12925
GO:0002532	production of molecular mediator involved in inflammatory response	4	0	0.07	0.12925
GO:0002538	arachidonic acid metabolite production involved in inflammatory response	4	0	0.07	0.12925
GO:0071322	cellular response to carbohydrate stimulus	576	12	9.8	0.12949
GO:0019375	galactolipid biosynthetic process	463	13	7.88	0.12973
GO:0010342	endosperm cellularization	14	1	0.24	0.1299
GO:0080136	priming of cellular response to stress	8	0	0.14	0.1303
GO:0051701	interaction with host	543	4	9.24	0.13065
GO:0009065	glutamine family amino acid catabolic process	60	4	1.02	0.13106
GO:0009873	ethylene-activated signaling pathway	570	11	9.7	0.13121
GO:0051336	regulation of hydrolase activity	362	13	6.16	0.13147
GO:0010959	regulation of metal ion transport	46	1	0.78	0.13148
GO:0006487	protein N-linked glycosylation	478	4	8.13	0.1316
GO:0051239	regulation of multicellular organismal process	3505	54	59.63	0.13166
GO:0010197	polar nucleus fusion	86	0	1.46	0.13183
GO:2000026	regulation of multicellular organismal development	3391	53	57.69	0.13229
GO:0016036	cellular response to phosphate starvation	675	11	11.48	0.13241
GO:0007584	response to nutrient	62	3	1.05	0.13254
GO:0052033	pathogen-associated molecular pattern dependent induction by symbiont of host innate immune response	37	0	0.63	0.13284
GO:0052305	positive regulation by organism of innate immune response in other organism involved in symbiotic interaction	37	0	0.63	0.13284
GO:0052306	modulation by organism of innate immune response in other organism involved in symbiotic interaction	37	0	0.63	0.13284
GO:0052308	pathogen-associated molecular pattern dependent modulation by organism of innate immune response in other organism involved in symbiotic interaction	37	0	0.63	0.13284
GO:0052166	positive regulation by symbiont of host innate immune response	37	0	0.63	0.13284
GO:0052167	modulation by symbiont of host innate immune response	37	0	0.63	0.13284
GO:0052169	pathogen-associated molecular pattern dependent modulation by symbiont of host innate immune response	37	0	0.63	0.13284
GO:0052257	pathogen-associated molecular pattern dependent induction by organism of innate immune response of other organism involved in symbiotic interaction	37	0	0.63	0.13284
GO:0052510	positive regulation by organism of defense response of other organism involved in symbiotic interaction	37	0	0.63	0.13284
GO:0052509	positive regulation by symbiont of host defense response	37	0	0.63	0.13284
GO:0044700	single organism signaling	8995	183	153.02	0.13314
GO:0023052	signaling	8997	184	153.06	0.13321
GO:0007007	inner mitochondrial membrane organization	24	1	0.41	0.13326
GO:0050778	positive regulation of immune response	249	3	4.24	0.1333
GO:0002684	positive regulation of immune system process	249	3	4.24	0.1333
GO:0015979	photosynthesis	1544	49	26.27	0.1335
GO:0006564	L-serine biosynthetic process	27	0	0.46	0.1338
GO:0045900	negative regulation of translational elongation	11	0	0.19	0.1341
GO:0009735	response to cytokinin	609	16	10.36	0.13436
GO:0000741	karyogamy	259	0	4.41	0.13448
GO:0010111	glyoxysome organization	14	0	0.24	0.13505
GO:0009834	plant-type secondary cell wall biogenesis	253	4	4.3	0.13519
GO:0046434	organophosphate catabolic process	1667	16	28.36	0.1352
GO:0034263	positive regulation of autophagy in response to ER overload	4	0	0.07	0.13631
GO:0043666	regulation of phosphoprotein phosphatase activity	22	3	0.37	0.13669
GO:0019243	methylglyoxal catabolic process to D-lactate via S-lactoyl-glutathione	373	5	6.35	0.13686
GO:0006089	lactate metabolic process	373	5	6.35	0.13686
GO:0048589	developmental growth	3755	50	63.88	0.13734
GO:0010256	endomembrane system organization	1113	16	18.93	0.13771
GO:0010182	sugar mediated signaling pathway	540	10	9.19	0.13794
GO:0009756	carbohydrate mediated signaling	540	10	9.19	0.13794
GO:0000413	protein peptidyl-prolyl isomerization	173	5	2.94	0.13824
GO:0044723	single-organism carbohydrate metabolic process	6838	94	116.33	0.13827
GO:0046470	phosphatidylcholine metabolic process	96	1	1.63	0.13827
GO:0046073	dTMP metabolic process	6	0	0.1	0.13868
GO:0006231	dTMP biosynthetic process	6	0	0.1	0.13868
GO:0009176	pyrimidine deoxyribonucleoside monophosphate metabolic process	6	0	0.1	0.13868
GO:0009177	pyrimidine deoxyribonucleoside monophosphate biosynthetic process	6	0	0.1	0.13868
GO:0009682	induced systemic resistance	132	2	2.25	0.13869
GO:0042439	ethanolamine-containing compound metabolic process	106	1	1.8	0.1394
GO:0034047	regulation of phosphoprotein phosphatase activity	1	1	0.02	0.13952
GO:0006396	RNA processing	3598	40	61.21	0.13955
GO:0009559	embryo sac central cell differentiation	93	0	1.58	0.13996
GO:0006952	defense response	7369	128	125.36	0.14
GO:0032504	multicellular organism reproduction	1836	29	31.23	0.14126
GO:0016122	xanthophyll metabolic process	60	1	1.02	0.14136
GO:0009617	response to bacterium	2896	72	49.27	0.14184
GO:0019915	lipid storage	430	4	7.32	0.14188
GO:0043446	cellular alkane metabolic process	24	2	0.41	0.14204
GO:0043447	alkane biosynthetic process	24	2	0.41	0.14204
GO:0019693	ribose phosphate metabolic process	2593	19	44.11	0.14349
GO:0009259	ribonucleotide metabolic process	2593	19	44.11	0.14349
GO:0042362	fat-soluble vitamin biosynthetic process	26	1	0.44	0.14412
GO:0006775	fat-soluble vitamin metabolic process	26	1	0.44	0.14412
GO:0010439	regulation of glucosinolate biosynthetic process	38	1	0.65	0.14454
GO:0044419	interspecies interaction between organisms	667	7	11.35	0.14474
GO:0031667	response to nutrient levels	1617	31	27.51	0.14476
GO:0009853	photorespiration	851	14	14.48	0.14478
GO:0071462	cellular response to water stimulus	372	7	6.33	0.14499
GO:0042631	cellular response to water deprivation	372	7	6.33	0.14499
GO:0003002	regionalization	1128	13	19.19	0.1451
GO:0009817	defense response to fungus, incompatible interaction	218	5	3.71	0.14571
GO:0045089	positive regulation of innate immune response	243	3	4.13	0.14607
GO:0035434	copper ion transmembrane transport	47	1	0.8	0.14716
GO:0019220	regulation of phosphate metabolic process	1284	56	21.84	0.14732
GO:0051596	methylglyoxal catabolic process	376	5	6.4	0.14736
GO:0009438	methylglyoxal metabolic process	376	5	6.4	0.14736
GO:0009451	RNA modification	1560	21	26.54	0.14742
GO:0030148	sphingolipid biosynthetic process	138	2	2.35	0.14773
GO:0006568	tryptophan metabolic process	478	15	8.13	0.14818
GO:0006586	indolalkylamine metabolic process	478	15	8.13	0.14818
GO:0015718	monocarboxylic acid transport	87	0	1.48	0.14861
GO:0051174	regulation of phosphorus metabolic process	1287	56	21.89	0.14877
GO:0045487	gibberellin catabolic process	31	0	0.53	0.14978
GO:0016103	diterpenoid catabolic process	31	0	0.53	0.14978
GO:0009904	chloroplast accumulation movement	23	1	0.39	0.14986
GO:0072523	purine-containing compound catabolic process	1548	16	26.33	0.14998
GO:0048768	root hair cell tip growth	61	0	1.04	0.15025
GO:0006767	water-soluble vitamin metabolic process	188	7	3.2	0.1505
GO:0046149	pigment catabolic process	225	10	3.83	0.15096
GO:0010383	cell wall polysaccharide metabolic process	1070	15	18.2	0.15166
GO:0006152	purine nucleoside catabolic process	1541	16	26.22	0.15178
GO:0010109	regulation of photosynthesis	98	1	1.67	0.1518
GO:0052837	thiazole biosynthetic process	6	0	0.1	0.15215
GO:0052838	thiazole metabolic process	6	0	0.1	0.15215
GO:0018131	oxazole or thiazole biosynthetic process	6	0	0.1	0.15215
GO:0046484	oxazole or thiazole metabolic process	6	0	0.1	0.15215
GO:0009625	response to insect	416	11	7.08	0.15216
GO:0006672	ceramide metabolic process	74	0	1.26	0.15315
GO:0046130	purine ribonucleoside catabolic process	1535	16	26.11	0.15335
GO:0010375	stomatal complex patterning	43	2	0.73	0.15352
GO:0050793	regulation of developmental process	4205	62	71.54	0.15369
GO:0071900	regulation of protein serine/threonine kinase activity	341	9	5.8	0.15371
GO:1901292	nucleoside phosphate catabolic process	1533	16	26.08	0.15387
GO:0009166	nucleotide catabolic process	1531	16	26.05	0.1544
GO:0072350	tricarboxylic acid metabolic process	73	0	1.24	0.15484
GO:0048455	stamen formation	25	0	0.43	0.15494
GO:0010338	leaf formation	20	0	0.34	0.15523
GO:0000272	polysaccharide catabolic process	448	5	7.62	0.15586
GO:0016132	brassinosteroid biosynthetic process	579	12	9.85	0.156
GO:0006694	steroid biosynthetic process	980	21	16.67	0.15601
GO:0006195	purine nucleotide catabolic process	1524	16	25.93	0.15626
GO:0009154	purine ribonucleotide catabolic process	1524	16	25.93	0.15626
GO:0009143	nucleoside triphosphate catabolic process	1524	16	25.93	0.15626
GO:0009261	ribonucleotide catabolic process	1524	16	25.93	0.15626
GO:0034308	primary alcohol metabolic process	32	0	0.54	0.15659
GO:0048645	animal organ formation	1053	6	17.91	0.15663
GO:0009203	ribonucleoside triphosphate catabolic process	1522	16	25.89	0.15679
GO:0009207	purine ribonucleoside triphosphate catabolic process	1522	16	25.89	0.15679
GO:0009146	purine nucleoside triphosphate catabolic process	1522	16	25.89	0.15679
GO:0044281	small molecule metabolic process	14054	248	239.09	0.15707
GO:0035556	intracellular signal transduction	3293	66	56.02	0.1575
GO:0019438	aromatic compound biosynthetic process	14360	262	244.29	0.15784
GO:1901135	carbohydrate derivative metabolic process	6368	90	108.33	0.15804
GO:0050898	nitrile metabolic process	28	0	0.48	0.15839
GO:0080028	nitrile biosynthetic process	28	0	0.48	0.15839
GO:0015996	chlorophyll catabolic process	222	10	3.78	0.15862
GO:0001932	regulation of protein phosphorylation	419	10	7.13	0.15967
GO:0009960	endosperm development	125	1	2.13	0.1602
GO:0010193	response to ozone	175	7	2.98	0.16057
GO:0048609	multicellular organismal reproductive process	1738	28	29.57	0.16219
GO:0051606	detection of stimulus	833	20	14.17	0.16226
GO:0051656	establishment of organelle localization	420	6	7.15	0.16255
GO:0048358	mucilage pectin biosynthetic process	10	0	0.17	0.16268
GO:2000278	regulation of DNA biosynthetic process	10	0	0.17	0.16284
GO:0051972	regulation of telomerase activity	10	0	0.17	0.16284
GO:0051973	positive regulation of telomerase activity	10	0	0.17	0.16284
GO:0035435	phosphate ion transmembrane transport	47	0	0.8	0.16324
GO:0045047	protein targeting to ER	63	1	1.07	0.16334
GO:0072599	establishment of protein localization to endoplasmic reticulum	63	1	1.07	0.16334
GO:0009233	menaquinone metabolic process	4	1	0.07	0.16349
GO:0009234	menaquinone biosynthetic process	4	1	0.07	0.16349
GO:0016131	brassinosteroid metabolic process	612	13	10.41	0.16374
GO:0051776	detection of redox state	3	0	0.05	0.16377
GO:0010048	vernalization response	456	5	7.76	0.1639
GO:2001257	regulation of cation channel activity	10	0	0.17	0.16402
GO:1901979	regulation of inward rectifier potassium channel activity	10	0	0.17	0.16402
GO:1901016	regulation of potassium ion transmembrane transporter activity	10	0	0.17	0.16402
GO:1901379	regulation of potassium ion transmembrane transport	10	0	0.17	0.16402
GO:0040034	regulation of development, heterochronic	192	6	3.27	0.16409
GO:0019538	protein metabolic process	16763	235	285.17	0.16422
GO:1900378	positive regulation of secondary metabolite biosynthetic process	19	0	0.32	0.16451
GO:0042454	ribonucleoside catabolic process	1550	16	26.37	0.16502
GO:0009164	nucleoside catabolic process	1550	16	26.37	0.16502
GO:0065007	biological regulation	25389	467	431.92	0.16516
GO:0009741	response to brassinosteroid	561	23	9.54	0.16538
GO:0042793	transcription from plastid promoter	248	2	4.22	0.16566
GO:0006661	phosphatidylinositol biosynthetic process	408	9	6.94	0.16582
GO:0010430	fatty acid omega-oxidation	4	1	0.07	0.16632
GO:0006984	ER-nucleus signaling pathway	996	15	16.94	0.16651
GO:0071822	protein complex subunit organization	3569	40	60.72	0.16659
GO:0051410	detoxification of nitrogen compound	7	1	0.12	0.16678
GO:0051409	response to nitrosative stress	7	1	0.12	0.16678
GO:0000165	MAPK cascade	1268	36	21.57	0.16688
GO:0010187	negative regulation of seed germination	95	4	1.62	0.16713
GO:0043094	cellular metabolic compound salvage	936	17	15.92	0.16756
GO:0006461	protein complex assembly	3232	38	54.98	0.1678
GO:0045736	negative regulation of cyclin-dependent protein serine/threonine kinase activity	122	6	2.08	0.168
GO:0010162	seed dormancy process	738	22	12.55	0.16841
GO:0022611	dormancy process	738	22	12.55	0.16841
GO:0016129	phytosteroid biosynthetic process	582	12	9.9	0.16846
GO:0045859	regulation of protein kinase activity	402	10	6.84	0.16864
GO:0010541	acropetal auxin transport	67	0	1.14	0.16882
GO:0006595	polyamine metabolic process	290	6	4.93	0.16882
GO:0043648	dicarboxylic acid metabolic process	240	3	4.08	0.16927
GO:0006073	cellular glucan metabolic process	1936	61	32.94	0.16978
GO:0044042	glucan metabolic process	1936	61	32.94	0.16978
GO:0046185	aldehyde catabolic process	382	5	6.5	0.16983
GO:0065008	regulation of biological quality	5863	103	99.74	0.17038
GO:0016579	protein deubiquitination	256	2	4.36	0.17072
GO:0008299	isoprenoid biosynthetic process	1957	38	33.29	0.17077
GO:0006743	ubiquinone metabolic process	131	2	2.23	0.17089
GO:0006744	ubiquinone biosynthetic process	131	2	2.23	0.17089
GO:0009991	response to extracellular stimulus	1821	37	30.98	0.17091
GO:0048519	negative regulation of biological process	5803	102	98.72	0.1712
GO:0019307	mannose biosynthetic process	8	0	0.14	0.17132
GO:0034756	regulation of iron ion transport	13	1	0.22	0.17196
GO:1902580	single-organism cellular localization	2480	53	42.19	0.17212
GO:1902578	single-organism localization	2480	53	42.19	0.17212
GO:0045184	establishment of protein localization	5309	64	90.32	0.17321
GO:0046173	polyol biosynthetic process	258	9	4.39	0.17419
GO:0006301	postreplication repair	156	5	2.65	0.17434
GO:0031329	regulation of cellular catabolic process	293	9	4.98	0.17451
GO:0006865	amino acid transport	1352	13	23	0.17505
GO:0046466	membrane lipid catabolic process	34	0	0.58	0.17519
GO:0016569	covalent chromatin modification	1950	33	33.17	0.17523
GO:0006437	tyrosyl-tRNA aminoacylation	10	0	0.17	0.17553
GO:0048552	regulation of catalytic activity	7	1	0.12	0.17561
GO:0048554	positive regulation of catalytic activity	7	1	0.12	0.17561
GO:0046686	response to cadmium ion	2611	33	44.42	0.17573
GO:1900376	regulation of secondary metabolite biosynthetic process	76	1	1.29	0.17596
GO:0043069	negative regulation of programmed cell death	931	7	15.84	0.17612
GO:0070585	protein localization to mitochondrion	429	2	7.3	0.17614
GO:0072655	establishment of protein localization to mitochondrion	429	2	7.3	0.17614
GO:0006626	protein targeting to mitochondrion	429	2	7.3	0.17614
GO:0006284	base-excision repair	59	1	1	0.17621
GO:0016128	phytosteroid metabolic process	615	13	10.46	0.17622
GO:0009066	aspartate family amino acid metabolic process	614	8	10.45	0.17665
GO:0032318	regulation of GTPase activity	184	5	3.13	0.17698
GO:0046456	icosanoid biosynthetic process	8	0	0.14	0.17757
GO:0019370	leukotriene biosynthetic process	8	0	0.14	0.17757
GO:0006691	leukotriene metabolic process	8	0	0.14	0.17757
GO:1901570	fatty acid derivative biosynthetic process	8	0	0.14	0.17757
GO:0042436	indole-containing compound catabolic process	434	13	7.38	0.17806
GO:0034052	positive regulation of plant-type hypersensitive response	24	2	0.41	0.17815
GO:0000188	inactivation of MAPK activity	19	0	0.32	0.17869
GO:0009864	induced systemic resistance, jasmonic acid mediated signaling pathway	51	0	0.87	0.17881
GO:0010092	specification of animal organ identity	171	0	2.91	0.17897
GO:0010093	specification of floral organ identity	171	0	2.91	0.17897
GO:0010224	response to UV-B	460	9	7.83	0.1793
GO:0010264	myo-inositol hexakisphosphate biosynthetic process	232	9	3.95	0.17932
GO:0033517	myo-inositol hexakisphosphate metabolic process	232	9	3.95	0.17932
GO:0008283	cell proliferation	1166	30	19.84	0.17939
GO:0017038	protein import	1175	9	19.99	0.17966
GO:0035967	cellular response to topologically incorrect protein	968	14	16.47	0.18068
GO:0034620	cellular response to unfolded protein	968	14	16.47	0.18068
GO:0034614	cellular response to reactive oxygen species	630	15	10.72	0.18075
GO:0009773	photosynthetic electron transport in photosystem I	210	16	3.57	0.18118
GO:0010087	phloem or xylem histogenesis	439	6	7.47	0.18132
GO:0032989	cellular component morphogenesis	3526	47	59.98	0.18267
GO:0030003	cellular cation homeostasis	887	30	15.09	0.18289
GO:0016999	antibiotic metabolic process	5	0	0.09	0.18307
GO:0017001	antibiotic catabolic process	5	0	0.09	0.18307
GO:0017144	drug metabolic process	5	0	0.09	0.18307
GO:0000902	cell morphogenesis	3305	46	56.22	0.18313
GO:0005985	sucrose metabolic process	131	5	2.23	0.18315
GO:0015720	allantoin transport	7	1	0.12	0.18325
GO:0030968	endoplasmic reticulum unfolded protein response	963	14	16.38	0.18332
GO:0045454	cell redox homeostasis	470	8	8	0.18349
GO:0009729	detection of brassinosteroid stimulus	21	0	0.36	0.18387
GO:0071897	DNA biosynthetic process	28	3	0.48	0.18409
GO:0006796	phosphate-containing compound metabolic process	12262	204	208.6	0.18444
GO:0051168	nuclear export	362	2	6.16	0.18475
GO:1902930	regulation of alcohol biosynthetic process	39	0	0.66	0.18479
GO:0016192	vesicle-mediated transport	2709	15	46.09	0.18485
GO:0032011	ARF protein signal transduction	85	2	1.45	0.18486
GO:0032012	regulation of ARF protein signal transduction	85	2	1.45	0.18486
GO:0007020	microtubule nucleation	282	3	4.8	0.1849
GO:0042180	cellular ketone metabolic process	401	8	6.82	0.18525
GO:0000288	nuclear-transcribed mRNA catabolic process, deadenylation-dependent decay	27	0	0.46	0.18532
GO:0000289	nuclear-transcribed mRNA poly(A) tail shortening	27	0	0.46	0.18532
GO:0031124	mRNA 3'-end processing	58	0	0.99	0.18554
GO:0035725	sodium ion transmembrane transport	172	2	2.93	0.18574
GO:0070271	protein complex biogenesis	3243	38	55.17	0.18583
GO:0044262	cellular carbohydrate metabolic process	3266	77	55.56	0.18588
GO:0015711	organic anion transport	1722	14	29.29	0.18613
GO:0044070	regulation of anion transport	219	1	3.73	0.18616
GO:0060320	rejection of self pollen	4	0	0.07	0.18617
GO:0006633	fatty acid biosynthetic process	861	14	14.65	0.18627
GO:0009405	pathogenesis	3	0	0.05	0.1866
GO:0071491	cellular response to red light	50	5	0.85	0.18676
GO:0015995	chlorophyll biosynthetic process	535	11	9.1	0.18709
GO:0009219	pyrimidine deoxyribonucleotide metabolic process	9	0	0.15	0.1871
GO:0006424	glutamyl-tRNA aminoacylation	21	0	0.36	0.18726
GO:0006820	anion transport	3141	32	53.44	0.18815
GO:0015822	ornithine transport	8	2	0.14	0.18832
GO:0046909	obsolete intermembrane transport	3	0	0.05	0.18839
GO:0006354	DNA-templated transcription, elongation	364	2	6.19	0.18855
GO:0080148	negative regulation of response to water deprivation	17	0	0.29	0.18862
GO:0032312	regulation of GTPase activity	64	2	1.09	0.18894
GO:0007169	transmembrane receptor protein tyrosine kinase signaling pathway	468	9	7.96	0.18937
GO:0045039	protein import into mitochondrial inner membrane	21	1	0.36	0.18967
GO:0060548	negative regulation of cell death	949	7	16.14	0.18991
GO:0032774	RNA biosynthetic process	10167	197	172.96	0.18999
GO:0006997	nucleus organization	418	1	7.11	0.19083
GO:0000738	DNA catabolic process, exonucleolytic	11	0	0.19	0.19091
GO:0051247	positive regulation of protein metabolic process	218	3	3.71	0.19105
GO:0048588	developmental cell growth	2126	22	36.17	0.19111
GO:0006915	apoptotic process	15	0	0.26	0.19147
GO:0030259	lipid glycosylation	17	0	0.29	0.1919
GO:0046942	carboxylic acid transport	1511	14	25.71	0.19195
GO:0015849	organic acid transport	1511	14	25.71	0.19195
GO:0052542	defense response by callose deposition	388	7	6.6	0.19272
GO:0008614	pyridoxine metabolic process	18	1	0.31	0.19313
GO:0008615	pyridoxine biosynthetic process	18	1	0.31	0.19313
GO:0042594	response to starvation	1511	26	25.71	0.19326
GO:0070482	response to oxygen levels	451	14	7.67	0.19328
GO:0072525	pyridine-containing compound biosynthetic process	74	2	1.26	0.19337
GO:0006779	porphyrin-containing compound biosynthetic process	644	12	10.96	0.19359
GO:0009860	pollen tube growth	1167	10	19.85	0.19378
GO:0007292	female gamete generation	582	1	9.9	0.19419
GO:0051187	cofactor catabolic process	235	10	4	0.19425
GO:0043966	histone H3 acetylation	19	2	0.32	0.19432
GO:1901064	syringal lignin metabolic process	12	0	0.2	0.19474
GO:1901066	syringal lignin biosynthetic process	12	0	0.2	0.19474
GO:1901428	regulation of syringal lignin biosynthetic process	12	0	0.2	0.19474
GO:1901430	positive regulation of syringal lignin biosynthetic process	12	0	0.2	0.19474
GO:0030811	regulation of nucleotide catabolic process	213	6	3.62	0.19518
GO:0033121	regulation of purine nucleotide catabolic process	213	6	3.62	0.19518
GO:0006655	phosphatidylglycerol biosynthetic process	265	2	4.51	0.19519
GO:0034654	nucleobase-containing compound biosynthetic process	11741	211	199.74	0.19522
GO:0071486	cellular response to high light intensity	34	2	0.58	0.19546
GO:0032958	inositol phosphate biosynthetic process	235	9	4	0.19588
GO:0046148	pigment biosynthetic process	1180	24	20.07	0.19614
GO:0006990	positive regulation of transcription from RNA polymerase II promoter involved in unfolded protein response	2	0	0.03	0.19643
GO:1901522	positive regulation of transcription from RNA polymerase II promoter involved in cellular response to chemical stimulus	2	0	0.03	0.19643
GO:0016101	diterpenoid metabolic process	303	4	5.15	0.19657
GO:0006120	mitochondrial electron transport, NADH to ubiquinone	25	0	0.43	0.19662
GO:0007165	signal transduction	8719	180	148.33	0.19678
GO:0009594	detection of nutrient	9	0	0.15	0.19681
GO:0006883	cellular sodium ion homeostasis	14	0	0.24	0.19733
GO:0007166	cell surface receptor signaling pathway	697	10	11.86	0.19825
GO:0009267	cellular response to starvation	1488	26	25.31	0.20039
GO:0042906	xanthine transport	2	1	0.03	0.20047
GO:0043161	proteasome-mediated ubiquitin-dependent protein catabolic process	610	4	10.38	0.20061
GO:0016043	cellular component organization	15758	224	268.08	0.20078
GO:0009630	gravitropism	828	14	14.09	0.20082
GO:0022900	electron transport chain	544	23	9.25	0.20084
GO:0010540	basipetal auxin transport	108	0	1.84	0.20145
GO:0010216	maintenance of DNA methylation	22	0	0.37	0.20173
GO:0044403	symbiosis, encompassing mutualism through parasitism	644	5	10.96	0.20232
GO:0007010	cytoskeleton organization	2350	17	39.98	0.20235
GO:0006986	response to unfolded protein	969	14	16.48	0.20267
GO:0050789	regulation of biological process	23289	424	396.19	0.20284
GO:0010726	positive regulation of hydrogen peroxide metabolic process	8	0	0.14	0.20342
GO:0010729	positive regulation of hydrogen peroxide biosynthetic process	8	0	0.14	0.20342
GO:1903428	positive regulation of reactive oxygen species biosynthetic process	8	0	0.14	0.20342
GO:0051179	localization	16110	234	274.06	0.20376
GO:0030638	polyketide metabolic process	7	0	0.12	0.2039
GO:0030639	polyketide biosynthetic process	7	0	0.12	0.2039
GO:0036293	response to decreased oxygen levels	449	14	7.64	0.20395
GO:0031669	cellular response to nutrient levels	1550	29	26.37	0.20404
GO:0046519	sphingoid metabolic process	115	2	1.96	0.20428
GO:0042742	defense response to bacterium	2173	51	36.97	0.20439
GO:0046385	deoxyribose phosphate biosynthetic process	9	0	0.15	0.20452
GO:0009263	deoxyribonucleotide biosynthetic process	9	0	0.15	0.20452
GO:0009265	2'-deoxyribonucleotide biosynthetic process	9	0	0.15	0.20452
GO:0006790	sulfur compound metabolic process	3059	79	52.04	0.2049
GO:0023014	signal transduction by protein phosphorylation	1349	38	22.95	0.20508
GO:0010589	leaf proximal/distal pattern formation	19	0	0.32	0.20519
GO:0018208	peptidyl-proline modification	231	6	3.93	0.20525
GO:0070536	protein K63-linked deubiquitination	6	0	0.1	0.20547
GO:0071108	protein K48-linked deubiquitination	6	0	0.1	0.20547
GO:0044090	positive regulation of vacuole organization	6	0	0.1	0.20547
GO:0044088	regulation of vacuole organization	6	0	0.1	0.20547
GO:0006423	cysteinyl-tRNA aminoacylation	11	0	0.19	0.20603
GO:0006269	DNA replication, synthesis of RNA primer	18	2	0.31	0.20618
GO:0006351	transcription, DNA-templated	10147	195	172.62	0.20642
GO:0009560	embryo sac egg cell differentiation	573	1	9.75	0.20675
GO:0009825	multidimensional cell growth	593	11	10.09	0.20677
GO:0009643	photosynthetic acclimation	20	0	0.34	0.2068
GO:0006983	ER overload response	9	0	0.15	0.20697
GO:0006714	sesquiterpenoid metabolic process	225	8	3.83	0.20755
GO:0010155	regulation of proton transport	324	14	5.51	0.20755
GO:2000025	regulation of leaf formation	7	0	0.12	0.20865
GO:1901371	regulation of leaf morphogenesis	7	0	0.12	0.20865
GO:0010163	high-affinity potassium ion import	6	0	0.1	0.20883
GO:0046156	siroheme metabolic process	4	1	0.07	0.20891
GO:0019354	siroheme biosynthetic process	4	1	0.07	0.20891
GO:0048584	positive regulation of response to stimulus	523	5	8.9	0.20898
GO:0042325	regulation of phosphorylation	451	10	7.67	0.2093
GO:0010400	rhamnogalacturonan I side chain metabolic process	4	0	0.07	0.2094
GO:1901349	glucosinolate transport	14	0	0.24	0.20959
GO:0090449	phloem glucosinolate loading	14	0	0.24	0.20959
GO:0006850	mitochondrial pyruvate transport	13	0	0.22	0.20989
GO:0016139	glycoside catabolic process	20	0	0.34	0.2111
GO:0043623	cellular protein complex assembly	2769	30	47.11	0.21128
GO:0033591	response to L-ascorbic acid	21	0	0.36	0.21212
GO:0010390	histone monoubiquitination	7	0	0.12	0.21232
GO:0009266	response to temperature stimulus	4492	80	76.42	0.2124
GO:0007585	respiratory gaseous exchange	10	0	0.17	0.21288
GO:0050821	protein stabilization	28	1	0.48	0.21294
GO:0080167	response to karrikin	623	17	10.6	0.213
GO:0006873	cellular ion homeostasis	927	30	15.77	0.21316
GO:0045604	regulation of epidermal cell differentiation	27	1	0.46	0.21337
GO:0030856	regulation of epithelial cell differentiation	27	1	0.46	0.21337
GO:0006083	acetate metabolic process	5	0	0.09	0.21418
GO:0006741	NADP biosynthetic process	13	0	0.22	0.21492
GO:0043266	regulation of potassium ion transport	29	0	0.49	0.21526
GO:0051446	positive regulation of meiotic cell cycle	9	0	0.15	0.21529
GO:0046685	response to arsenic-containing substance	202	2	3.44	0.21574
GO:0046467	membrane lipid biosynthetic process	661	16	11.24	0.21586
GO:0035524	proline transmembrane transport	12	0	0.2	0.2164
GO:0019953	sexual reproduction	1019	4	17.34	0.21652
GO:0009629	response to gravity	871	14	14.82	0.21737
GO:0006493	protein O-linked glycosylation	9	0	0.15	0.21789
GO:0006879	cellular iron ion homeostasis	70	1	1.19	0.21813
GO:0046471	phosphatidylglycerol metabolic process	271	2	4.61	0.21837
GO:0006842	tricarboxylic acid transport	21	0	0.36	0.21849
GO:0048868	pollen tube development	1349	10	22.95	0.21869
GO:0019684	photosynthesis, light reaction	1189	40	20.23	0.21897
GO:0032270	positive regulation of cellular protein metabolic process	209	3	3.56	0.21908
GO:0022412	cellular process involved in reproduction in multicellular organism	716	4	12.18	0.21972
GO:0003156	regulation of animal organ formation	12	0	0.2	0.21982
GO:0046461	neutral lipid catabolic process	22	0	0.37	0.21983
GO:0046464	acylglycerol catabolic process	22	0	0.37	0.21983
GO:0046503	glycerolipid catabolic process	22	0	0.37	0.21983
GO:0048518	positive regulation of biological process	4613	83	78.48	0.22013
GO:0018258	protein O-linked glycosylation via hydroxyproline	6	0	0.1	0.22028
GO:0010384	cell wall proteoglycan metabolic process	6	0	0.1	0.22028
GO:0010404	cell wall hydroxyproline-rich glycoprotein metabolic process	6	0	0.1	0.22028
GO:0010405	arabinogalactan protein metabolic process	6	0	0.1	0.22028
GO:1901141	regulation of lignin biosynthetic process	22	0	0.37	0.22058
GO:0017007	protein-bilin linkage	4	0	0.07	0.2208
GO:0017009	protein-phycocyanobilin linkage	4	0	0.07	0.2208
GO:0007050	cell cycle arrest	15	1	0.26	0.2215
GO:0006072	glycerol-3-phosphate metabolic process	29	0	0.49	0.22168
GO:0019427	acetyl-CoA biosynthetic process from acetate	3	0	0.05	0.22307
GO:0009606	tropism	867	17	14.75	0.22314
GO:0043649	dicarboxylic acid catabolic process	18	0	0.31	0.22326
GO:0007178	transmembrane receptor protein serine/threonine kinase signaling pathway	48	0	0.82	0.22362
GO:0033014	tetrapyrrole biosynthetic process	659	12	11.21	0.22408
GO:1902222	erythrose 4-phosphate/phosphoenolpyruvate family amino acid catabolic process	29	1	0.49	0.22438
GO:0006559	L-phenylalanine catabolic process	29	1	0.49	0.22438
GO:0098656	anion transmembrane transport	406	2	6.91	0.22482
GO:0046939	nucleotide phosphorylation	48	0	0.82	0.22485
GO:0035264	multicellular organism growth	22	0	0.37	0.22495
GO:0051173	positive regulation of nitrogen compound metabolic process	1991	48	33.87	0.22532
GO:0070887	cellular response to chemical stimulus	7029	152	119.58	0.22596
GO:0009878	nodule morphogenesis	1	0	0.02	0.22603
GO:0010029	regulation of seed germination	353	8	6.01	0.22712
GO:0048363	mucilage pectin metabolic process	14	0	0.24	0.22765
GO:0045337	farnesyl diphosphate biosynthetic process	11	1	0.19	0.22784
GO:0009828	plant-type cell wall loosening	127	6	2.16	0.22822
GO:0015698	inorganic anion transport	1526	19	25.96	0.22836
GO:0016311	dephosphorylation	1208	50	20.55	0.22849
GO:0010036	response to boron-containing substance	29	0	0.49	0.22852
GO:0016255	attachment of GPI anchor to protein	5	0	0.09	0.22865
GO:0045935	positive regulation of nucleobase-containing compound metabolic process	1974	48	33.58	0.22883
GO:0009685	gibberellin metabolic process	283	4	4.81	0.22888
GO:0006656	phosphatidylcholine biosynthetic process	59	1	1	0.22924
GO:0097439	acquisition of desiccation tolerance	8	0	0.14	0.22938
GO:0048700	acquisition of desiccation tolerance in seed	8	0	0.14	0.22938
GO:0044085	cellular component biogenesis	6538	65	111.23	0.22956
GO:0045962	positive regulation of development, heterochronic	28	0	0.48	0.2297
GO:0040008	regulation of growth	1412	21	24.02	0.22978
GO:0009269	response to desiccation	185	7	3.15	0.23038
GO:0044843	cell cycle G1/S phase transition	18	3	0.31	0.231
GO:0048527	lateral root development	633	5	10.77	0.2311
GO:0009686	gibberellin biosynthetic process	245	4	4.17	0.23115
GO:0098581	detection of external biotic stimulus	116	5	1.97	0.23158
GO:0006140	regulation of nucleotide metabolic process	220	6	3.74	0.23161
GO:0009250	glucan biosynthetic process	1340	37	22.8	0.23201
GO:0060003	copper ion export	5	1	0.09	0.23201
GO:0090451	cotyledon boundary formation	7	0	0.12	0.23259
GO:0010597	green leaf volatile biosynthetic process	5	1	0.09	0.23289
GO:0019372	lipoxygenase pathway	5	1	0.09	0.23289
GO:0023051	regulation of signaling	991	15	16.86	0.23292
GO:0000729	DNA double-strand break processing	9	0	0.15	0.23306
GO:0000706	meiotic DNA double-strand break processing	9	0	0.15	0.23306
GO:0006268	DNA unwinding involved in DNA replication	37	0	0.63	0.23349
GO:0033015	tetrapyrrole catabolic process	233	10	3.96	0.2336
GO:0006787	porphyrin-containing compound catabolic process	233	10	3.96	0.2336
GO:0046885	regulation of hormone biosynthetic process	38	4	0.65	0.23436
GO:0043549	regulation of kinase activity	404	10	6.87	0.23484
GO:0042550	photosystem I stabilization	10	0	0.17	0.23484
GO:0015850	organic hydroxy compound transport	54	1	0.92	0.23516
GO:0031349	positive regulation of defense response	262	3	4.46	0.23528
GO:0006405	RNA export from nucleus	332	2	5.65	0.23551
GO:0010133	proline catabolic process to glutamate	5	0	0.09	0.23603
GO:0045893	positive regulation of transcription, DNA-templated	1930	48	32.83	0.23705
GO:0033198	response to ATP	11	0	0.19	0.23715
GO:0014074	response to purine-containing compound	11	0	0.19	0.23715
GO:1901661	quinone metabolic process	186	5	3.16	0.23744
GO:1901663	quinone biosynthetic process	186	5	3.16	0.23744
GO:0042181	ketone biosynthetic process	186	5	3.16	0.23744
GO:0009865	pollen tube adhesion	14	0	0.24	0.23759
GO:0098609	cell-cell adhesion	14	0	0.24	0.23759
GO:0015746	citrate transport	15	0	0.26	0.23762
GO:0070201	regulation of establishment of protein localization	53	1	0.9	0.23824
GO:0051223	regulation of protein transport	53	1	0.9	0.23824
GO:0043933	macromolecular complex subunit organization	3719	40	63.27	0.23837
GO:0032456	endocytic recycling	9	0	0.15	0.23846
GO:1900056	negative regulation of leaf senescence	29	2	0.49	0.23855
GO:0009061	anaerobic respiration	44	1	0.75	0.23883
GO:0006163	purine nucleotide metabolic process	2162	17	36.78	0.23932
GO:2001215	regulation of hydroxymethylglutaryl-CoA reductase (NADPH) activity	5	0	0.09	0.23974
GO:1900490	positive regulation of hydroxymethylglutaryl-CoA reductase (NADPH) activity	5	0	0.09	0.23974
GO:0042398	cellular modified amino acid biosynthetic process	340	7	5.78	0.2404
GO:0019722	calcium-mediated signaling	268	3	4.56	0.2405
GO:0010628	positive regulation of gene expression	1949	48	33.16	0.24062
GO:0001666	response to hypoxia	435	13	7.4	0.24064
GO:0006200	obsolete ATP catabolic process	835	5	14.21	0.24089
GO:0009169	purine ribonucleoside monophosphate catabolic process	835	5	14.21	0.24089
GO:0009158	ribonucleoside monophosphate catabolic process	835	5	14.21	0.24089
GO:0009125	nucleoside monophosphate catabolic process	835	5	14.21	0.24089
GO:0009128	purine nucleoside monophosphate catabolic process	835	5	14.21	0.24089
GO:0010255	glucose mediated signaling pathway	27	4	0.46	0.24093
GO:0071705	nitrogen compound transport	3517	51	59.83	0.24143
GO:0019482	beta-alanine metabolic process	8	0	0.14	0.24155
GO:0019484	beta-alanine catabolic process	8	0	0.14	0.24155
GO:0042777	plasma membrane ATP synthesis coupled proton transport	9	0	0.15	0.24167
GO:0010646	regulation of cell communication	1003	15	17.06	0.24182
GO:0043412	macromolecule modification	11769	195	200.22	0.24312
GO:0010112	regulation of systemic acquired resistance	59	3	1	0.24338
GO:0030154	cell differentiation	5217	68	88.75	0.24397
GO:0031668	cellular response to extracellular stimulus	1751	35	29.79	0.2441
GO:0042335	cuticle development	223	4	3.79	0.2445
GO:0010088	phloem development	12	0	0.2	0.24467
GO:0010047	fruit dehiscence	44	0	0.75	0.24505
GO:0046520	sphingoid biosynthetic process	110	2	1.87	0.24523
GO:0009832	plant-type cell wall biogenesis	893	12	15.19	0.2457
GO:0065003	macromolecular complex assembly	3382	38	57.53	0.24575
GO:0051055	negative regulation of lipid biosynthetic process	17	0	0.29	0.24583
GO:0045833	negative regulation of lipid metabolic process	17	0	0.29	0.24583
GO:0006105	succinate metabolic process	11	0	0.19	0.24586
GO:0006540	glutamate decarboxylation to succinate	11	0	0.19	0.24586
GO:0009450	gamma-aminobutyric acid catabolic process	11	0	0.19	0.24586
GO:0006538	glutamate catabolic process	11	0	0.19	0.24586
GO:0009448	gamma-aminobutyric acid metabolic process	11	0	0.19	0.24586
GO:1901475	pyruvate transmembrane transport	8	0	0.14	0.24602
GO:0000712	resolution of meiotic recombination intermediates	23	0	0.39	0.24686
GO:0007032	endosome organization	14	0	0.24	0.24719
GO:0006144	purine nucleobase metabolic process	43	1	0.73	0.24736
GO:0071496	cellular response to external stimulus	1756	35	29.87	0.24763
GO:0008104	protein localization	5588	72	95.06	0.24883
GO:0042255	ribosome assembly	36	0	0.61	0.24885
GO:0000956	nuclear-transcribed mRNA catabolic process	481	4	8.18	0.24903
GO:0051254	positive regulation of RNA metabolic process	1941	48	33.02	0.24907
GO:1902680	positive regulation of RNA biosynthetic process	1941	48	33.02	0.24907
GO:0000303	response to superoxide	245	3	4.17	0.25112
GO:0000305	response to oxygen radical	245	3	4.17	0.25112
GO:0080110	sporopollenin biosynthetic process	30	0	0.51	0.25168
GO:0010268	brassinosteroid homeostasis	27	1	0.46	0.25202
GO:0044712	single-organism catabolic process	7251	118	123.35	0.25209
GO:0016045	detection of bacterium	114	5	1.94	0.2521
GO:0098543	detection of other organism	114	5	1.94	0.2521
GO:0006643	membrane lipid metabolic process	805	16	13.69	0.25239
GO:0006644	phospholipid metabolic process	1908	32	32.46	0.25282
GO:2000014	regulation of endosperm development	11	0	0.19	0.25288
GO:0030149	sphingolipid catabolic process	29	0	0.49	0.2529
GO:0019685	photosynthesis, dark reaction	62	5	1.05	0.25327
GO:0048468	cell development	3460	44	58.86	0.25333
GO:0032259	methylation	3102	34	52.77	0.25336
GO:0046068	cGMP metabolic process	14	0	0.24	0.25339
GO:0006182	cGMP biosynthetic process	14	0	0.24	0.25339
GO:0052652	cyclic purine nucleotide metabolic process	14	0	0.24	0.25339
GO:0009190	cyclic nucleotide biosynthetic process	14	0	0.24	0.25339
GO:0009187	cyclic nucleotide metabolic process	14	0	0.24	0.25339
GO:0000963	mitochondrial RNA processing	9	0	0.15	0.25438
GO:0048444	floral organ morphogenesis	897	7	15.26	0.25461
GO:0048563	post-embryonic animal organ morphogenesis	897	7	15.26	0.25461
GO:0060154	cellular process regulating host cell cycle in response to virus	6	0	0.1	0.25477
GO:0010218	response to far red light	444	24	7.55	0.2549
GO:0072348	sulfur compound transport	110	0	1.87	0.25528
GO:0016570	histone modification	1670	27	28.41	0.25531
GO:0009966	regulation of signal transduction	987	15	16.79	0.2562
GO:0071456	cellular response to hypoxia	92	2	1.57	0.25676
GO:0002100	tRNA wobble adenosine to inosine editing	3	0	0.05	0.25676
GO:0090506	axillary shoot meristem initiation	14	0	0.24	0.25728
GO:0009821	alkaloid biosynthetic process	45	2	0.77	0.25761
GO:0031348	negative regulation of defense response	1475	37	25.09	0.25824
GO:0043269	regulation of ion transport	726	16	12.35	0.25843
GO:0009067	aspartate family amino acid biosynthetic process	521	6	8.86	0.25852
GO:0048656	anther wall tapetum formation	16	0	0.27	0.25853
GO:0048657	anther wall tapetum cell differentiation	16	0	0.27	0.25853
GO:0043410	positive regulation of MAPK cascade	33	1	0.56	0.25865
GO:0043406	positive regulation of MAP kinase activity	33	1	0.56	0.25865
GO:0071902	positive regulation of protein serine/threonine kinase activity	33	1	0.56	0.25865
GO:0000187	activation of MAPK activity	33	1	0.56	0.25865
GO:0050708	regulation of protein secretion	3	0	0.05	0.259
GO:0034622	cellular macromolecular complex assembly	3106	33	52.84	0.26003
GO:0031125	rRNA 3'-end processing	15	0	0.26	0.26018
GO:1900542	regulation of purine nucleotide metabolic process	218	6	3.71	0.26021
GO:0009118	regulation of nucleoside metabolic process	218	6	3.71	0.26021
GO:0016120	carotene biosynthetic process	35	0	0.6	0.26044
GO:0006102	isocitrate metabolic process	56	0	0.95	0.26051
GO:0000462	maturation of SSU-rRNA from tricistronic rRNA transcript (SSU-rRNA, 5.8S rRNA, LSU-rRNA)	24	0	0.41	0.26092
GO:0048729	tissue morphogenesis	21	0	0.36	0.26125
GO:0051056	regulation of small GTPase mediated signal transduction	205	5	3.49	0.26151
GO:0007265	Ras protein signal transduction	205	5	3.49	0.26151
GO:0046578	regulation of Ras protein signal transduction	205	5	3.49	0.26151
GO:0080029	cellular response to boron-containing substance levels	21	0	0.36	0.26154
GO:0009098	leucine biosynthetic process	25	1	0.43	0.26258
GO:0009205	purine ribonucleoside triphosphate metabolic process	1851	16	31.49	0.26327
GO:0009144	purine nucleoside triphosphate metabolic process	1851	16	31.49	0.26327
GO:0006869	lipid transport	591	3	10.05	0.2633
GO:0055088	lipid homeostasis	31	1	0.53	0.26373
GO:0009113	purine nucleobase biosynthetic process	34	1	0.58	0.26585
GO:0006261	DNA-dependent DNA replication	660	16	11.23	0.2661
GO:0051568	histone H3-K4 methylation	37	0	0.63	0.26611
GO:0006575	cellular modified amino acid metabolic process	535	12	9.1	0.26695
GO:0044375	regulation of peroxisome size	11	0	0.19	0.26729
GO:0051016	barbed-end actin filament capping	5	0	0.09	0.26729
GO:0009826	unidimensional cell growth	2374	31	40.39	0.26735
GO:0010275	NAD(P)H dehydrogenase complex assembly	6	0	0.1	0.26744
GO:0018106	peptidyl-histidine phosphorylation	17	1	0.29	0.26775
GO:0043903	regulation of symbiosis, encompassing mutualism through parasitism	33	0	0.56	0.26846
GO:0042660	positive regulation of cell fate specification	12	1	0.2	0.2689
GO:0010063	positive regulation of trichoblast fate specification	12	1	0.2	0.2689
GO:0015697	quaternary ammonium group transport	9	0	0.15	0.26922
GO:0006402	mRNA catabolic process	490	4	8.34	0.26943
GO:0061458	reproductive system development	7628	103	129.77	0.26966
GO:0048608	reproductive structure development	7628	103	129.77	0.26966
GO:0033306	phytol metabolic process	13	0	0.22	0.26975
GO:1903173	fatty alcohol metabolic process	13	0	0.22	0.26975
GO:0016568	chromatin organization	2083	35	35.44	0.27015
GO:0045338	farnesyl diphosphate metabolic process	13	1	0.22	0.27025
GO:0043968	histone H2A acetylation	6	0	0.1	0.27046
GO:0015819	lysine transport	13	0	0.22	0.27063
GO:0016458	gene silencing	1690	27	28.75	0.2707
GO:0006664	glycolipid metabolic process	575	14	9.78	0.27079
GO:0009221	pyrimidine deoxyribonucleotide biosynthetic process	7	0	0.12	0.27155
GO:0046900	tetrahydrofolylpolyglutamate metabolic process	19	0	0.32	0.27167
GO:0015774	polysaccharide transport	4	0	0.07	0.27239
GO:0000769	syncytium formation by mitosis without cytokinesis	8	0	0.14	0.27251
GO:1900140	regulation of seedling development	369	8	6.28	0.27256
GO:0051234	establishment of localization	15259	225	259.59	0.27296
GO:0006821	chloride transport	28	0	0.48	0.27314
GO:0001560	regulation of cell growth by extracellular stimulus	12	0	0.2	0.27318
GO:0018160	peptidyl-pyrromethane cofactor linkage	7	0	0.12	0.27324
GO:0070291	N-acylethanolamine metabolic process	4	0	0.07	0.27333
GO:0016925	protein sumoylation	97	1	1.65	0.27397
GO:0010417	glucuronoxylan biosynthetic process	58	2	0.99	0.2744
GO:0034059	response to anoxia	18	1	0.31	0.27481
GO:0048585	negative regulation of response to stimulus	1891	40	32.17	0.27498
GO:0002009	morphogenesis of an epithelium	15	0	0.26	0.27537
GO:0001738	morphogenesis of a polarized epithelium	15	0	0.26	0.27537
GO:0009903	chloroplast avoidance movement	30	1	0.51	0.27538
GO:0060359	response to ammonium ion	17	2	0.29	0.27614
GO:0008654	phospholipid biosynthetic process	1629	32	27.71	0.27627
GO:0016123	xanthophyll biosynthetic process	43	1	0.73	0.27663
GO:0010053	root epidermal cell differentiation	1770	24	30.11	0.27733
GO:0019500	cyanide catabolic process	5	1	0.09	0.27823
GO:0051274	beta-glucan biosynthetic process	561	9	9.54	0.27837
GO:0015809	arginine transport	24	0	0.41	0.27858
GO:0046474	glycerophospholipid biosynthetic process	770	12	13.1	0.27881
GO:0009150	purine ribonucleotide metabolic process	2010	17	34.19	0.27922
GO:2000021	regulation of ion homeostasis	7	0	0.12	0.27948
GO:0097354	prenylation	39	0	0.66	0.2798
GO:0018342	protein prenylation	39	0	0.66	0.2798
GO:0007006	mitochondrial membrane organization	33	1	0.56	0.27982
GO:0010033	response to organic substance	12764	277	217.14	0.28039
GO:0034329	cell junction assembly	41	0	0.7	0.28044
GO:0000904	cell morphogenesis involved in differentiation	2018	21	34.33	0.28127
GO:0048530	fruit morphogenesis	19	2	0.32	0.2815
GO:0034599	cellular response to oxidative stress	688	15	11.7	0.28168
GO:0044839	cell cycle G2/M phase transition	312	9	5.31	0.28185
GO:0000086	G2/M transition of mitotic cell cycle	312	9	5.31	0.28185
GO:0031163	metallo-sulfur cluster assembly	402	2	6.84	0.28197
GO:0016226	iron-sulfur cluster assembly	402	2	6.84	0.28197
GO:1902334	fructose export from vacuole to cytoplasm	7	1	0.12	0.28265
GO:2000023	regulation of lateral root development	20	2	0.34	0.28325
GO:0040014	regulation of multicellular organism growth	15	0	0.26	0.28327
GO:0033310	chlorophyll a catabolic process	6	2	0.1	0.284
GO:0033304	chlorophyll a metabolic process	6	2	0.1	0.284
GO:0006446	regulation of translational initiation	110	0	1.87	0.28433
GO:0009314	response to radiation	5405	122	91.95	0.28467
GO:0007276	gamete generation	794	3	13.51	0.28483
GO:0035279	mRNA cleavage involved in gene silencing by miRNA	18	0	0.31	0.28547
GO:0009068	aspartate family amino acid catabolic process	67	2	1.14	0.28579
GO:0034637	cellular carbohydrate biosynthetic process	2331	48	39.66	0.28596
GO:0009620	response to fungus	2596	42	44.16	0.28602
GO:0009083	branched-chain amino acid catabolic process	20	0	0.34	0.2865
GO:0006891	intra-Golgi vesicle-mediated transport	293	0	4.98	0.28663
GO:0009757	hexose mediated signaling	30	4	0.51	0.28689
GO:0048528	post-embryonic root development	712	6	12.11	0.28708
GO:0006914	autophagy	326	2	5.55	0.28721
GO:0009064	glutamine family amino acid metabolic process	252	6	4.29	0.28765
GO:0071323	cellular response to chitin	7	0	0.12	0.28767
GO:0009856	pollination	1666	15	28.34	0.2881
GO:0044706	multi-multicellular organism process	1666	15	28.34	0.2881
GO:0016102	diterpenoid biosynthetic process	252	4	4.29	0.28829
GO:0005984	disaccharide metabolic process	772	26	13.13	0.28855
GO:0006816	calcium ion transport	635	16	10.8	0.28862
GO:0006412	translation	2616	11	44.5	0.28892
GO:0042178	xenobiotic catabolic process	11	0	0.19	0.28895
GO:0071836	nectar secretion	5	0	0.09	0.28907
GO:0010584	pollen exine formation	253	1	4.3	0.28908
GO:0019433	triglyceride catabolic process	16	0	0.27	0.28917
GO:0034757	negative regulation of iron ion transport	7	1	0.12	0.28918
GO:0043271	negative regulation of ion transport	7	1	0.12	0.28918
GO:0010161	red light signaling pathway	40	5	0.68	0.28925
GO:0046349	amino sugar biosynthetic process	19	0	0.32	0.28935
GO:0051031	tRNA transport	10	0	0.17	0.28978
GO:0006409	tRNA export from nucleus	10	0	0.17	0.28978
GO:0042886	amide transport	587	10	9.99	0.28993
GO:0016126	sterol biosynthetic process	669	13	11.38	0.29014
GO:0033473	indoleacetic acid conjugate metabolic process	3	0	0.05	0.29106
GO:0009141	nucleoside triphosphate metabolic process	1884	16	32.05	0.29114
GO:0080055	low-affinity nitrate transport	9	0	0.15	0.2914
GO:0051051	negative regulation of transport	31	2	0.53	0.29177
GO:0046901	tetrahydrofolylpolyglutamate biosynthetic process	13	0	0.22	0.29208
GO:0006551	leucine metabolic process	42	1	0.71	0.29212
GO:0016098	monoterpenoid metabolic process	21	2	0.36	0.29229
GO:0016099	monoterpenoid biosynthetic process	21	2	0.36	0.29229
GO:0042256	mature ribosome assembly	17	0	0.29	0.2924
GO:0006413	translational initiation	383	3	6.52	0.29261
GO:0046352	disaccharide catabolic process	29	0	0.49	0.29335
GO:0097577	sequestering of iron ion	3	0	0.05	0.29374
GO:0006880	intracellular sequestering of iron ion	3	0	0.05	0.29374
GO:0033397	zeatin metabolic process	5	0	0.09	0.29405
GO:0033398	zeatin biosynthetic process	5	0	0.09	0.29405
GO:0033466	trans-zeatin biosynthetic process	5	0	0.09	0.29405
GO:0033400	trans-zeatin metabolic process	5	0	0.09	0.29405
GO:0032350	regulation of hormone metabolic process	47	4	0.8	0.29416
GO:0009199	ribonucleoside triphosphate metabolic process	1874	16	31.88	0.29552
GO:1902749	regulation of cell cycle G2/M phase transition	310	9	5.27	0.29582
GO:0010389	regulation of G2/M transition of mitotic cell cycle	310	9	5.27	0.29582
GO:1901998	toxin transport	18	0	0.31	0.29635
GO:0042891	antibiotic transport	18	0	0.31	0.29635
GO:0010728	regulation of hydrogen peroxide biosynthetic process	9	0	0.15	0.29638
GO:1903426	regulation of reactive oxygen species biosynthetic process	9	0	0.15	0.29638
GO:1901401	regulation of tetrapyrrole metabolic process	94	6	1.6	0.29641
GO:0010262	somatic embryogenesis	43	1	0.73	0.29658
GO:0098661	inorganic anion transmembrane transport	71	0	1.21	0.29659
GO:0030307	positive regulation of cell growth	19	0	0.32	0.29694
GO:0046390	ribose phosphate biosynthetic process	995	4	16.93	0.29733
GO:0009260	ribonucleotide biosynthetic process	995	4	16.93	0.29733
GO:0006464	cellular protein modification process	10257	176	174.49	0.29795
GO:0036211	protein modification process	10257	176	174.49	0.29795
GO:0042354	L-fucose metabolic process	9	2	0.15	0.29826
GO:0006005	L-fucose biosynthetic process	9	2	0.15	0.29826
GO:0010223	secondary shoot formation	72	0	1.22	0.29828
GO:0010346	shoot axis formation	72	0	1.22	0.29828
GO:0010453	regulation of cell fate commitment	24	1	0.41	0.29833
GO:0016125	sterol metabolic process	693	13	11.79	0.2992
GO:0006260	DNA replication	1330	31	22.63	0.29944
GO:0046677	response to antibiotic	4	0	0.07	0.2995
GO:0009651	response to salt stress	4049	75	68.88	0.29969
GO:0009247	glycolipid biosynthetic process	525	14	8.93	0.30014
GO:1901069	guanosine-containing compound catabolic process	687	11	11.69	0.30026
GO:0006184	obsolete GTP catabolic process	687	11	11.69	0.30026
GO:0051273	beta-glucan metabolic process	835	18	14.21	0.30029
GO:0010107	potassium ion import	26	0	0.44	0.30129
GO:0009637	response to blue light	557	24	9.48	0.30135
GO:0048573	photoperiodism, flowering	708	8	12.04	0.30222
GO:0043086	negative regulation of catalytic activity	776	12	13.2	0.30247
GO:0006996	organelle organization	9146	121	155.59	0.30249
GO:0009593	detection of chemical stimulus	98	0	1.67	0.30274
GO:0010731	protein glutathionylation	17	0	0.29	0.30285
GO:0070932	histone H3 deacetylation	8	0	0.14	0.30297
GO:0070933	histone H4 deacetylation	8	0	0.14	0.30297
GO:0010113	negative regulation of systemic acquired resistance	8	0	0.14	0.30309
GO:0048869	cellular developmental process	6619	94	112.6	0.30321
GO:0046271	phenylpropanoid catabolic process	63	0	1.07	0.30332
GO:0046274	lignin catabolic process	63	0	1.07	0.30332
GO:0016070	RNA metabolic process	14308	250	243.41	0.30363
GO:0030490	maturation of SSU-rRNA	26	0	0.44	0.30422
GO:0009409	response to cold	2948	50	50.15	0.30491
GO:0070574	cadmium ion transmembrane transport	32	1	0.54	0.30507
GO:0032258	protein localization by the Cvt pathway	28	0	0.48	0.30527
GO:0046112	nucleobase biosynthetic process	77	1	1.31	0.30541
GO:0072521	purine-containing compound metabolic process	2280	18	38.79	0.30557
GO:2000072	regulation of defense response to fungus, incompatible interaction	21	1	0.36	0.30567
GO:0015798	myo-inositol transport	9	1	0.15	0.30573
GO:0006364	rRNA processing	1094	23	18.61	0.30586
GO:0010116	positive regulation of abscisic acid biosynthetic process	10	0	0.17	0.30604
GO:0006810	transport	14987	220	254.96	0.30644
GO:0051338	regulation of transferase activity	419	10	7.13	0.30674
GO:0090354	regulation of auxin metabolic process	35	4	0.6	0.30696
GO:0010600	regulation of auxin biosynthetic process	29	4	0.49	0.30696
GO:0090207	regulation of triglyceride metabolic process	15	0	0.26	0.30697
GO:0045017	glycerolipid biosynthetic process	877	14	14.92	0.30729
GO:0010086	embryonic root morphogenesis	12	0	0.2	0.3074
GO:0015855	pyrimidine nucleobase transport	4	1	0.07	0.30766
GO:0015857	uracil transport	4	1	0.07	0.30766
GO:2000652	regulation of secondary cell wall biogenesis	80	0	1.36	0.30769
GO:0000719	photoreactive repair	16	1	0.27	0.30794
GO:0031440	regulation of mRNA 3'-end processing	16	0	0.27	0.30828
GO:0008300	isoprenoid catabolic process	58	0	0.99	0.3088
GO:0016115	terpenoid catabolic process	58	0	0.99	0.3088
GO:0046039	GTP metabolic process	703	11	11.96	0.3089
GO:0019218	regulation of steroid metabolic process	9	0	0.15	0.31006
GO:0050810	regulation of steroid biosynthetic process	9	0	0.15	0.31006
GO:0090030	regulation of steroid hormone biosynthetic process	9	0	0.15	0.31006
GO:0010422	regulation of brassinosteroid biosynthetic process	9	0	0.15	0.31006
GO:0010271	regulation of chlorophyll catabolic process	13	1	0.22	0.31017
GO:1901404	regulation of tetrapyrrole catabolic process	13	1	0.22	0.31017
GO:0043455	regulation of secondary metabolic process	129	1	2.19	0.31038
GO:0009877	nodulation	13	0	0.22	0.31039
GO:0010054	trichoblast differentiation	1715	24	29.18	0.31137
GO:2001142	nicotinate transport	4	0	0.07	0.31288
GO:2001143	N-methylnicotinate transport	4	0	0.07	0.31288
GO:0032328	alanine transport	5	0	0.09	0.31311
GO:0015808	L-alanine transport	5	0	0.09	0.31311
GO:0009638	phototropism	68	3	1.16	0.31396
GO:0019253	reductive pentose-phosphate cycle	60	5	1.02	0.31405
GO:2000904	regulation of starch metabolic process	37	0	0.63	0.31466
GO:0031048	chromatin silencing by small RNA	468	6	7.96	0.31503
GO:0090392	sepal giant cell differentiation	7	0	0.12	0.31522
GO:0090393	sepal giant cell development	7	0	0.12	0.31522
GO:0097468	programmed cell death in response to reactive oxygen species	18	0	0.31	0.31529
GO:0036473	cell death in response to oxidative stress	18	0	0.31	0.31529
GO:0051258	protein polymerization	929	6	15.8	0.31578
GO:0009833	plant-type primary cell wall biogenesis	24	0	0.41	0.31582
GO:0019755	one-carbon compound transport	38	6	0.65	0.31712
GO:0002103	endonucleolytic cleavage of tetracistronic rRNA transcript (SSU-rRNA, LSU-rRNA, 4.5S-rRNA, 5S-rRNA)	5	0	0.09	0.31764
GO:0045488	pectin metabolic process	479	4	8.15	0.31813
GO:0010393	galacturonan metabolic process	479	4	8.15	0.31813
GO:0000412	histone peptidyl-prolyl isomerization	7	0	0.12	0.31866
GO:0001763	morphogenesis of a branching structure	81	0	1.38	0.31934
GO:0052320	positive regulation of phytoalexin metabolic process	7	0	0.12	0.32003
GO:0052322	positive regulation of phytoalexin biosynthetic process	7	0	0.12	0.32003
GO:0052318	regulation of phytoalexin metabolic process	7	0	0.12	0.32003
GO:0052319	regulation of phytoalexin biosynthetic process	7	0	0.12	0.32003
GO:1901182	regulation of camalexin biosynthetic process	7	0	0.12	0.32003
GO:1901183	positive regulation of camalexin biosynthetic process	7	0	0.12	0.32003
GO:1901658	glycosyl compound catabolic process	1672	17	28.44	0.32033
GO:0043631	RNA polyadenylation	47	0	0.8	0.3211
GO:0010220	positive regulation of vernalization response	10	0	0.17	0.32134
GO:0006270	DNA replication initiation	271	6	4.61	0.32224
GO:0007062	sister chromatid cohesion	564	3	9.59	0.3223
GO:0061062	regulation of nematode larval development	12	0	0.2	0.32244
GO:0002164	larval development	12	0	0.2	0.32244
GO:0002119	nematode larval development	12	0	0.2	0.32244
GO:0071804	cellular potassium ion transport	153	0	2.6	0.32308
GO:0071805	potassium ion transmembrane transport	153	0	2.6	0.32308
GO:0090351	seedling development	1164	16	19.8	0.32308
GO:0010352	lithium ion export	3	0	0.05	0.32407
GO:0010431	seed maturation	901	23	15.33	0.32413
GO:0071453	cellular response to oxygen levels	104	3	1.77	0.32437
GO:0036294	cellular response to decreased oxygen levels	104	3	1.77	0.32437
GO:0046294	formaldehyde catabolic process	4	0	0.07	0.32457
GO:0010030	positive regulation of seed germination	79	0	1.34	0.32471
GO:0006360	transcription from RNA polymerase I promoter	6	0	0.1	0.32489
GO:0010451	floral meristem growth	19	0	0.32	0.32499
GO:0048445	carpel morphogenesis	56	0	0.95	0.32541
GO:0042218	1-aminocyclopropane-1-carboxylate biosynthetic process	88	2	1.5	0.32674
GO:0018871	1-aminocyclopropane-1-carboxylate metabolic process	88	2	1.5	0.32674
GO:0016072	rRNA metabolic process	1109	24	18.87	0.3268
GO:0006401	RNA catabolic process	538	5	9.15	0.32686
GO:0019216	regulation of lipid metabolic process	202	4	3.44	0.32729
GO:0000461	endonucleolytic cleavage to generate mature 3'-end of SSU-rRNA from (SSU-rRNA, 5.8S rRNA, LSU-rRNA)	9	0	0.15	0.32762
GO:0000479	endonucleolytic cleavage of tricistronic rRNA transcript (SSU-rRNA, 5.8S rRNA, LSU-rRNA)	9	0	0.15	0.32762
GO:0000447	endonucleolytic cleavage in ITS1 to separate SSU-rRNA from 5.8S rRNA and LSU-rRNA from tricistronic rRNA transcript (SSU-rRNA, 5.8S rRNA, LSU-rRNA)	9	0	0.15	0.32762
GO:0009299	mRNA transcription	26	3	0.44	0.32763
GO:0070370	cellular heat acclimation	31	1	0.53	0.32774
GO:0071294	cellular response to zinc ion	8	0	0.14	0.32843
GO:0008105	asymmetric protein localization	2	0	0.03	0.32902
GO:0045176	apical protein localization	2	0	0.03	0.32902
GO:0001736	establishment of planar polarity	11	0	0.19	0.32929
GO:0006298	mismatch repair	42	0	0.71	0.32931
GO:0046486	glycerolipid metabolic process	1139	14	19.38	0.32965
GO:0046916	cellular transition metal ion homeostasis	243	2	4.13	0.32996
GO:0006109	regulation of carbohydrate metabolic process	208	3	3.54	0.33009
GO:0006271	DNA strand elongation involved in DNA replication	12	1	0.2	0.33026
GO:0022616	DNA strand elongation	12	1	0.2	0.33026
GO:0071484	cellular response to light intensity	44	2	0.75	0.33069
GO:0006379	mRNA cleavage	24	0	0.41	0.33074
GO:0006545	glycine biosynthetic process	7	0	0.12	0.33091
GO:0015977	carbon fixation	90	6	1.53	0.33133
GO:0052545	callose localization	529	9	9	0.33146
GO:0007059	chromosome segregation	676	5	11.5	0.33232
GO:0006671	phytosphingosine metabolic process	5	0	0.09	0.33255
GO:0006555	methionine metabolic process	453	6	7.71	0.33284
GO:0010604	positive regulation of macromolecule metabolic process	2195	49	37.34	0.33287
GO:0010588	cotyledon vascular tissue pattern formation	55	1	0.94	0.33303
GO:1901695	tyramine biosynthetic process	2	0	0.03	0.33326
GO:1901162	primary amino compound biosynthetic process	2	0	0.03	0.33326
GO:0042276	error-prone translesion synthesis	9	2	0.15	0.33339
GO:0071492	cellular response to UV-A	21	0	0.36	0.33354
GO:0070141	response to UV-A	21	0	0.36	0.33354
GO:0044708	single-organism behavior	5	0	0.09	0.33389
GO:0007638	mechanosensory behavior	5	0	0.09	0.33389
GO:0009648	photoperiodism	733	8	12.47	0.33393
GO:0046369	galactose biosynthetic process	7	2	0.12	0.33421
GO:0006562	proline catabolic process	14	2	0.24	0.33435
GO:0043087	regulation of GTPase activity	198	5	3.37	0.33449
GO:0033124	obsolete regulation of GTP catabolic process	198	5	3.37	0.33449
GO:0045490	pectin catabolic process	174	0	2.96	0.33486
GO:0048523	negative regulation of cellular process	3858	49	65.63	0.3349
GO:0070206	protein trimerization	9	0	0.15	0.33492
GO:0006812	cation transport	4033	77	68.61	0.33568
GO:0006333	chromatin assembly or disassembly	453	4	7.71	0.33629
GO:0010205	photoinhibition	40	0	0.68	0.33691
GO:0043155	negative regulation of photosynthesis, light reaction	40	0	0.68	0.33691
GO:0071071	regulation of phospholipid biosynthetic process	13	0	0.22	0.33693
GO:0010322	regulation of isopentenyl diphosphate biosynthetic process, methylerythritol 4-phosphate pathway	13	0	0.22	0.33693
GO:0033036	macromolecule localization	6844	84	116.43	0.33712
GO:0043647	inositol phosphate metabolic process	344	9	5.85	0.33726
GO:0006279	premeiotic DNA replication	5	0	0.09	0.33729
GO:0033157	regulation of intracellular protein transport	35	0	0.6	0.33801
GO:0051569	regulation of histone H3-K4 methylation	5	0	0.09	0.33812
GO:0051571	positive regulation of histone H3-K4 methylation	5	0	0.09	0.33812
GO:0010050	vegetative phase change	312	4	5.31	0.33835
GO:0007338	single fertilization	12	0	0.2	0.3384
GO:0051592	response to calcium ion	63	2	1.07	0.33866
GO:0006122	mitochondrial electron transport, ubiquinol to cytochrome c	20	0	0.34	0.33936
GO:0035404	histone-serine phosphorylation	10	0	0.17	0.33949
GO:0043987	histone H3-S10 phosphorylation	10	0	0.17	0.33949
GO:0018344	protein geranylgeranylation	18	0	0.31	0.33952
GO:0010618	aerenchyma formation	14	1	0.24	0.34006
GO:1901136	carbohydrate derivative catabolic process	1768	18	30.08	0.34016
GO:0052558	induction by organism of immune response of other organism involved in symbiotic interaction	6	0	0.1	0.3405
GO:0052559	induction by symbiont of host immune response	6	0	0.1	0.3405
GO:0080185	effector dependent induction by symbiont of host immune response	6	0	0.1	0.3405
GO:0042214	terpene metabolic process	99	3	1.68	0.34055
GO:0032260	response to jasmonic acid stimulus involved in jasmonic acid and ethylene-dependent systemic resistance	11	1	0.19	0.34057
GO:0005991	trehalose metabolic process	104	1	1.77	0.3407
GO:0015727	lactate transport	4	0	0.07	0.3409
GO:0050657	nucleic acid transport	338	2	5.75	0.34099
GO:0050658	RNA transport	338	2	5.75	0.34099
GO:0051236	establishment of RNA localization	338	2	5.75	0.34099
GO:0006403	RNA localization	338	2	5.75	0.34099
GO:0080140	regulation of jasmonic acid metabolic process	15	0	0.26	0.34121
GO:0071489	cellular response to red or far red light	218	8	3.71	0.34217
GO:0006426	glycyl-tRNA aminoacylation	10	0	0.17	0.34256
GO:0006556	S-adenosylmethionine biosynthetic process	16	0	0.27	0.34319
GO:0018199	peptidyl-glutamine modification	2	0	0.03	0.34338
GO:0017186	peptidyl-pyroglutamic acid biosynthetic process, using glutaminyl-peptide cyclotransferase	2	0	0.03	0.34338
GO:0046437	D-amino acid biosynthetic process	6	0	0.1	0.34352
GO:0070179	D-serine biosynthetic process	6	0	0.1	0.34352
GO:0000304	response to singlet oxygen	28	1	0.48	0.34422
GO:0045912	negative regulation of carbohydrate metabolic process	16	1	0.27	0.34457
GO:0009081	branched-chain amino acid metabolic process	127	2	2.16	0.34468
GO:2000024	regulation of leaf development	64	2	1.09	0.34481
GO:0090355	positive regulation of auxin metabolic process	10	0	0.17	0.34483
GO:0048240	sperm capacitation	5	0	0.09	0.34485
GO:0007281	germ cell development	5	0	0.09	0.34485
GO:0007283	spermatogenesis	5	0	0.09	0.34485
GO:0007286	spermatid development	5	0	0.09	0.34485
GO:0048515	spermatid differentiation	5	0	0.09	0.34485
GO:0018920	glyphosate metabolic process	5	0	0.09	0.34499
GO:0010115	regulation of abscisic acid biosynthetic process	23	0	0.39	0.34552
GO:0046108	uridine metabolic process	8	0	0.14	0.34568
GO:0043462	regulation of ATPase activity	15	1	0.26	0.34573
GO:1903289	obsolete regulation of ATP catabolic process	15	1	0.26	0.34573
GO:0032388	positive regulation of intracellular transport	20	0	0.34	0.34608
GO:0051222	positive regulation of protein transport	20	0	0.34	0.34608
GO:0090316	positive regulation of intracellular protein transport	20	0	0.34	0.34608
GO:0032386	regulation of intracellular transport	38	0	0.65	0.34618
GO:0006029	proteoglycan metabolic process	7	0	0.12	0.34669
GO:0046488	phosphatidylinositol metabolic process	598	9	10.17	0.34738
GO:0015800	acidic amino acid transport	40	0	0.68	0.34745
GO:0051049	regulation of transport	903	18	15.36	0.34753
GO:0006760	folic acid-containing compound metabolic process	110	5	1.87	0.34792
GO:0006325	chromatin organization	2470	38	42.02	0.34798
GO:0051640	organelle localization	603	6	10.26	0.34868
GO:0007164	establishment of tissue polarity	28	0	0.48	0.34929
GO:0007015	actin filament organization	733	3	12.47	0.34938
GO:0048654	anther morphogenesis	18	0	0.31	0.34951
GO:0048655	anther wall tapetum morphogenesis	18	0	0.31	0.34951
GO:0005987	sucrose catabolic process	17	0	0.29	0.34954
GO:0009423	chorismate biosynthetic process	14	0	0.24	0.34972
GO:0016049	cell growth	3528	50	60.02	0.35041
GO:0030301	cholesterol transport	4	0	0.07	0.35051
GO:0000578	embryonic axis specification	43	0	0.73	0.35091
GO:0043696	dedifferentiation	4	0	0.07	0.35094
GO:0043697	cell dedifferentiation	4	0	0.07	0.35094
GO:0009301	snRNA transcription	4	0	0.07	0.35094
GO:0060184	cell cycle switching	4	0	0.07	0.35094
GO:0006814	sodium ion transport	210	2	3.57	0.35119
GO:0042306	regulation of protein import into nucleus	15	0	0.26	0.35127
GO:1900180	regulation of protein localization to nucleus	15	0	0.26	0.35127
GO:2001022	positive regulation of response to DNA damage stimulus	16	0	0.27	0.35129
GO:0045990	carbon catabolite regulation of transcription	5	1	0.09	0.35131
GO:0046015	regulation of transcription by glucose	5	1	0.09	0.35131
GO:0045013	carbon catabolite repression of transcription	5	1	0.09	0.35131
GO:0045014	negative regulation of transcription by glucose	5	1	0.09	0.35131
GO:0031670	cellular response to nutrient	5	1	0.09	0.35131
GO:0010371	regulation of gibberellin biosynthetic process	17	0	0.29	0.35182
GO:0046864	isoprenoid transport	17	0	0.29	0.35199
GO:0046865	terpenoid transport	17	0	0.29	0.35199
GO:0080168	abscisic acid transport	17	0	0.29	0.35199
GO:0031647	regulation of protein stability	29	1	0.49	0.35202
GO:0044802	single-organism membrane organization	2753	54	46.83	0.35235
GO:0019048	modulation by virus of host morphology or physiology	8	0	0.14	0.35357
GO:0009410	response to xenobiotic stimulus	332	12	5.65	0.35429
GO:0006972	hyperosmotic response	1350	23	22.97	0.35431
GO:0009964	negative regulation of flavonoid biosynthetic process	4	0	0.07	0.35457
GO:0010324	membrane invagination	7	0	0.12	0.35459
GO:0055069	zinc ion homeostasis	140	1	2.38	0.35539
GO:0006468	protein phosphorylation	4226	62	71.89	0.3557
GO:0010557	positive regulation of macromolecule biosynthetic process	2055	48	34.96	0.35573
GO:0060147	regulation of posttranscriptional gene silencing	10	1	0.17	0.35591
GO:0007569	cell aging	20	0	0.34	0.35599
GO:0090342	regulation of cell aging	20	0	0.34	0.35599
GO:0055090	acylglycerol homeostasis	4	0	0.07	0.3563
GO:0055091	phospholipid homeostasis	4	0	0.07	0.3563
GO:0055089	fatty acid homeostasis	4	0	0.07	0.3563
GO:0070328	triglyceride homeostasis	4	0	0.07	0.3563
GO:0015692	lead ion transport	20	0	0.34	0.35665
GO:0050792	regulation of viral process	25	0	0.43	0.35678
GO:0034970	histone H3-R2 methylation	11	0	0.19	0.35695
GO:0034971	histone H3-R17 methylation	11	0	0.19	0.35695
GO:0034972	histone H3-R26 methylation	11	0	0.19	0.35695
GO:0009186	deoxyribonucleoside diphosphate metabolic process	13	0	0.22	0.35741
GO:0010043	response to zinc ion	369	3	6.28	0.35743
GO:0009435	NAD biosynthetic process	21	1	0.36	0.35764
GO:0006650	glycerophospholipid metabolic process	1004	12	17.08	0.35764
GO:0019695	choline metabolic process	13	0	0.22	0.35766
GO:0042425	choline biosynthetic process	13	0	0.22	0.35766
GO:0019692	deoxyribose phosphate metabolic process	11	0	0.19	0.35786
GO:0009394	2'-deoxyribonucleotide metabolic process	11	0	0.19	0.35786
GO:0009262	deoxyribonucleotide metabolic process	11	0	0.19	0.35786
GO:0010208	pollen wall assembly	274	1	4.66	0.35788
GO:0010927	cellular component assembly involved in morphogenesis	274	1	4.66	0.35788
GO:0000746	conjugation	1	0	0.02	0.35796
GO:0018377	protein myristoylation	586	5	9.97	0.35842
GO:0006498	N-terminal protein lipidation	586	5	9.97	0.35842
GO:0006499	N-terminal protein myristoylation	586	5	9.97	0.35842
GO:0090056	regulation of chlorophyll metabolic process	87	6	1.48	0.35855
GO:0071450	cellular response to oxygen radical	91	2	1.55	0.35874
GO:0071451	cellular response to superoxide	91	2	1.55	0.35874
GO:0019430	removal of superoxide radicals	91	2	1.55	0.35874
GO:1900618	regulation of shoot system morphogenesis	24	0	0.41	0.35896
GO:0008154	actin polymerization or depolymerization	600	2	10.21	0.35967
GO:0009969	xyloglucan biosynthetic process	25	0	0.43	0.35977
GO:0033037	polysaccharide localization	533	9	9.07	0.3601
GO:0070212	protein poly-ADP-ribosylation	9	0	0.15	0.36015
GO:0046653	tetrahydrofolate metabolic process	60	1	1.02	0.36039
GO:1901070	guanosine-containing compound biosynthetic process	26	0	0.44	0.36045
GO:0030091	protein repair	34	0	0.58	0.3605
GO:0060341	regulation of cellular localization	73	0	1.24	0.3608
GO:0042659	regulation of cell fate specification	14	1	0.24	0.36085
GO:0010061	regulation of trichoblast fate specification	14	1	0.24	0.36085
GO:0010057	trichoblast fate specification	14	1	0.24	0.36085
GO:0061024	membrane organization	2815	54	47.89	0.36106
GO:1900409	positive regulation of cellular response to oxidative stress	6	0	0.1	0.36115
GO:1902884	positive regulation of response to oxidative stress	6	0	0.1	0.36115
GO:1903338	regulation of cell wall organization or biogenesis	94	0	1.6	0.36133
GO:0043589	skin morphogenesis	6	0	0.1	0.36238
GO:0048730	epidermis morphogenesis	6	0	0.1	0.36238
GO:0016444	somatic cell DNA recombination	107	4	1.82	0.36313
GO:0042548	regulation of photosynthesis, light reaction	64	0	1.09	0.36317
GO:0051865	protein autoubiquitination	54	0	0.92	0.36323
GO:0009820	alkaloid metabolic process	46	2	0.78	0.3635
GO:0007205	protein kinase C-activating G-protein coupled receptor signaling pathway	48	0	0.82	0.36354
GO:0006275	regulation of DNA replication	606	17	10.31	0.36361
GO:0090151	establishment of protein localization to mitochondrial membrane	30	1	0.51	0.3638
GO:0009107	lipoate biosynthetic process	26	1	0.44	0.36385
GO:0009058	biosynthetic process	27713	496	471.46	0.36411
GO:1901652	response to peptide	5	0	0.09	0.36432
GO:0043434	response to peptide hormone	5	0	0.09	0.36432
GO:0060416	response to growth hormone	5	0	0.09	0.36432
GO:0071258	cellular response to gravity	21	0	0.36	0.36462
GO:0006430	lysyl-tRNA aminoacylation	12	0	0.2	0.3649
GO:0009845	seed germination	1116	16	18.99	0.36539
GO:0015791	polyol transport	13	1	0.22	0.36548
GO:0045682	regulation of epidermis development	78	4	1.33	0.36569
GO:0035445	borate transmembrane transport	16	0	0.27	0.36571
GO:0051245	negative regulation of cellular defense response	12	0	0.2	0.36659
GO:0019720	Mo-molybdopterin cofactor metabolic process	42	0	0.71	0.36668
GO:0032324	molybdopterin cofactor biosynthetic process	42	0	0.71	0.36668
GO:0051189	prosthetic group metabolic process	42	0	0.71	0.36668
GO:0043545	molybdopterin cofactor metabolic process	42	0	0.71	0.36668
GO:0006777	Mo-molybdopterin cofactor biosynthetic process	42	0	0.71	0.36668
GO:1902589	single-organism organelle organization	4958	54	84.35	0.367
GO:0006334	nucleosome assembly	187	3	3.18	0.36727
GO:0006518	peptide metabolic process	185	4	3.15	0.36799
GO:0034090	maintenance of meiotic sister chromatid cohesion	2	0	0.03	0.36806
GO:0030835	negative regulation of actin filament depolymerization	20	0	0.34	0.36885
GO:0030837	negative regulation of actin filament polymerization	20	0	0.34	0.36885
GO:0051693	actin filament capping	20	0	0.34	0.36885
GO:0007127	meiosis I	569	0	9.68	0.36956
GO:0048510	regulation of timing of transition from vegetative to reproductive phase	143	5	2.43	0.37012
GO:0048506	regulation of timing of meristematic phase transition	143	5	2.43	0.37012
GO:0022615	protein to membrane docking	3	1	0.05	0.37036
GO:0016560	protein import into peroxisome matrix, docking	3	1	0.05	0.37036
GO:0016024	CDP-diacylglycerol biosynthetic process	23	0	0.39	0.37057
GO:0046341	CDP-diacylglycerol metabolic process	23	0	0.39	0.37057
GO:0003333	amino acid transmembrane transport	250	1	4.25	0.3709
GO:0051130	positive regulation of cellular component organization	755	5	12.84	0.37245
GO:0006560	proline metabolic process	65	3	1.11	0.37252
GO:0010477	response to sulfur dioxide	5	0	0.09	0.37286
GO:0009720	detection of hormone stimulus	39	0	0.66	0.37336
GO:0009726	detection of endogenous stimulus	39	0	0.66	0.37336
GO:0009396	folic acid-containing compound biosynthetic process	60	3	1.02	0.37364
GO:0080141	regulation of jasmonic acid biosynthetic process	13	0	0.22	0.37417
GO:0045937	positive regulation of phosphate metabolic process	87	1	1.48	0.37421
GO:0010562	positive regulation of phosphorus metabolic process	87	1	1.48	0.37421
GO:0042327	positive regulation of phosphorylation	87	1	1.48	0.37421
GO:0048232	male gamete generation	163	2	2.77	0.37451
GO:0010021	amylopectin biosynthetic process	33	2	0.56	0.37508
GO:2000896	amylopectin metabolic process	33	2	0.56	0.37508
GO:0019464	glycine decarboxylation via glycine cleavage system	25	0	0.43	0.3753
GO:0002213	defense response to insect	174	3	2.96	0.37593
GO:0009647	skotomorphogenesis	18	0	0.31	0.37808
GO:0033554	cellular response to stress	6901	131	117.4	0.37892
GO:2000541	positive regulation of protein geranylgeranylation	6	0	0.1	0.37906
GO:2000539	regulation of protein geranylgeranylation	6	0	0.1	0.37906
GO:0042278	purine nucleoside metabolic process	2026	16	34.47	0.37908
GO:0071421	manganese ion transmembrane transport	30	1	0.51	0.37919
GO:0070972	protein localization to endoplasmic reticulum	91	1	1.55	0.37933
GO:0045944	positive regulation of transcription from RNA polymerase II promoter	6	1	0.1	0.37952
GO:0035825	reciprocal DNA recombination	501	0	8.52	0.37978
GO:0006436	tryptophanyl-tRNA aminoacylation	18	0	0.31	0.37982
GO:0048457	floral whorl morphogenesis	6	0	0.1	0.38107
GO:0080006	internode patterning	6	0	0.1	0.38107
GO:0009060	aerobic respiration	345	2	5.87	0.38117
GO:0006566	threonine metabolic process	76	2	1.29	0.38148
GO:0046505	sulfolipid metabolic process	12	0	0.2	0.38168
GO:0046506	sulfolipid biosynthetic process	12	0	0.2	0.38168
GO:0071901	negative regulation of protein serine/threonine kinase activity	202	6	3.44	0.38186
GO:0051253	negative regulation of RNA metabolic process	1790	30	30.45	0.38197
GO:0045892	negative regulation of transcription, DNA-templated	1790	30	30.45	0.38197
GO:1902679	negative regulation of RNA biosynthetic process	1790	30	30.45	0.38197
GO:0032106	positive regulation of response to extracellular stimulus	10	0	0.17	0.38211
GO:0032109	positive regulation of response to nutrient levels	10	0	0.17	0.38211
GO:0080040	positive regulation of cellular response to phosphate starvation	10	0	0.17	0.38211
GO:0046128	purine ribonucleoside metabolic process	2020	16	34.36	0.38212
GO:0051235	maintenance of location	544	5	9.25	0.38266
GO:0009895	negative regulation of catabolic process	19	0	0.32	0.38267
GO:0031123	RNA 3'-end processing	112	0	1.91	0.38276
GO:0032025	response to cobalt ion	13	0	0.22	0.38298
GO:0051262	protein tetramerization	22	2	0.37	0.38306
GO:0071722	detoxification of arsenic-containing substance	9	0	0.15	0.3832
GO:0048498	establishment of petal orientation	6	0	0.1	0.38322
GO:0048560	establishment of anatomical structure orientation	6	0	0.1	0.38322
GO:0048561	establishment of animal organ orientation	6	0	0.1	0.38322
GO:0048559	establishment of floral organ orientation	6	0	0.1	0.38322
GO:0090428	perianth development	6	0	0.1	0.38322
GO:0031408	oxylipin biosynthetic process	131	4	2.23	0.38333
GO:0031325	positive regulation of cellular metabolic process	2261	49	38.46	0.38352
GO:0007131	reciprocal meiotic recombination	496	0	8.44	0.38397
GO:1901684	arsenate ion transmembrane transport	26	0	0.44	0.38413
GO:0006471	protein ADP-ribosylation	22	0	0.37	0.38413
GO:0048448	stamen morphogenesis	33	0	0.56	0.38424
GO:0010226	response to lithium ion	6	0	0.1	0.38436
GO:0034755	iron ion transmembrane transport	53	1	0.9	0.38471
GO:0019605	butyrate metabolic process	5	0	0.09	0.38499
GO:0010638	positive regulation of organelle organization	737	5	12.54	0.38518
GO:0043543	protein acylation	772	9	13.13	0.38591
GO:0070647	protein modification by small protein conjugation or removal	2261	26	38.46	0.38617
GO:0044092	negative regulation of molecular function	828	13	14.09	0.38691
GO:0055078	sodium ion homeostasis	19	0	0.32	0.3871
GO:0019673	GDP-mannose metabolic process	20	0	0.34	0.38711
GO:0080187	floral organ senescence	6	0	0.1	0.38728
GO:0015864	pyrimidine nucleoside transport	14	0	0.24	0.38741
GO:0015760	glucose-6-phosphate transport	9	0	0.15	0.38756
GO:0090502	RNA phosphodiester bond hydrolysis, endonucleolytic	84	0	1.43	0.38774
GO:0006982	response to lipid hydroperoxide	5	1	0.09	0.38802
GO:0033194	response to hydroperoxide	5	1	0.09	0.38802
GO:0010335	response to non-ionic osmotic stress	5	1	0.09	0.38802
GO:1902931	negative regulation of alcohol biosynthetic process	9	0	0.15	0.3882
GO:0090376	seed trichome differentiation	2	1	0.03	0.38825
GO:0090377	seed trichome initiation	2	1	0.03	0.38825
GO:0090378	seed trichome elongation	2	1	0.03	0.38825
GO:0090208	positive regulation of triglyceride metabolic process	12	0	0.2	0.38877
GO:0010866	regulation of triglyceride biosynthetic process	12	0	0.2	0.38877
GO:0010867	positive regulation of triglyceride biosynthetic process	12	0	0.2	0.38877
GO:0034197	triglyceride transport	12	0	0.2	0.38877
GO:0042353	fucose biosynthetic process	13	2	0.22	0.38904
GO:0006004	fucose metabolic process	13	2	0.22	0.38904
GO:0031365	N-terminal protein amino acid modification	602	5	10.24	0.38993
GO:0048465	corolla development	437	5	7.43	0.38993
GO:0048441	petal development	437	5	7.43	0.38993
GO:0006811	ion transport	5934	94	100.95	0.3903
GO:0016578	histone deubiquitination	4	0	0.07	0.39042
GO:0009086	methionine biosynthetic process	434	6	7.38	0.39114
GO:0006567	threonine catabolic process	46	2	0.78	0.39137
GO:0006289	nucleotide-excision repair	79	1	1.34	0.39179
GO:0015755	fructose transport	17	1	0.29	0.39195
GO:0010865	stipule development	4	0	0.07	0.39198
GO:0009947	centrolateral axis specification	4	0	0.07	0.39198
GO:0097353	centrolateral pattern formation	4	0	0.07	0.39198
GO:0010044	response to aluminum ion	69	1	1.17	0.39205
GO:0015908	fatty acid transport	9	0	0.15	0.39274
GO:0010358	leaf shaping	35	2	0.6	0.39274
GO:0033587	shikimate biosynthetic process	15	0	0.26	0.39284
GO:0018410	C-terminal protein amino acid modification	5	0	0.09	0.39314
GO:0006481	C-terminal protein methylation	5	0	0.09	0.39314
GO:0010074	maintenance of meristem identity	268	4	4.56	0.39321
GO:0045003	double-strand break repair via synthesis-dependent strand annealing	16	0	0.27	0.39332
GO:0019428	allantoin biosynthetic process	2	0	0.03	0.39406
GO:0008361	regulation of cell size	277	6	4.71	0.39448
GO:0031328	positive regulation of cellular biosynthetic process	2097	48	35.67	0.39465
GO:0010493	Lewis a epitope biosynthetic process	5	1	0.09	0.39535
GO:0019632	shikimate metabolic process	25	0	0.43	0.3958
GO:0043255	regulation of carbohydrate biosynthetic process	125	2	2.13	0.39602
GO:0080144	amino acid homeostasis	19	0	0.32	0.39605
GO:0060867	fruit abscission	7	0	0.12	0.3961
GO:2000692	negative regulation of seed maturation	7	0	0.12	0.3961
GO:0045836	positive regulation of meiotic nuclear division	17	0	0.29	0.39624
GO:0006308	DNA catabolic process	30	0	0.51	0.39631
GO:0015807	L-amino acid transport	25	0	0.43	0.39719
GO:0046202	cyanide biosynthetic process	5	0	0.09	0.39719
GO:0009800	cinnamic acid biosynthetic process	19	0	0.32	0.39724
GO:0010344	seed oilbody biogenesis	17	0	0.29	0.39759
GO:0048451	petal formation	276	3	4.7	0.39782
GO:0048453	sepal formation	276	3	4.7	0.39782
GO:0048447	sepal morphogenesis	276	3	4.7	0.39782
GO:0048504	regulation of timing of animal organ formation	2	0	0.03	0.39816
GO:0010158	abaxial cell fate specification	38	0	0.65	0.39856
GO:0045936	negative regulation of phosphate metabolic process	223	6	3.79	0.39868
GO:0010563	negative regulation of phosphorus metabolic process	223	6	3.79	0.39868
GO:0017006	protein-tetrapyrrole linkage	18	0	0.31	0.39921
GO:0022411	cellular component disassembly	234	1	3.98	0.39964
GO:2001289	lipid X metabolic process	14	0	0.24	0.4002
GO:0042157	lipoprotein metabolic process	645	6	10.97	0.40025
GO:0042158	lipoprotein biosynthetic process	644	6	10.96	0.40103
GO:0006497	protein lipidation	644	6	10.96	0.40103
GO:0030041	actin filament polymerization	543	2	9.24	0.40113
GO:0042558	pteridine-containing compound metabolic process	117	5	1.99	0.40166
GO:0010432	bract development	25	0	0.43	0.40203
GO:1901293	nucleoside phosphate biosynthetic process	1623	13	27.61	0.40211
GO:0016121	carotene catabolic process	12	0	0.2	0.40233
GO:0016124	xanthophyll catabolic process	12	0	0.2	0.40233
GO:0016110	tetraterpenoid catabolic process	12	0	0.2	0.40233
GO:0016118	carotenoid catabolic process	12	0	0.2	0.40233
GO:0046247	terpene catabolic process	12	0	0.2	0.40233
GO:0032928	regulation of superoxide anion generation	2	0	0.03	0.40234
GO:0032065	cortical protein anchoring	15	1	0.26	0.40234
GO:0051220	cytoplasmic sequestering of protein	15	1	0.26	0.40234
GO:0051224	negative regulation of protein transport	15	1	0.26	0.40234
GO:0015714	phosphoenolpyruvate transport	13	0	0.22	0.40238
GO:0010395	rhamnogalacturonan I metabolic process	6	0	0.1	0.40242
GO:0048856	anatomical structure development	16199	239	275.58	0.4033
GO:0019432	triglyceride biosynthetic process	58	0	0.99	0.40361
GO:0016106	sesquiterpenoid biosynthetic process	180	5	3.06	0.40382
GO:0006849	plasma membrane pyruvate transport	4	0	0.07	0.40404
GO:0034314	Arp2/3 complex-mediated actin nucleation	13	0	0.22	0.40437
GO:0070613	regulation of protein processing	6	1	0.1	0.40441
GO:1903050	regulation of proteolysis involved in cellular protein catabolic process	6	1	0.1	0.40441
GO:1903052	positive regulation of proteolysis involved in cellular protein catabolic process	6	1	0.1	0.40441
GO:0032434	regulation of proteasomal ubiquitin-dependent protein catabolic process	6	1	0.1	0.40441
GO:0032436	positive regulation of proteasomal ubiquitin-dependent protein catabolic process	6	1	0.1	0.40441
GO:0061136	regulation of proteasomal protein catabolic process	6	1	0.1	0.40441
GO:0010954	positive regulation of protein processing	6	1	0.1	0.40441
GO:1903362	regulation of cellular protein catabolic process	6	1	0.1	0.40441
GO:0036369	transcription factor catabolic process	6	1	0.1	0.40441
GO:1903317	regulation of protein maturation	6	1	0.1	0.40441
GO:1903319	positive regulation of protein maturation	6	1	0.1	0.40441
GO:1901483	regulation of transcription factor catabolic process	6	1	0.1	0.40441
GO:1901485	positive regulation of transcription factor catabolic process	6	1	0.1	0.40441
GO:0045862	positive regulation of proteolysis	6	1	0.1	0.40441
GO:1901800	positive regulation of proteasomal protein catabolic process	6	1	0.1	0.40441
GO:0080003	thalianol metabolic process	13	0	0.22	0.40442
GO:0008064	regulation of actin polymerization or depolymerization	538	1	9.15	0.40498
GO:0030832	regulation of actin filament length	538	1	9.15	0.40498
GO:0032956	regulation of actin cytoskeleton organization	538	1	9.15	0.40498
GO:0032970	regulation of actin filament-based process	538	1	9.15	0.40498
GO:0048522	positive regulation of cellular process	3535	69	60.14	0.40527
GO:0090391	granum assembly	6	0	0.1	0.40544
GO:0035674	tricarboxylic acid transmembrane transport	6	0	0.1	0.40605
GO:0045727	positive regulation of translation	92	1	1.57	0.40605
GO:0046109	uridine biosynthetic process	2	0	0.03	0.4061
GO:0006970	response to osmotic stress	4297	75	73.1	0.40622
GO:0044699	single-organism process	45921	770	781.21	0.40653
GO:0051726	regulation of cell cycle	1257	29	21.38	0.40803
GO:0009892	negative regulation of metabolic process	2876	51	48.93	0.40805
GO:1901264	carbohydrate derivative transport	202	0	3.44	0.40866
GO:0032321	positive regulation of GTPase activity	34	3	0.58	0.40899
GO:0032319	regulation of GTPase activity	34	3	0.58	0.40899
GO:0035023	regulation of Rho protein signal transduction	34	3	0.58	0.40899
GO:0007266	Rho protein signal transduction	34	3	0.58	0.40899
GO:0022402	cell cycle process	3354	49	57.06	0.40909
GO:0032320	positive regulation of GTPase activity	123	3	2.09	0.40915
GO:0002237	response to molecule of bacterial origin	418	3	7.11	0.40918
GO:1901968	regulation of polynucleotide 3'-phosphatase activity	2	0	0.03	0.40976
GO:1901969	positive regulation of polynucleotide 3'-phosphatase activity	2	0	0.03	0.40976
GO:1901971	regulation of DNA-5-methylcytosine glycosylase activity	2	0	0.03	0.40976
GO:1901972	positive regulation of DNA-5-methylcytosine glycosylase activity	2	0	0.03	0.40976
GO:0010922	positive regulation of phosphatase activity	2	0	0.03	0.40976
GO:1902544	regulation of DNA N-glycosylase activity	2	0	0.03	0.40976
GO:1902546	positive regulation of DNA N-glycosylase activity	2	0	0.03	0.40976
GO:0015684	ferrous iron transport	5	0	0.09	0.40996
GO:0006641	triglyceride metabolic process	81	1	1.38	0.41002
GO:0048829	root cap development	68	0	1.16	0.41055
GO:0009866	induced systemic resistance, ethylene mediated signaling pathway	6	0	0.1	0.41104
GO:0010064	embryonic shoot morphogenesis	12	0	0.2	0.41112
GO:0009803	cinnamic acid metabolic process	24	0	0.41	0.4112
GO:0048033	heme o metabolic process	4	0	0.07	0.41159
GO:0048034	heme O biosynthetic process	4	0	0.07	0.41159
GO:0015675	nickel cation transport	26	1	0.44	0.41174
GO:0030308	negative regulation of cell growth	28	3	0.48	0.41206
GO:0048505	regulation of timing of cell differentiation	4	0	0.07	0.41251
GO:0030833	regulation of actin filament polymerization	528	1	8.98	0.4128
GO:0048464	flower calyx development	289	3	4.92	0.41287
GO:0048442	sepal development	289	3	4.92	0.41287
GO:0090357	regulation of tryptophan metabolic process	15	0	0.26	0.41287
GO:0009662	etioplast organization	20	1	0.34	0.41307
GO:0009561	megagametogenesis	773	2	13.15	0.41313
GO:0043988	histone H3-S28 phosphorylation	4	0	0.07	0.41315
GO:0042023	DNA endoreduplication	523	16	8.9	0.41349
GO:0031401	positive regulation of protein modification process	119	1	2.02	0.41356
GO:0009553	embryo sac development	1005	4	17.1	0.41375
GO:0009690	cytokinin metabolic process	247	5	4.2	0.41384
GO:0010288	response to lead ion	15	0	0.26	0.41401
GO:0010258	NADH dehydrogenase complex (plastoquinone) assembly	7	1	0.12	0.41456
GO:0005992	trehalose biosynthetic process	97	1	1.65	0.41552
GO:0071482	cellular response to light stimulus	390	14	6.63	0.41553
GO:0071478	cellular response to radiation	390	14	6.63	0.41553
GO:0006421	asparaginyl-tRNA aminoacylation	16	0	0.27	0.41583
GO:0046824	positive regulation of nucleocytoplasmic transport	14	0	0.24	0.41602
GO:0046825	regulation of protein export from nucleus	14	0	0.24	0.41602
GO:0046827	positive regulation of protein export from nucleus	14	0	0.24	0.41602
GO:0006417	regulation of translation	411	3	6.99	0.41605
GO:0051225	spindle assembly	224	4	3.81	0.41626
GO:0006561	proline biosynthetic process	51	1	0.87	0.41648
GO:0006302	double-strand break repair	433	8	7.37	0.41665
GO:0009082	branched-chain amino acid biosynthetic process	71	1	1.21	0.41706
[truncated: 2,806 more rows]
