# Supplementary material for: Genome-wide transcriptome profiling revealed biological macromolecules respond to low temperature stress in Brassica napus L
Source: Front Plant Sci. 2022 Nov 14;13:1050995. doi: 10.3389/fpls.2022.1050995 (PMC9702069; doi:10.3389/fpls.2022.1050995)
Supplement: Supplementary file 7 [file Table_6.xlsx]

## Sheet: Up regulated KEGG
#Pathway	KO	Enrichment_Factor	Q-value	Gene_Number
Ribosome biogenesis in eukaryotes	ko03008	7.20403	0	59
alpha-Linolenic acid metabolism	ko00592	3.39413	0.023479	12
Carotenoid biosynthesis	ko00906	3.49743	0.112416	9
Cutin, suberine and wax biosynthesis	ko00073	3.26996	0.180002	9
Alanine, aspartate and glutamate metabolism	ko00250	2.52592	0.211127	13
Phosphatidylinositol signaling system	ko04070	2.29569	0.25297	15
Plant hormone signal transduction	ko04075	1.54752	0.368437	41
Circadian rhythm - plant	ko04712	2.79309	0.517251	9
Plant-pathogen interaction	ko04626	1.64299	1	25
Glycolysis / Gluconeogenesis	ko00010	1.6303	1	17
Arginine and proline metabolism	ko00330	1.79476	1	10
Starch and sucrose metabolism	ko00500	1.36495	1	27
Biosynthesis of amino acids	ko01230	1.33209	1	31
Galactose metabolism	ko00052	1.78758	1	8
Linoleic acid metabolism	ko00591	2.91453	1	3
Flavone and flavonol biosynthesis	ko00944	11.1724	1	1
Taurine and hypotaurine metabolism	ko00430	2.20689	1	4
Butanoate metabolism	ko00650	2.12807	1	4
Purine metabolism	ko00230	1.31896	1	17
Amino sugar and nucleotide sugar metabolism	ko00520	1.30958	1	16

## Sheet: down regulated KEGG
#Pathway	KO	Enrichment_Factor	Q-value	Gene_Number
Plant hormone signal transduction	ko04075	2.76389	3.32958e-09	51
Glyoxylate and dicarboxylate metabolism	ko00630	3.6611	0.000135755	19
Peroxisome	ko04146	3.20828	0.00159348	18
Photosynthesis	ko00195	3.31013	0.0179446	13
Carbon metabolism	ko01200	1.82825	0.0920236	31
Glycosaminoglycan degradation	ko00531	8.02069	0.618932	3
Carbon fixation in photosynthetic organisms	ko00710	2.33716	0.835938	11
Glycine, serine and threonine metabolism	ko00260	2.17846	1	11
Folate biosynthesis	ko00790	3.77444	1	4
Vitamin B6 metabolism	ko00750	4.37492	1	3
Cutin, suberine and wax biosynthesis	ko00073	2.60835	1	5
Base excision repair	ko03410	2.39424	1	5
Nitrogen metabolism	ko00910	2.04349	1	5
Carotenoid biosynthesis	ko00906	2.23184	1	4
Fatty acid degradation	ko00071	1.88722	1	5
Tryptophan metabolism	ko00380	1.81259	1	5
Histidine metabolism	ko00340	2.23833	1	3
Linoleic acid metabolism	ko00591	2.78981	1	2
Pentose and glucuronate interconversions	ko00040	1.46571	1	9
Valine, leucine and isoleucine degradation	ko00280	1.6975	1	5
